# Supplementary material for: Exploiting branched-chain amino acid metabolism and NOTCH3 expression to predict and target colorectal cancer progression
Source: Front Immunol. 2024 Sep 2;15:1430352. doi: 10.3389/fimmu.2024.1430352 (PMC11402679; doi:10.3389/fimmu.2024.1430352)
Supplement: Supplementary file 5 [file DataSheet1.zip]

Archive with 12 entries (8 files):
- WB/
- WB/敲低过表达/
- WB/敲低过表达/GAP.Tif
- WB/敲低过表达/NOTCH3.Tif
- WB/敲低过表达/gap-2.Tif
- WB/敲低过表达/notch3 (2).Tif
- WB/组织/
- WB/组织/37-3.Tif
- WB/组织/NOTCH3.Tif
- WB/细胞系WB/
- WB/细胞系WB/GAP.Tif
- WB/细胞系WB/NOTCH3.Tif
