# Supplementary material for: Exploiting branched-chain amino acid metabolism and NOTCH3 expression to predict and target colorectal cancer progression
Source: Front Immunol. 2024 Sep 2;15:1430352. doi: 10.3389/fimmu.2024.1430352 (PMC11402679; doi:10.3389/fimmu.2024.1430352)
Supplement: Supplementary file 6 [file DataSheet2.zip]

Archive with 19 entries (17 files):
- Figure 2-Raw data/
- Figure 2-Raw data/A/
- Figure 2-Raw data/A/GeneExp.txt
- Figure 2-Raw data/A/uniCox.R
- Figure 2-Raw data/A/uniCox.pdf
- Figure 2-Raw data/A/uniCox.xls
- Figure 2-Raw data/GSE17538.txt
- Figure 2-Raw data/GSE39582.txt
- Figure 2-Raw data/GeneExp.txt
- Figure 2-Raw data/KM.R
- Figure 2-Raw data/geneCoef.txt
- Figure 2-Raw data/lasso.R
- Figure 2-Raw data/lassoRisk.multiCox.txt
- Figure 2-Raw data/lassoRisk.txt
- Figure 2-Raw data/lassoRisk.uniCox.txt
- Figure 2-Raw data/multiIndep.R
- Figure 2-Raw data/multiTimeROC.R
- Figure 2-Raw data/riskPlot.R
- Figure 2-Raw data/uniIndep.R
