# Supplementary material for: Exploiting branched-chain amino acid metabolism and NOTCH3 expression to predict and target colorectal cancer progression
Source: Front Immunol. 2024 Sep 2;15:1430352. doi: 10.3389/fimmu.2024.1430352 (PMC11402679; doi:10.3389/fimmu.2024.1430352)
Supplement: Supplementary file 6 [file DataSheet2.zip › Figure 2-Raw data/A/GeneExp.txt]

ID	futime	fustat	SLC7A5	SLC7A8	SLC1A5	NOTCH1	NOTCH3	NOTCH4	MYC	ACADS	IVD	HMGCL	HADHA	HSD17B10	ACAT1	ALDH6A1
TCGA-3L-AA1B-01A-11R-A37K-07	475	0	44.6542	15.4377	69.5336	25.4708	8.9611	2.2766	42.2677	20.1937	8.2537	8.9094	74.7332	84.2723	7.076	3.7161
TCGA-4N-A93T-01A-11R-A37K-07	146	0	13.7112	13.7657	56.4092	12.31	5.7954	0.8833	28.3317	35.1331	9.5532	6.1112	65.8837	93.9817	8.3265	3.0263
TCGA-4T-AA8H-01A-11R-A41B-07	385	0	33.8443	14.8768	75.2868	10.7273	2.162	0.4673	43.0075	21.7231	17.0251	12.4671	53.3143	78.0863	5.4992	5.6017
TCGA-5M-AAT4-01A-11R-A41B-07	49	1	54.4532	3.4846	77.7306	14.2384	7.5776	1.2777	106.6434	11.5652	11.0778	6.9277	90.7775	149.9306	14.5456	2.5401
TCGA-5M-AAT6-01A-11R-A41B-07	290	1	78.1052	4.2147	47.8582	9.5687	15.0767	2.7953	93.2716	8.9376	18.9076	5.6881	58.3168	79.4451	10.5969	3.385
TCGA-5M-AATE-01A-11R-A41B-07	1200	0	54.2317	7.0902	110.034	13.358	5.89	1.3091	76.1906	7.8122	7.5764	6.4356	68.5411	143.993	8.9472	3.5526
TCGA-A6-2671-01A-01R-1410-07	1331	1	54.351	8.5641	135.2322	29.8302	14.9362	1.4831	104.6664	8.4437	8.6283	9.1525	64.7872	200.9845	6.755	1.7393
TCGA-A6-2672-01A-01R-0826-07	1419	0	31.871	4.3384	63.2323	17.2898	10.4321	1.4361	26.8614	36.7523	12.8642	9.5485	52.6092	76.7083	6.6685	2.9661
TCGA-A6-2672-01B-03R-2302-07	1419	0	23.1847	2.9858	35.9029	21.2386	11.8604	2.79	17.5672	9.0736	13.0919	8.0699	45.9231	22.0063	6.039	4.1797
TCGA-A6-2674-01A-02R-0821-07	1331	0	28.4008	5.7264	177.785	6.689	14.9017	2.211	54.3304	6.4849	5.6409	5.6518	39.2216	79.3994	5.1713	2.7658
TCGA-A6-2674-01A-02R-A278-07	1331	0	12.373	2.0469	103.224	10.7685	10.3729	2.7984	47.1196	5.5673	6.1879	5.8057	39.9241	61.6102	4.569	4.3924
TCGA-A6-2674-01B-04R-A277-07	1331	0	7.294	2.9565	25.4835	5.8333	8.7811	2.1707	22.8297	0.5182	3.1648	2.5586	18.0757	5.4716	5.2987	4.1886
TCGA-A6-2675-01A-02R-1723-07	1321	0	25.5995	41.6312	70.8017	14.1082	16.4001	1.7099	110.6186	14.7474	8.7186	9.9216	55.022	85.04	6.0446	3.6752
TCGA-A6-2676-01A-01R-0826-07	1305	1	30.1249	2.6936	79.099	6.7424	9.1732	1.2507	50.0352	33.1753	14.895	11.9367	84.553	92.121	9.3951	4.5121
TCGA-A6-2677-01A-01R-0821-07	740	1	47.8836	13.2471	58.5353	19.6635	8.8929	0.9215	114.8479	15.8588	9.9254	8.0686	91.6752	54.6998	9.3522	8.8808
TCGA-A6-2677-01B-02R-A277-07	740	1	17.4487	5.4754	16.7312	11.0211	9.3375	1.9885	70.1229	2.6194	4.7778	3.135	28.8901	11.6953	7.5228	10.2026
TCGA-A6-2679-01A-02R-1410-07	1366	0	39.867	8.9626	188.4981	16.8281	5.4464	1.2748	40.7631	38.5739	9.0388	7.4417	46.3677	294.8247	3.0061	0.4592
TCGA-A6-2680-01A-01R-1410-07	1068	0	87.9213	7.1797	165.3774	21.1855	13.7514	1.7328	61.7393	28.6326	10.027	7.1524	66.1588	314.5835	7.6208	2.0722
TCGA-A6-2681-01A-01R-1410-07	1387	0	42.9416	9.5367	119.8822	25.9551	19.2456	2.0451	58.8851	21.2845	7.9306	11.167	71.9009	160.867	5.2106	2.0976
TCGA-A6-2682-01A-01R-1410-07	424	1	24.1327	8.0809	77.9212	8.4278	10.2005	1.871	62.9508	30.9999	11.628	11.5034	48.9459	198.7914	17.4089	3.4011
TCGA-A6-2683-01A-01R-0821-07	504	1	126.5476	11.1849	217.7883	80.6638	11.9758	1.4494	34.3806	24.7878	8.5527	9.6081	42.206	247.8128	4.983	2.4254
TCGA-A6-2684-01A-01R-1410-07	1127	0	34.5474	7.4494	80.0729	20.2967	22.4864	1.7144	49.4025	47.1536	9.7558	9.5488	56.8895	290.7999	9.8374	1.5312
TCGA-A6-2684-01A-01R-A278-07	1127	0	12.1795	1.7986	31.2958	16.3559	9.172	1.4888	48.2547	30.7794	9.1645	7.3366	53.6627	145.1923	11.3392	3.8763
TCGA-A6-2684-01C-08R-A277-07	1127	0	7.7746	2.8646	10.6187	7.6287	10.588	1.4113	13.1285	1.2874	3.4757	2.4607	17.4011	9.6406	7.7454	5.0196
TCGA-A6-2685-01A-01R-1410-07	1133	0	36.963	10.0775	81.3595	12.261	12.7277	1.9237	72.9875	22.8077	12.1132	9.9148	51.9267	187.6415	8.6193	2.1014
TCGA-A6-2686-01A-01R-A32Z-07	1126	1	22.5993	5.3845	111.6691	6.6988	6.1235	0.9242	51.899	24.9601	10.4001	12.2025	75.5568	96.3167	6.8715	10.1773
TCGA-A6-3807-01A-01R-1022-07	1054	0	42.8816	26.3135	71.0813	10.6262	7.8802	0.8419	123.6702	9.5157	6.6627	10.5602	58.807	107.7549	9.4158	3.1115
TCGA-A6-3808-01A-01R-1022-07	1014	0	27.5701	18.3448	35.503	10.7679	10.185	1.598	48.7034	24.0808	12.5491	12.971	76.5529	88.1858	13.3101	5.7894
TCGA-A6-3809-01A-01R-1022-07	996	0	36.2368	6.416	50.245	6.1868	4.4473	0.4769	108.0815	33.8554	15.3454	6.1146	55.8821	67.2982	9.6212	4.8532
TCGA-A6-3809-01A-01R-A278-07	996	0	6.2508	2.0242	25.2567	1.4954	0.6579	0.3692	85.026	8.7778	14.2053	5.617	60.7169	59.5579	10.1712	7.2217
TCGA-A6-3809-01B-04R-A277-07	996	0	9.1706	5.5823	11.7258	3.6424	5.462	0.6862	21.6092	1.0784	3.4993	1.1602	13.3969	3.7236	5.1918	5.2116
TCGA-A6-3810-01A-01R-1022-07	1111	0	20.3645	5.7504	65.4231	7.1463	10.3682	1.5301	48.2455	7.4876	5.3033	9.6979	63.1022	84.9896	3.6209	3.2297
TCGA-A6-3810-01A-01R-A278-07	1111	0	14.9387	3.3607	50.2869	17.2313	14.4038	2.2394	51.6985	7.1322	5.4831	7.5992	58.8584	75.7401	2.7589	6.039
TCGA-A6-3810-01B-04R-A277-07	1111	0	3.9127	2.3901	10.0727	6.0779	3.6742	1.5978	22.469	0.3274	2.8063	2.5443	22.9347	9.9853	4.4259	6.2559
TCGA-A6-4105-01A-02R-1774-07	442	1	42.6363	4.5301	99.195	14.9145	9.2351	1.3107	99.2189	11.3399	10.5761	5.5112	62.0332	155.9149	8.2421	2.6325
TCGA-A6-4107-01A-02R-1410-07	987	0	17.5417	8.1215	61.9842	8.8659	9.0052	1.3091	36.1724	44.1529	5.1476	11.0721	79.9115	136.4858	9.2139	2.4272
TCGA-A6-5656-01A-21R-1839-07	1001	0	52.0324	23.685	82.4373	14.4433	3.4943	0.7051	92.5669	12.4819	5.699	10.7767	50.7674	143.1161	9.9569	1.1096
TCGA-A6-5656-01A-21R-A278-07	1001	0	24.2224	8.2905	48.1652	22.9664	6.2607	1.1484	96.5689	11.7291	5.4278	10.3681	56.0419	101.8913	11.208	2.5521
TCGA-A6-5656-01B-02R-A277-07	1001	0	5.2369	7.1975	7.6136	5.6934	3.2829	1.1689	33.3225	0.6666	2.1253	2.6214	16.8522	7.8202	7.715	3.5452
TCGA-A6-5657-01A-01R-A32Z-07	962	0	80.9016	2.146	81.6664	16.4673	19.3217	2.0764	73.4988	6.7712	11.335	7.1325	54.2226	147.1808	5.5894	2.0002
TCGA-A6-5659-01A-01R-1653-07	926	0	45.2539	5.7835	76.7364	13.0001	6.5007	1.215	70.0772	6.4078	8.2502	10.185	65.748	249.9059	10.8566	4.007
TCGA-A6-5659-01A-01R-A278-07	926	0	17.1635	0.9442	48.9695	14.4527	4.1902	1.1929	52.63	8.9745	7.261	11.3391	63.0314	247.6511	11.7806	8.1667
TCGA-A6-5659-01B-04R-A277-07	926	0	5.5902	1.508	17.4	4.5634	3.4542	0.5453	12.8933	0.6725	2.3563	1.6564	14.2088	14.5297	3.3196	7.1599
TCGA-A6-5660-01A-01R-1653-07	888	0	38.1224	24.281	67.6002	15.6707	7.4839	0.9011	110.7616	17.9625	10.4581	9.4606	62.6049	117.2595	4.2107	3.7723
TCGA-A6-5661-01A-01R-1653-07	1020	0	22.1834	2.0931	51.4951	5.869	4.0401	0.4658	51.3067	33.6119	15.3807	12.7312	61.4824	68.5562	12.5105	7.0149
TCGA-A6-5661-01B-05R-2302-07	1020	0	8.1907	1.3659	8.5275	2.4429	9.5047	0.5621	7.907	2.0597	3.5752	2.0719	15.1322	3.9481	1.4602	2.1235
TCGA-A6-5662-01A-01R-1653-07	718	0	19.8277	10.8774	135.8395	13.7011	5.9406	1.3827	38.7966	6.1906	15.312	5.7516	47.095	86.4602	6.679	2.0204
TCGA-A6-5664-01A-21R-1839-07	672	0	64.2726	17.8308	82.0078	16.2067	16.4313	1.9768	48.17	27.9741	13.0461	7.7149	67.851	57.5627	5.9909	3.872
TCGA-A6-5665-01A-01R-1653-07	671	0	20.3743	4.2564	45.47	6.5862	2.0143	0.3928	39.5436	20.0275	15.3458	14.0291	56.0921	87.9366	10.7944	8.7783
TCGA-A6-5665-01B-03R-2302-07	671	0	8.7816	2.6177	13.756	4.8151	8.5163	2.8028	16.5276	1.5846	5.649	5.2298	25.9803	7.9204	6.4928	3.5979
TCGA-A6-5666-01A-01R-1653-07	995	0	20.6718	2.1173	85.0136	17.2945	2.9155	0.9284	101.8112	11.2538	13.6725	5.8132	99.3006	177.0548	18.2438	5.8207
TCGA-A6-5667-01A-21R-1723-07	887	0	62.7096	18.059	59.0157	11.0834	9.036	0.9002	140.5465	9.5697	12.6879	6.8433	68.6867	149.9485	9.9648	3.2288
TCGA-A6-6137-01A-11R-1774-07	824	0	32.0493	19.1199	55.4887	24.0385	6.0442	1.5389	111.0141	31.5517	18.093	11.5738	67.6225	97.4456	5.9107	7.9312
TCGA-A6-6138-01A-11R-1774-07	685	0	24.4181	9.1226	104.3111	19.9818	13.8523	2.0976	61.3872	11.4979	4.8781	7.2454	60.7377	79.1015	4.0842	2.9929
TCGA-A6-6140-01A-11R-1774-07	734	0	28.129	11.1468	80.6049	22.6169	5.3822	1.3173	103.4905	17.8815	11.2495	10.6417	57.0944	135.0701	7.8732	1.9076
TCGA-A6-6141-01A-11R-1774-07	255	0	24.83	20.8919	48.1258	14.5678	8.0896	1.0228	36.0948	41.0088	17.7758	18.6176	68.0631	58.9975	6.0767	4.7325
TCGA-A6-6142-01A-11R-1774-07	763	0	54.579	32.3663	167.5185	16.2003	29.6284	2.4741	38.4014	14.1498	6.8472	11.9996	41.6847	63.3466	4.2258	1.8516
TCGA-A6-6648-01A-11R-1774-07	766	0	61.1421	10.6048	84.6525	19.4057	5.3134	1.2217	133.9776	15.2224	19.7414	7.453	66.8554	82.3102	12.836	8.7071
TCGA-A6-6649-01A-11R-1774-07	735	0	43.7993	7.2796	67.4216	18.7972	17.4333	2.6702	20.5872	29.7851	13.4609	9.1068	65.1381	62.6858	4.2026	3.7503
TCGA-A6-6650-01A-11R-1774-07	627	0	41.4769	12.2751	72.8195	19.0203	8.09	1.2469	48.2939	32.5069	9.367	9.803	69.3305	139.5791	8.8154	4.2938
TCGA-A6-6650-01A-11R-A278-07	627	0	19.8468	2.498	49.7246	21.721	2.9012	1.2647	48.2538	35.402	8.3916	10.8729	62.5267	141.5969	10.7797	6.112
TCGA-A6-6650-01B-02R-A277-07	627	0	14.3472	3.8603	25.847	14.5455	6.7718	1.4284	24.5164	10.6129	5.5943	6.5763	30.8213	36.423	8.2259	6.4473
TCGA-A6-6651-01A-21R-1839-07	662	0	27.2707	9.1526	72.0726	17.9106	20.1539	3.5517	49.3799	12.3163	11.8691	6.5262	60.9535	75.1748	5.9402	3.7877
TCGA-A6-6652-01A-11R-1774-07	751	0	48.175	3.8782	91.959	28.2604	6.6536	1.1764	86.04	10.2762	12.0294	8.5478	87.4382	60.3588	5.0517	1.4882
TCGA-A6-6653-01A-11R-1774-07	742	0	38.2312	8.5377	89.6607	11.9359	12.5442	1.1074	36.5163	25.3322	11.5007	8.2803	78.597	75.951	2.4821	5.5382
TCGA-A6-6654-01A-21R-1839-07	726	0	38.2393	16.1495	79.8048	19.2067	24.6701	2.8128	45.8936	8.0755	11.551	6.2513	44.4558	119.9571	4.0754	2.6024
TCGA-A6-6780-01A-11R-1839-07	612	0	20.3912	7.3336	41.9764	13.1191	3.6793	0.9263	76.8458	94.7598	9.289	12.4949	99.9591	82.819	13.1109	10.9744
TCGA-A6-6780-01A-11R-A278-07	612	0	3.995	1.7529	18.264	4.3225	0.9557	0.5746	48.4804	38.6353	6.1558	12.3942	96.8734	60.8069	17.2126	22.9821
TCGA-A6-6780-01B-04R-A277-07	612	0	4.4661	4.8861	9.2282	4.4247	2.9951	0.6494	16.759	4.0319	2.0894	2.3427	29.0467	4.9653	5.7176	18.8982
TCGA-A6-6781-01A-22R-1928-07	598	0	23.7363	7.7191	77.2884	10.8184	24.9749	3.7609	18.5963	11.6528	12.2513	10.6776	49.7095	86.0823	6.1841	4.4435
TCGA-A6-6781-01A-22R-A278-07	598	0	12.6387	3.174	46.0377	15.3593	14.0387	2.2024	22.8551	7.1002	9.4894	7.7252	41.8598	51.8958	5.7399	8.7465
TCGA-A6-6781-01B-06R-A277-07	598	0	4.1878	7.2166	14.3701	4.9002	13.7726	1.6965	4.6614	0.9156	4.4255	2.6027	18.1227	5.099	4.2446	11.3103
TCGA-A6-6782-01A-11R-1839-07	617	0	33.2967	6.7086	61.5534	16.5017	16.7533	3.1619	71.9177	13.7953	6.9417	10.2456	52.7339	117.3896	5.3596	2.6176
TCGA-A6-A565-01A-31R-A28H-07	494	1	16.2899	4.5458	58.5446	8.7501	13.378	5.6448	15.0169	30.1019	9.4096	10.1591	55.4125	37.3221	6.6792	2.8598
TCGA-A6-A566-01A-11R-A28H-07	758	1	31.7282	12.2967	37.7829	10.5674	40.9333	6.8622	21.5625	23.0527	12.6007	9.3573	54.2134	52.0552	7.0985	3.8946
TCGA-A6-A567-01A-31R-A28H-07	1881	1	30.7013	16.25	239.2293	9.1218	4.6269	1.1926	36.1522	5.555	7.3341	10.6009	73.4892	96.5748	7.7485	3.7248
TCGA-A6-A56B-01A-31R-A28H-07	1711	1	26.9734	18.1105	48.5583	15.3814	15.5754	2.0329	76.9957	4.6706	10.9497	3.8164	43.9084	79.0316	6.9628	2.4683
TCGA-A6-A5ZU-01A-11R-A28H-07	293	0	95.0782	14.2796	113.2804	15.5327	16.7755	1.2118	16.2716	12.9759	1.4208	11.1435	56.4744	109.7315	1.5043	1.7769
TCGA-AA-3489-01A-21R-1839-07	214	1	60.275	8.3534	56.8668	18.8952	25.4843	4.5939	58.4006	11.1998	8.9458	5.1954	54.4577	65.7708	6.3175	3.2345
TCGA-AA-3494-01A-01R-1410-07	31	0	43.9052	39.4086	89.288	17.0699	7.6487	0.9751	124.2548	15.4364	7.9771	16.5713	36.2234	109.8891	9.6183	4.8667
TCGA-AA-3495-01A-01R-1410-07	1127	0	42.3214	29.9112	60.1657	7.3303	4.4434	0.6177	116.6881	19.7591	12.1427	16.4653	55.5294	82.9724	17.5186	2.9178
TCGA-AA-3496-01A-21R-1839-07	31	0	34.956	7.9151	58.9487	47.9476	15.3731	2.8099	98.9951	10.7618	18.0319	7.2653	88.4603	70.8669	6.3149	4.6564
TCGA-AA-3502-01A-01R-1410-07	1065	0	12.5951	6.2774	100.3936	8.4253	1.3044	0.5395	45.1537	15.8453	13.262	20.9512	64.4792	91.3394	7.4678	4.3502
TCGA-AA-3506-01A-01R-1410-07	1765	0	103.4144	10.0277	161.5348	18.8226	10.3061	1.1005	45.2011	53.6503	11.2049	12.1087	54.3761	178.4308	4.7351	2.4465
TCGA-AA-3509-01A-01R-1410-07	1915	0	32.8138	23.2232	52.7774	9.1276	4.6623	1.0961	94.1779	14.3857	10.4299	6.3737	66.2802	186.121	6.3491	3.5543
TCGA-AA-3510-01A-01R-1410-07	1946	0	35.7245	8.5816	112.0529	18.4694	5.8421	0.882	82.1297	58.6419	14.4841	13.1631	78.2564	105.777	14.5465	6.8556
TCGA-AA-3511-01A-21R-1839-07	212	0	26.7119	6.9768	92.7735	12.8973	10.7036	1.8314	34.9229	12.8863	7.2469	10.4766	40.0942	84.0404	6.7252	2.1477
TCGA-AA-3514-01A-02R-0821-07	31	0	72.3422	6.297	151.4025	55.0831	45.5861	1.6702	54.6518	59.3984	15.3902	20.1093	39.2544	128.0684	3.9582	1.4337
TCGA-AA-3516-01A-02R-0826-07	396	1	73.4748	2.3331	52.653	8.6823	4.0183	0.6021	48.0275	19.7519	10.5403	6.9646	57.2991	69.3793	9.8653	2.2854
TCGA-AA-3517-01A-01R-0821-07	1186	0	15.0806	7.5226	91.1482	14.4028	10.4938	1.8167	37.8227	9.6328	12.7044	3.9003	59.1179	89.5926	8.1397	1.7536
TCGA-AA-3518-01A-02R-0826-07	31	0	23.786	1.7624	67.4257	11.9569	5.7726	1.1143	58.0804	37.4108	19.259	8.6983	50.59	76.7795	12.0942	5.421
TCGA-AA-3519-01A-02R-0821-07	276	0	41.6341	1.8646	79.0806	17.2995	5.8374	1.1139	51.1082	34.6432	8.7609	11.5208	90.5289	278.3352	3.9399	1.7303
TCGA-AA-3520-01A-01R-0821-07	731	0	32.6401	8.4985	59.2171	13.9824	10.7086	1.1859	32.5589	29.2063	12.0022	9.4399	77.0884	88.4758	8.7673	2.2307
TCGA-AA-3522-01A-01R-0821-07	1127	0	10.8802	10.3953	34.3796	6.052	1.8556	0.5081	31.3976	35.5803	12.8942	12.0591	77.2426	66.7217	9.5503	10.0762
TCGA-AA-3524-01A-02R-0821-07	1096	0	49.1449	6.2412	62.8343	8.0531	3.6848	0.3683	107.7132	21.0227	12.3143	14.9154	54.3727	84.5075	11.3284	4.1876
TCGA-AA-3526-01A-02R-A32Z-07	580	0	29.904	8.7983	38.1677	9.833	5.6767	0.8175	89.0426	28.61	19.1065	6.9246	65.6163	129.6885	11.3489	1.7
TCGA-AA-3530-01A-01R-1022-07	580	0	35.3465	6.0058	61.593	16.648	4.1033	0.7305	97.4135	16.1715	14.5549	5.1564	54.5067	82.4803	11.7503	5.2084
TCGA-AA-3531-01A-01R-0821-07	1035	0	53.3506	1.2539	145.385	53.352	9.2185	1.7514	66.5779	27.5786	12.8201	6.8171	73.1333	255.9749	11.1808	1.9325
TCGA-AA-3532-01A-01R-0821-07	882	0	51.6552	12.302	38.1943	11.2169	10.8172	1.2836	73.2388	27.1977	11.3482	12.0067	63.0921	107.201	14.3684	3.1486
TCGA-AA-3534-01A-01R-0821-07	882	0	51.8664	34.3612	63.9958	26.2485	19.453	1.0246	82.1172	27.1125	19.6235	7.736	73.0178	41.3639	3.8313	3.9708
TCGA-AA-3538-01A-01R-0821-07	791	0	77.3876	38.2082	75.3296	15.909	10.0976	1.0037	149.6401	14.6718	20.4755	15.8541	63.1069	121.0288	10.3786	4.8447
TCGA-AA-3542-01A-02R-1873-07	395	0	95.0702	26.4533	127.63	6.642	3.0888	0.6698	106.9718	42.884	10.1373	23.3942	47.4105	254.4168	8.2994	1.7721
TCGA-AA-3543-01A-01R-0826-07	30	0	22.9767	6.3738	57.4219	12.043	4.7505	0.5744	39.7029	58.8919	11.7188	13.0141	60.2263	78.9304	5.4835	3.5556
TCGA-AA-3544-01A-01R-1873-07	426	0	82.6889	39.8361	126.8051	10.3232	9.3668	1.2898	100.1539	23.9006	6.0434	6.1409	65.1675	121.1773	1.124	1.6032
TCGA-AA-3548-01A-01R-1873-07	1034	0	37.6661	15.8786	67.6212	14.6818	8.4547	1.2575	45.7883	42.0108	10.3301	16.203	76.4215	144.5078	7.4947	4.2668
TCGA-AA-3549-01A-02R-0821-07	639	0	13.8937	10.3055	46.6852	15.7453	6.7251	1.1507	82.7934	20.2532	6.4352	11.1431	66.1184	166.4397	4.8255	2.2753
TCGA-AA-3552-01A-01R-0821-07	396	1	45.5182	29.9144	59.7794	20.996	12.6705	2.009	25.8966	46.909	15.4802	12.603	67.1682	85.1957	11.7023	7.9387
TCGA-AA-3553-01A-01R-0821-07	730	0	65.6225	35.9953	89.639	7.4196	7.427	1.1826	156.5368	9.2926	8.5409	10.0073	52.5449	102.4047	13.2475	3.1279
TCGA-AA-3554-01A-01R-0826-07	546	0	24.1833	5.6188	57.2541	11.5743	17.9991	1.4065	32.6884	31.5305	13.4518	11.308	71.0622	152.6479	7.6795	6.1556
TCGA-AA-3555-01A-01R-0821-07	911	0	24.0194	5.2763	65.2947	17.9097	9.2144	1.0727	20.5395	24.5379	9.7612	12.985	50.3626	46.9831	9.0039	4.659
TCGA-AA-3556-01A-01R-0821-07	700	0	18.2334	5.1686	79.1494	5.6871	4.5079	0.6577	57.3038	17.4934	11.9614	15.0882	48.3588	55.2228	6.4413	3.8381
TCGA-AA-3560-01A-01R-0821-07	608	0	8.4569	14.71	104.6069	1.7044	2.6313	0.4444	49.4668	5.6693	11.7782	28.2496	84.4361	214.1016	10.5343	4.4735
TCGA-AA-3561-01A-01R-0821-07	424	0	23.0533	1.9293	62.3116	4.3323	2.7981	0.6195	35.5056	24.2481	9.7214	8.2902	68.1119	127.9951	6.4868	2.1957
TCGA-AA-3562-01A-02R-0821-07	608	0	30.3435	19.7574	71.0619	19.6263	8.9726	0.9612	99.4521	43.06	11.9072	14.4519	62.5822	109.8152	11.6463	2.2702
TCGA-AA-3655-01A-02R-1723-07	1856	0	49.1177	26.3613	62.2282	15.0501	7.3689	1.0201	45.7371	16.4248	16.5341	12.5215	59.231	158.3076	6.7035	7.5739
TCGA-AA-3660-01A-01R-1723-07	2375	0	88.6346	29.7133	64.3203	19.4322	6.2318	1.1003	75.0708	29.4195	13.9758	11.5724	54.0618	165.0747	6.9182	4.1158
TCGA-AA-3662-01A-01R-1723-07	184	0	82.9142	22.1867	96.4968	18.3908	6.6998	1.7674	52.1055	15.3205	10.6692	7.5922	56.372	111.918	3.5591	1.6397
TCGA-AA-3663-01A-01R-1723-07	212	0	43.301	2.0026	86.0376	5.8751	3.3322	0.7912	138.2966	22.3151	16.316	10.9096	47.1641	115.2035	7.8003	5.577
TCGA-AA-3664-01A-01R-0905-07	1643	0	32.2688	6.4275	52.8466	11.3713	6.2229	0.8054	48.9173	13.7562	14.2628	8.6754	45.9051	39.3353	6.0897	4.0731
TCGA-AA-3666-01A-02R-0905-07	61	1	52.217	2.9391	63.9509	7.7075	5.1134	0.9563	36.1657	32.9294	8.7276	10.061	106.159	159.4355	7.8143	3.7117
TCGA-AA-3667-01A-01R-0905-07	426	0	143.7399	9.9183	173.6083	51.4438	12.3253	1.1752	88.994	16.0469	10.7209	6.3846	34.4993	197.8822	3.4123	0.6907
TCGA-AA-3673-01A-01R-0905-07	1522	0	38.1339	28.3266	65.01	20.7593	10.5904	0.9459	84.2514	29.6339	9.7972	13.497	82.1693	86.7369	13.9714	6.3849
TCGA-AA-3675-01A-02R-0905-07	1431	0	58.2261	5.3522	50.0247	11.755	4.1764	0.6765	58.992	17.0351	13.7062	13.4576	60.9336	83.9847	13.3053	5.0174
TCGA-AA-3678-01A-01R-0905-07	1430	0	106.1735	12.6318	81.3799	11.0602	6.0188	1.1297	91.8719	20.1262	7.9912	5.7077	62.8813	76.3136	7.4276	1.4827
TCGA-AA-3679-01A-02R-0905-07	457	0	42.3253	23.1883	89.0885	10.1601	5.8542	1.1791	65.2925	17.4433	7.2958	9.8452	69.843	102.2253	6.3392	1.3224
TCGA-AA-3680-01A-01R-0905-07	335	1	15.5585	17.8379	43.9231	15.4609	5.375	0.9432	37.7652	47.9125	20.2689	16.5044	70.5787	42.5868	3.1117	8.0108
TCGA-AA-3681-01A-01R-0905-07	182	0	63.3376	9.6038	86.1153	12.1258	5.5868	1.0146	44.8465	33.3777	10.3412	8.1786	50.31	114.2788	5.4581	2.8671
TCGA-AA-3685-01A-02R-A32Z-07	1127	0	29.8271	19.6389	65.4066	3.3385	2.219	0.4702	78.8962	18.8013	9.8307	11.4333	53.4346	221.8305	7.1698	1.9669
TCGA-AA-3688-01A-01R-0905-07	578	0	35.9371	7.0575	77.0422	19.3695	5.9403	1.3163	77.9399	16.5808	9.0058	9.6117	73.6802	200.7386	6.1423	3.4869
TCGA-AA-3692-01A-01R-0905-07	1095	1	28.4555	15.5213	35.8554	17.1703	6.3195	1.0351	95.5677	33.7147	12.5654	10.2507	75.4276	86.1184	7.1518	4.5863
TCGA-AA-3696-01A-01R-0905-07	153	1	47.6061	11.9185	59.0342	25.0974	8.6656	0.6174	30.2582	60.7133	15.2408	9.6248	97.4669	113.1703	16.5013	7.0011
TCGA-AA-3697-01A-01R-1723-07	2587	0	44.5479	14.566	90.4006	12.3448	6.0362	1.1111	113.1779	14.511	9.463	7.1662	53.853	126.4442	5.2592	2.5652
TCGA-AA-3710-01A-01R-1022-07	821	0	24.7798	3.8863	48.1931	6.3673	5.0366	1.4103	31.2913	28.8571	13.4367	12.0677	64.7392	132.0434	10.3562	3.9046
TCGA-AA-3713-01A-21R-1723-07	579	0	85.4666	6.8615	121.1851	9.6518	5.2551	1.222	52.9973	20.5821	14.6213	10.1409	68.9242	46.1439	4.5292	5.2097
TCGA-AA-3715-01A-01R-0905-07	579	1	106.9916	7.6177	105.0965	16.0125	30.7055	1.5233	16.8208	30.3112	11.384	9.0772	36.2517	124.6537	5.2227	1.0806
TCGA-AA-3811-01A-01R-1022-07	306	1	32.3961	8.237	92.794	22.6786	9.2525	1.5736	76.071	22.8408	15.637	9.415	63.9579	102.1755	15.762	6.1245
TCGA-AA-3812-01A-01R-0905-07	1066	0	37.0413	6.3003	116.3354	27.9682	23.8507	1.2578	31.1708	47.1186	9.4899	13.0716	44.8153	219.0834	4.8064	1.3792
TCGA-AA-3815-01A-01R-1022-07	1005	0	22.6822	10.473	52.7649	12.2301	5.6618	0.9387	81.9586	92.7092	17.3792	14.1678	56.6907	76.3585	8.8996	5.184
TCGA-AA-3818-01A-01R-0905-07	30	1	40.6104	4.5796	119.2018	11.6879	4.7437	0.8013	77.6285	21.6189	11.5229	8.8573	57.7753	139.708	7.8114	4.993
TCGA-AA-3819-01A-01R-0905-07	761	0	42.7159	5.4091	77.5804	14.7018	5.1563	1.0919	65.9122	30.3623	19.2156	7.1993	66.2269	81.7336	11.8522	2.7002
TCGA-AA-3821-01A-01R-1022-07	31	0	11.4141	4.5659	58.2651	8.7492	7.8634	1.4542	37.121	24.1741	13.8575	10.5572	50.6428	108.3068	9.8972	5.3534
TCGA-AA-3831-01A-01R-0905-07	547	0	46.9539	11.3617	47.9471	20.1765	9.3284	1.587	80.1377	55.4007	21.1463	15.2891	79.6735	73.8836	8.7626	6.6515
TCGA-AA-3833-01A-01R-0905-07	485	0	50.8312	4.5287	64.5187	8.894	9.4456	1.0537	48.1646	52.493	12.6192	10.1025	60.6684	76.8818	9.8733	4.5961
TCGA-AA-3837-01A-01R-0905-07	1186	0	34.456	4.0959	80.173	21.7718	9.8601	1.0107	100.6951	36.7665	12.9318	9.4469	65.9724	172.1903	14.6337	6.1206
TCGA-AA-3841-01A-01R-0905-07	1124	0	117.856	20.503	117.0565	40.3614	17.8734	1.8933	81.5068	31.4788	8.269	13.8276	41.3348	375.9206	5.9049	1.6112
TCGA-AA-3842-01A-01R-1022-07	1126	0	35.4091	12.3476	80.738	8.5225	8.7384	0.8526	59.1439	29.6451	9.9693	10.8957	76.1697	109.6837	8.1265	3.3952
TCGA-AA-3844-01A-01R-1022-07	454	0	31.4522	5.409	47.5533	14.9385	4.6269	1.0866	32.8139	27.4921	11.3774	12.3923	56.8981	148.9695	13.1031	5.9064
TCGA-AA-3846-01A-01R-1022-07	518	0	27.2883	6.8707	43.5028	8.075	4.1229	0.8756	93.4531	12.7184	6.6437	10.4188	48.3833	62.8141	8.5366	4.7845
TCGA-AA-3848-01A-01R-0905-07	306	1	150.3064	17.848	216.0045	77.0718	16.777	2.1909	88.0967	30.4555	9.0711	7.5639	46.4554	270.7542	9.3484	1.4636
TCGA-AA-3851-01A-01R-1022-07	1006	0	28.5985	13.0287	61.1293	6.8515	6.1229	1.029	33.4393	39.5666	5.475	13.8258	82.0057	103.823	10.769	5.5601
TCGA-AA-3854-01A-01R-0905-07	1096	0	16.5457	5.7083	78.7528	8.4388	3.2925	0.7001	35.9623	27.5964	7.3705	13.2242	52.0434	53.9391	3.7533	4.4939
TCGA-AA-3855-01A-01R-1022-07	975	0	33.415	9.1997	59.4235	13.8373	6.8107	1.0062	64.9153	30.2229	14.2055	10.6456	71.4918	92.9805	4.066	2.097
TCGA-AA-3856-01A-01R-0905-07	30	0	43.1851	24.0935	65.1312	18.2667	3.9018	0.811	125.0235	22.1359	9.6457	15.1418	59.8346	82.0089	9.0244	3.9216
TCGA-AA-3858-01A-01R-0905-07	945	0	63.2661	4.6262	88.9305	16.1589	10.3706	1.5043	215.8162	14.8385	14.2073	8.3553	52.2668	118.1583	10.2193	2.0702
TCGA-AA-3860-01A-02R-0905-07	945	0	18.5056	3.9849	76.0524	12.372	14.242	1.4846	69.1545	32.2439	13.9482	5.93	62.9539	118.5013	6.4917	2.512
TCGA-AA-3861-01A-01R-1022-07	914	0	46.7735	15.04	80.6884	7.012	1.383	0.2682	55.2683	32.695	13.7434	11.6132	53.1203	130.5651	11.126	8.7805
TCGA-AA-3862-01A-01R-1022-07	914	0	21.6896	13.3087	48.4639	6.3317	2.3367	0.6552	52.3422	32.1839	8.3042	9.4368	78.0162	117.77	13.5166	5.2519
TCGA-AA-3864-01A-01R-1022-07	1612	0	40.3445	11.4594	85.2878	10.2929	5.3991	0.7251	53.0816	13.1299	13.1594	6.8486	74.6017	91.697	10.7583	7.7217
TCGA-AA-3866-01A-01R-1022-07	518	0	33.8354	7.6103	41.1681	15.2292	12.0896	1.2044	58.9624	16.388	8.3115	8.8574	73.8038	63.2178	5.543	3.2799
TCGA-AA-3867-01A-01R-1022-07	731	0	153.0734	42.7987	79.1464	15.9902	10.3718	1.1526	96.8188	24.8778	16.5371	13.1512	65.5248	72.5934	7.6206	3.6324
TCGA-AA-3869-01A-01R-1022-07	822	1	43.0049	13.4763	49.1526	11.6475	6.4116	1.1449	34.5202	12.5445	7.7699	9.0811	66.2221	83.1592	6.15	3.473
TCGA-AA-3870-01A-01R-1022-07	912	0	43.3275	5.3776	109.6598	12.6635	22.8281	1.6895	57.378	17.7775	5.4897	6.2449	62.8805	122.4962	4.4341	2.3209
TCGA-AA-3875-01A-01R-0905-07	549	0	44.0379	6.0392	59.9293	18.4543	5.8978	0.9498	92.1646	26.2002	17.1127	11.3874	68.7419	74.1083	11.3226	3.5279
TCGA-AA-3877-01A-01R-1022-07	943	0	21.8779	1.9473	59.1606	6.0783	7.6901	1.6006	25.46	28.8162	14.4299	12.4116	45.9246	117.4741	10.9285	4.7419
TCGA-AA-3930-01A-01R-1022-07	61	1	49.235	15.2797	110.037	5.7685	5.3252	1.0998	66.5953	21.8368	11.1951	4.3594	71.7391	96.6588	15.89	2.8901
TCGA-AA-3939-01A-01R-1022-07	395	0	31.7325	6.0864	65.9571	4.1953	2.9141	0.4894	38.6125	29.6756	7.2289	8.8757	58.5421	125.0992	7.3808	3.3316
TCGA-AA-3941-01A-01R-1022-07	730	0	53.5204	2.3289	67.5887	7.5142	3.0595	0.6945	26.9768	37.3956	8.4783	18.364	75.1223	101.8192	3.9975	5.9472
TCGA-AA-3947-01A-01R-1022-07	1004	0	4.2065	9.9834	15.7914	1.0432	0.9831	0.253	37.2152	4.6874	8.4079	11.0291	57.7549	37.5213	21.8003	9.4586
TCGA-AA-3949-01A-01R-1022-07	791	0	16.8203	5.4902	41.2745	5.0282	4.2861	0.4605	35.2665	30.5726	12.5983	8.1062	49.9671	53.1359	10.0175	5.0766
TCGA-AA-3950-01A-02R-1022-07	730	0	51.5888	11.2506	79.8532	4.7325	7.0164	1.1008	27.8385	21.8771	10.2611	5.8129	59.2242	104.4827	11.2571	2.2657
TCGA-AA-3952-01A-01R-1022-07	61	1	34.404	16.4635	33.5369	9.9067	8.0116	1.7221	55.4133	26.8731	12.8252	6.188	65.2453	133.4984	8.0756	1.5373
TCGA-AA-3955-01A-02R-1022-07	638	0	29.6703	20.4447	57.2424	4.8893	3.3985	1.0174	69.2208	8.5865	9.8012	9.9697	51.3571	104.5344	14.0274	4.3179
TCGA-AA-3956-01A-02R-1022-07	1035	0	23.781	8.7634	52.9052	14.9509	7.162	0.9449	58.8734	33.8646	10.3328	12.6144	69.2653	117.4922	5.8792	5.9697
TCGA-AA-3966-01A-01R-1113-07	61	0	24.4272	4.8374	89.2429	6.5951	9.4582	1.1683	42.4383	15.645	9.7803	10.2189	64.332	86.2605	5.1048	2.8833
TCGA-AA-3968-01A-01R-1022-07	669	0	46.4807	6.5507	71.5001	13.058	12.4535	1.8524	87.4013	12.922	8.7906	6.5374	50.5251	78.6575	8.6343	4.1394
TCGA-AA-3970-01A-01R-1022-07	1096	0	31.0493	18.6426	55.7782	12.7223	5.3428	0.9337	145.2788	21.9895	14.2586	11.5085	57.5281	67.2232	11.6562	4.2885
TCGA-AA-3971-01A-01R-1022-07	489	0	41.2281	11.8605	69.353	13.5442	4.8926	0.8483	73.4039	32.7074	11.472	12.6255	71.0606	126.3118	9.1766	3.2092
TCGA-AA-3972-01A-01R-1022-07	1551	0	18.0502	4.54	134.9724	6.6962	4.6757	1.1537	41.4318	9.6833	8.9478	6.4593	71.0257	103.107	5.3206	2.5049
TCGA-AA-3973-01A-01R-1022-07	397	0	11.5177	6.1705	75.4124	18.3019	6.2982	1.0889	63.1679	12.2665	7.0086	5.2923	53.5912	123.1461	8.2154	7.9193
TCGA-AA-3975-01A-01R-1022-07	1036	0	55.7365	25.4685	113.0346	23.9029	8.5601	1.7734	111.1592	22.6457	6.395	12.0057	44.8804	126.1228	5.4869	2.6502
TCGA-AA-3977-01A-01R-1022-07	761	0	40.6088	16.8414	45.738	10.8803	5.6344	0.7209	69.8426	25.166	13.1185	10.3998	50.6957	81.3449	11.0846	5.8145
TCGA-AA-3979-01A-01R-1022-07	730	0	44.8888	11.0567	49.9826	5.8288	1.9425	0.3566	100.692	31.2956	4.1724	10.0002	52.1101	106.6753	11.8309	0.7242
TCGA-AA-3980-01A-02R-1022-07	242	0	21.0483	18.9456	23.807	14.6997	5.104	0.9949	150.351	18.6937	7.1608	9.31	64.6862	57.4493	15.1844	4.0511
TCGA-AA-3982-01A-02R-1022-07	822	0	43.007	13.5578	74.355	9.3542	5.8679	1.2658	75.8272	15.7513	9.3809	13.7268	65.8999	77.5305	12.5507	5.0341
TCGA-AA-3986-01A-02R-1022-07	580	0	30.7507	20.5505	60.1051	13.8658	7.4004	0.739	65.2141	33.9538	16.1725	11.6028	65.5145	57.9293	4.0625	4.6324
TCGA-AA-3989-01A-01R-1022-07	242	1	32.7894	3.6457	88.4266	21.3304	9.1074	1.8087	56.0855	36.4098	17.7827	6.9697	70.317	83.8221	4.7173	2.3793
TCGA-AA-3994-01A-01R-1113-07	822	0	44.0814	5.8687	93.3654	9.6812	6.2574	1.0082	33.4694	14.2808	10.603	10.0617	47.1336	78.4238	4.7958	2.6987
TCGA-AA-A004-01A-01R-A00A-07	424	0	110.772	6.8163	328.3109	52.9457	31.5038	6.4819	43.3685	38.3457	8.6346	8.4826	32.9607	257.4864	1.3358	0.4553
TCGA-AA-A00A-01A-01R-A002-07	1157	0	11.2609	3.2857	50.1095	15.5822	8.566	1.2262	70.9221	49.2149	18.1445	12.7601	78.3288	68.6757	17.2874	5.1678
TCGA-AA-A00D-01A-01R-A002-07	578	0	64.632	12.9733	111.2226	13.3743	7.2037	1.3723	51.9873	18.7726	7.1508	10.5294	64.1758	97.9819	10.4927	3.4002
TCGA-AA-A00E-01A-01R-A002-07	913	0	98.6933	5.5897	119.2135	12.8997	5.4028	1.2422	26.1558	28.3642	11.7951	6.8799	56.8518	100.2935	15.2072	5.1683
TCGA-AA-A00F-01A-01R-A002-07	1035	0	57.2381	19.7783	76.7697	13.3781	11.0794	1.8101	45.4013	24.7237	10.0887	7.1529	52.8157	92.3705	5.0075	2.6582
TCGA-AA-A00J-01A-02R-A002-07	549	0	32.6451	4.3404	72.0686	14.3454	6.8515	1.5441	49.3741	24.6871	14.4616	6.1576	41.0469	61.0694	17.7823	8.0002
TCGA-AA-A00K-01A-02R-A002-07	549	0	65.9377	16.0109	121.8564	24.8389	7.0841	1.4445	87.9393	55.9398	17.8335	13.7421	57.5448	130.7235	12.339	3.7472
TCGA-AA-A00L-01A-01R-A002-07	1157	0	86.6367	2.1062	135.8551	28.7557	5.382	1.5239	98.0529	16.3258	9.2788	10.6239	79.489	130.2817	6.686	2.4542
TCGA-AA-A00N-01A-02R-A00A-07	122	1	37.4566	6.5239	46.3331	12.1141	14.9963	2.3738	31.7446	36.5583	11.6518	7.9777	61.5761	58.9599	7.6697	3.4286
TCGA-AA-A00O-01A-02R-A089-07	822	0	97.303	4.1738	317.7702	34.4966	20.8144	6.777	36.4641	18.404	16.7383	11.7629	74.489	61.1193	15.414	4.1241
TCGA-AA-A00Q-01A-01R-A002-07	1278	0	37.846	11.0091	86.41	18.6167	6.4681	1.7922	63.3232	23.1546	14.7788	7.2547	61.9121	101.1934	9.2228	3.4444
TCGA-AA-A00R-01A-01R-A002-07	30	0	57.177	5.9675	62.1796	8.9644	6.3431	1.3691	70.464	36.3471	17.5165	12.4252	81.194	81.1805	18.7921	3.0771
TCGA-AA-A00U-01A-01R-A002-07	518	0	84.6641	12.743	89.7267	19.5962	6.7478	1.5453	115.2279	12.6866	13.6144	8.6488	85.1194	104.3636	9.7254	4.8231
TCGA-AA-A00W-01A-01R-A002-07	456	0	73.487	7.7159	111.2956	22.7699	2.4075	0.9875	79.4944	14.8767	14.3762	9.1739	73.6075	133.0891	8.1833	2.6963
TCGA-AA-A00Z-01A-01R-A002-07	669	0	57.6346	3.1734	91.2514	21.2908	7.5373	1.7238	100.7966	11.3539	12.3019	9.4263	60.9247	152.0184	9.0638	2.1052
TCGA-AA-A010-01A-01R-A089-07	1064	0	105.4386	13.5169	70.3573	21.0146	7.2353	2.0768	45.0284	27.3837	16.1529	14.4148	51.1816	75.4621	10.7234	6.4986
TCGA-AA-A017-01A-01R-A00A-07	457	0	26.2415	16.5253	89.5026	19.3751	8.8554	1.5139	60.748	22.4637	7.6822	7.9824	51.5085	140.0984	7.2249	2.3972
TCGA-AA-A01C-01A-01R-A00A-07	457	0	44.7374	9.9937	76.475	24.5368	19.2005	2.1277	70.432	24.4365	12.7099	10.6746	57.7971	109.4296	5.5011	3.792
TCGA-AA-A01F-01A-01R-A002-07	974	0	17.4446	0.3355	86.4651	9.8486	1.888	0.7355	55.4672	8.9315	6.9472	6.5726	66.1822	131.9844	6.9876	1.6664
TCGA-AA-A01G-01A-01R-A002-07	365	0	142.5737	9.6971	172.1396	22.1088	5.1118	0.8561	86.2052	23.0669	13.7306	7.509	67.6495	98.9073	8.021	3.2103
TCGA-AA-A01I-01A-02R-A089-07	943	0	25.6027	3.075	60.6334	4.6913	1.4542	0.505	36.6827	10.5847	12.9212	12.2316	106.8581	112.7132	16.5148	4.6799
TCGA-AA-A01K-01A-01R-A00A-07	943	0	46.0631	5.8677	73.1248	17.1541	16.076	1.7599	54.9665	18.113	15.1036	4.4882	52.0292	105.3438	10.4191	1.3861
TCGA-AA-A01P-01A-21R-A083-07	1158	1	45.1292	1.8739	78.5364	10.3344	12.8657	2.509	29.8357	17.2631	11.2981	10.3379	59.5981	63.1384	6.991	3.4802
TCGA-AA-A01Q-01A-01R-A002-07	31	0	27.7692	7.0911	43.7643	16.9669	3.7581	1.0281	80.5179	44.5814	20.2106	9.0918	72.0571	78.511	10.3787	8.8743
TCGA-AA-A01R-01A-21R-A083-07	1065	0	54.7508	4.1997	63.8038	13.747	10.8176	0.9006	50.6519	13.8236	17.0792	8.0968	39.1606	115.1242	4.179	2.4651
TCGA-AA-A01S-01A-21R-A083-07	31	0	119.5718	12.5134	91.6488	44.1543	4.0936	0.7755	157.5318	22.768	15.2906	11.3972	109.7033	243.5226	8.2921	2.5772
TCGA-AA-A01T-01A-21R-A16W-07	1005	0	47.8281	8.719	114.8663	14.5808	5.688	1.048	24.3026	32.2111	6.1723	15.2456	66.187	241.7066	4.0926	0.9009
TCGA-AA-A01V-01A-23R-A083-07	31	0	103.4113	27.2531	166.9397	17.8715	5.152	1.1013	57.7522	39.7652	23.3981	14.8707	76.1991	85.287	6.5229	3.8081
TCGA-AA-A01X-01A-21R-A083-07	791	0	107.7959	29.5571	162.0476	34.6449	5.5427	1.3498	39.6852	21.9604	10.5954	8.1552	101.7675	150.6146	9.1174	2.8647
TCGA-AA-A01Z-01A-11R-A083-07	1126	0	55.8648	11.8526	95.0251	22.033	7.809	1.2317	108.3716	27.2388	16.8175	9.7422	77.1854	302.9343	12.4399	3.953
TCGA-AA-A024-01A-02R-A00A-07	1188	1	11.5518	17.4777	72.5458	6.8309	2.8874	0.7494	26.242	41.1085	14.3628	16.5858	67.1071	76.9358	4.9051	4.2678
TCGA-AA-A029-01A-01R-A00A-07	1581	0	43.6194	3.2359	107.4009	9.359	3.2093	0.7193	74.3059	45.9109	13.727	9.2198	60.4564	84.6455	8.1665	2.5185
TCGA-AA-A02E-01A-01R-A00A-07	90	1	40.9869	15.3819	230.0746	15.8896	6.8294	1.292	39.4021	21.9187	7.5708	7.3592	65.9247	85.5875	5.8445	1.3408
TCGA-AA-A02F-01A-01R-A089-07	1216	0	41.7455	8.0536	57.82	16.2771	7.024	1.8792	59.5388	10.2058	16.2767	5.9571	81.2476	124.2696	12.2115	6.3482
TCGA-AA-A02H-01A-01R-A089-07	61	1	38.9631	6.3475	76.1487	27.4232	7.7529	1.0872	135.0787	20.3701	12.7282	5.4554	55.8851	131.7456	9.7192	4.9914
TCGA-AA-A02J-01A-01R-A00A-07	153	1	106.4831	8.688	126.5102	28.8835	3.9403	0.859	156.487	21.5629	15.8688	8.7026	68.3868	155.0281	12.1379	2.5377
TCGA-AA-A02K-01A-03R-A32Y-07	426	1	70.2103	18.7232	73.8747	16.2555	11.2482	1.2452	64.8497	39.5692	44.1916	13.8529	58.8194	99.0833	13.9181	3.6719
TCGA-AA-A02R-01A-01R-A00A-07	670	1	60.4301	5.6623	54.1301	14.6382	11.9934	0.7397	50.6243	44.569	24.372	11.9663	54.0319	83.1982	8.8554	5.5043
TCGA-AA-A02W-01A-01R-A00A-07	1247	0	52.2542	63.1355	66.7386	15.5601	7.0412	0.8555	137.1672	11.8796	12.6636	10.9912	50.4413	70.7434	9.4925	4.3296
TCGA-AA-A02Y-01A-43R-A32Y-07	1216	0	69.0705	7.2661	87.6169	8.9746	0.4699	0.2307	34.8076	48.1696	15.668	12.3245	68.2812	153.4079	5.3116	4.5963
TCGA-AA-A03J-01A-21R-A16W-07	1246	0	62.7093	5.4132	141.8831	20.0173	8.8904	1.436	59.4337	33.9108	13.571	7.4972	46.653	159.6623	4.3883	1.3569
TCGA-AD-5900-01A-11R-1653-07	370	0	37.9648	2.1742	101.2549	13.5735	5.9727	0.9625	69.4718	21.8588	12.8157	10.0307	60.562	77.4233	8.6409	4.1419
TCGA-AD-6548-01A-11R-1839-07	650	0	136.7007	16.3273	166.2349	15.2456	10.1302	1.4542	123.6037	13.0741	10.9857	9.3816	59.2717	130.9831	8.1367	2.3476
TCGA-AD-6888-01A-11R-1928-07	472	1	61.6761	8.9917	86.9508	9.6581	0.8667	0.3365	41.1264	17.5798	16.5377	18.3206	71.919	265.7985	13.2633	2.6564
TCGA-AD-6889-01A-11R-1928-07	2532	1	32.5263	1.741	61.8374	7.8704	3.3697	0.6827	23.6091	32.0106	18.7582	11.2316	67.9523	103.2	10.222	3.8571
TCGA-AD-6890-01A-11R-1928-07	746	0	72.5864	11.2367	100.2308	19.8655	10.1766	1.6417	52.7645	26.3	17.8059	10.0566	55.1335	161.2235	5.7641	3.107
TCGA-AD-6895-01A-11R-1928-07	763	0	33.8685	2.1771	115.6729	13.7241	9.637	1.6111	56.2611	10.8502	9.076	8.8967	60.7883	79.5561	4.6319	2.1055
TCGA-AD-6899-01A-11R-1928-07	176	1	27.549	12.5419	52.7155	23.0078	17.9278	3.0205	49.3873	24.4493	11.0439	10.5811	93.1602	142.5639	7.3965	3.0387
TCGA-AD-6901-01A-11R-1928-07	682	1	16.2679	9.8436	55.3484	18.446	14.9232	3.018	48.4081	11.5423	8.3396	8.0783	60.4143	132.7632	4.6625	2.1295
TCGA-AD-6963-01A-11R-1928-07	834	0	91.7086	5.0838	95.1538	12.411	4.3324	1.1031	115.7846	10.4657	9.7214	11.2395	62.7796	147.6536	6.9234	2.3532
TCGA-AD-6964-01A-11R-1928-07	331	1	16.8079	21.2935	55.0784	17.6105	16.6447	3.0102	63.7184	17.0203	22.4588	12.6243	61.7726	89.2273	6.5614	6.2416
TCGA-AD-6965-01A-11R-1928-07	805	0	91.4011	53.3143	166.1286	23.355	11.5164	1.9118	84.0039	26.0531	11.9419	11.5164	63.3296	101.579	5.9047	2.8103
TCGA-AD-A5EK-01A-11R-A28H-07	500	0	54.4142	3.8818	136.1327	22.9332	6.3471	1.9434	85.5588	6.2666	12.815	7.3593	62.7396	132.5839	7.1351	4.1456
TCGA-AU-3779-01A-01R-1723-07	441	0	27.1065	10.146	63.7336	11.3397	9.8036	1.4969	53.0295	9.5579	7.7537	6.9732	60.9581	115.018	7.6909	1.9141
TCGA-AU-6004-01A-11R-1723-07	824	0	32.8861	12.7818	84.33	11.9213	9.5172	1.6476	54.0846	29.447	25.4621	9.0708	65.1489	93.4558	8.8161	7.8844
TCGA-AY-4070-01A-01R-1113-07	496	1	49.6653	2.8768	81.4139	10.1927	19.1345	1.5527	60.3921	15.3081	12.888	8.953	53.8641	155.344	7.6203	2.0386
TCGA-AY-5543-01A-01R-1653-07	1004	0	57.6315	5.9878	99.1541	9.0066	2.5708	0.7151	46.9257	11.7156	5.3152	6.5284	81.5899	91.2918	7.3851	1.8126
TCGA-AY-6197-01A-11R-1723-07	652	0	28.7509	15.3571	77.4457	15.8456	9.1756	1.215	90.7234	26.6592	20.7822	9.6209	86.6575	66.5825	6.3613	8.5268
TCGA-AY-6386-01A-21R-1723-07	542	0	25.5381	12.2996	62.5908	10.8553	7.1246	0.6807	23.3027	29.2005	16.701	16.93	88.4646	90.5508	8.4503	5.4602
TCGA-AY-A54L-01A-11R-A28H-07	525	0	33.0435	2.8543	73.955	7.5381	1.4055	1.0512	41.6965	20.281	10.6108	15.4822	58.9624	141.8091	15.2821	4.8359
TCGA-AY-A69D-01A-11R-A37K-07	543	0	26.7231	7.8051	76.6277	23.3892	5.7438	0.9301	70.8161	14.1641	13.0566	4.4661	59.5007	109.8607	5.6399	2.4279
TCGA-AY-A71X-01A-12R-A37K-07	588	0	23.3872	11.9467	57.5189	7.7839	1.663	0.75	38.1011	14.9215	8.4602	11.7917	62.6087	69.2292	3.1391	3.8458
TCGA-AY-A8YK-01A-11R-A41B-07	573	0	80.0756	12.5761	128.3818	12.7351	5.4797	1.5394	64.4499	15.7877	7.8814	10.4785	47.3868	149.5	8.1478	3.4027
TCGA-AZ-4308-01A-01R-1410-07	3324	0	39.4383	7.0985	120.2655	19.4887	18.7093	1.2853	50.6976	28.9305	11.1785	13.1762	44.1104	357.7075	5.3196	0.907
TCGA-AZ-4313-01A-01R-1410-07	2310	0	41.2375	5.6115	99.3384	14.6102	5.8844	1.0653	30.5675	25.448	13.1468	10.8169	46.739	167.5056	8.3932	1.9523
TCGA-AZ-4315-01A-01R-1410-07	1776	0	33.1422	11.8176	46.0831	8.1859	5.1228	0.6245	47.0847	47.9859	11.3527	12.6499	84.6249	231.3557	11.5062	2.168
TCGA-AZ-4323-01A-21R-1839-07	43	1	50.7311	7.1913	50.355	12.4344	19.4447	2.3986	12.2415	10.1077	13.7437	5.9797	45.2006	97.4334	5.5382	2.7343
TCGA-AZ-4614-01A-01R-1410-07	172	1	23.4339	12.7095	127.312	4.4381	9.7708	0.5625	57.5111	9.9795	16.5435	7.9584	60.6677	125.2772	3.5376	3.4016
TCGA-AZ-4615-01A-01R-1410-07	1002	0	55.0542	5.5127	87.3924	5.5453	5.7008	0.5543	14.3744	40.6657	12.3206	11.9372	61.0518	83.7338	9.743	4.134
TCGA-AZ-4616-01A-21R-1839-07	156	1	92.9923	4.0582	74.1392	6.2866	9.5051	1.3414	33.565	14.7606	14.0258	6.6274	81.7093	133.9682	7.5935	1.9468
TCGA-AZ-5403-01A-01R-1653-07	1910	1	36.2387	33.7317	65.0616	5.9693	6.0402	1.4655	74.0301	17.7394	9.5133	16.2615	43.4014	123.9663	7.6748	3.6759
TCGA-AZ-5407-01A-01R-1723-07	2683	0	30.0849	17.8998	71.1033	5.0838	3.1059	0.7973	60.5437	21.7274	12.8863	12.6942	52.1657	83.5872	6.8856	5.7023
TCGA-AZ-6598-01A-11R-1774-07	1503	1	58.9345	9.3875	121.7929	7.6877	4.9812	1.2131	58.207	18.8474	12.8624	6.6897	50.3995	80.6252	7.5912	4.3339
TCGA-AZ-6599-01A-11R-1774-07	206	1	39.9289	20.7813	150.6105	8.8521	2.2474	0.9008	29.6344	19.5932	19.8328	11.5492	50.4283	39.8184	3.5899	7.479
TCGA-AZ-6600-01A-11R-1774-07	368	1	34.6586	10.4779	82.6106	15.5648	21.98	2.599	41.4461	14.5177	13.1263	6.3815	75.6642	91.4133	7.2537	4.2225
TCGA-AZ-6601-01A-11R-1774-07	3042	1	24.7831	6.7494	40.5467	13.757	13.4261	1.9241	51.8288	21.6978	15.2924	9.8412	57.8692	66.9604	4.1724	4.6174
TCGA-AZ-6603-01A-11R-1839-07	899	1	63.7645	9.3225	88.5735	20.7065	15.1776	2.1697	92.4571	12.497	10.498	8.2576	53.8038	119.488	6.7035	2.3613
TCGA-AZ-6605-01A-11R-1839-07	159	1	58.4863	7.8654	59.31	12.8743	25.5053	2.9976	62.3953	19.1529	12.0646	8.8396	49.5982	99.3694	6.5896	3.1567
TCGA-AZ-6606-01A-11R-1839-07	357	1	53.6072	20.4705	101.1541	14.0838	4.9321	0.9438	44.4206	11.3633	11.2198	7.2249	64.4429	71.3675	5.526	2.34
TCGA-AZ-6607-01A-11R-1839-07	97	1	15.7814	2.8805	27.267	7.4832	25.727	1.6946	9.3968	7.0548	6.932	5.2288	45.0367	49.1891	2.3766	2.82
TCGA-AZ-6608-01A-11R-1839-07	59	1	94.75	10.78	137.8655	8.5378	1.6271	0.7269	58.5163	18.9331	15.7755	9.6427	56.1827	112.3766	6.4101	2.9564
TCGA-CA-5254-01A-21R-1839-07	386	0	38.2063	2.9113	59.5075	11.3202	13.8594	1.0456	10.5277	26.3529	20.3678	7.7837	58.4958	84.5629	4.185	5.4187
TCGA-CA-5255-01A-11R-1839-07	376	0	21.1165	4.1117	104.658	7.0219	2.8111	0.3979	29.1491	24.9558	14.2155	10.4321	61.6049	92.8675	8.7463	2.5444
TCGA-CA-5256-01A-01R-1410-07	379	0	19.155	2.9229	56.9007	6.9607	3.2111	0.3611	76.1389	16.0538	9.6627	10.5219	74.6813	178.8721	12.1701	2.3939
TCGA-CA-5796-01A-01R-1653-07	377	0	9.0944	10.3563	79.794	5.2412	3.2588	0.7973	30.7065	21.8289	13.6257	13.563	64.3132	53.0595	5.1787	8.9983
TCGA-CA-5797-01A-01R-1653-07	383	0	60.7946	51.4583	122.9676	10.5031	8.7111	1.6814	104.3332	22.8034	23.8796	9.1882	66.8964	125.6419	14.1081	5.6598
TCGA-CA-6715-01A-21R-1839-07	383	0	65.2694	3.7823	123.8585	16.3001	7.059	1.4016	82.4739	10.9767	14.4362	4.8238	75.8003	130.4085	8.9743	1.8217
TCGA-CA-6716-01A-11R-1839-07	371	0	13.9639	4.8207	57.4292	21.4874	8.6395	1.7888	42.828	10.4849	10.4867	7.6142	75.3099	106.083	8.5605	3.4708
TCGA-CA-6717-01A-11R-1839-07	388	0	33.3524	16.9128	39.2177	14.8458	17.127	1.5776	42.7772	17.6835	14.5882	7.9309	61.1057	75.5449	5.9764	6.5383
TCGA-CA-6718-01A-11R-1839-07	306	1	124.2515	2.7333	111.2266	18.7669	11.8194	1.5018	25.0742	9.8595	10.1624	5.8824	77.4874	67.4797	8.324	2.2003
TCGA-CA-6719-01A-11R-1839-07	435	0	33.9221	48.1207	68.6867	21.573	17.3157	2.1903	160.3627	7.491	16.8131	6.3158	46.5891	105.6696	2.9564	4.6993
TCGA-CK-4947-01B-11R-1653-07	534	0	25.4216	12.2622	50.3073	10.0191	8.4116	0.9048	78.0123	22.6364	15.7908	11.5647	74.398	79.4559	5.8753	5.9962
TCGA-CK-4948-01B-11R-1653-07	4502	0	68.0117	39.2591	61.5096	18.7695	16.557	1.6704	67.8638	17.9828	15.4545	11.8478	71.2669	125.3322	7.6309	3.6203
TCGA-CK-4950-01A-01R-1723-07	2599	0	31.7534	15.0182	87.2287	9.5664	7.55	0.9235	52.4303	56.3492	13.2088	10.8947	87.0677	136.0807	9.217	4.0029
TCGA-CK-4951-01A-01R-1410-07	2134	1	10.563	10.882	39.432	6.2257	12.5929	1.0213	36.0504	27.5747	9.6717	10.0517	60.0382	156.1028	9.6531	2.9987
TCGA-CK-4952-01A-01R-1723-07	475	0	66.1674	2.5143	168.4413	7.3508	4.6226	1.214	52.1223	8.5829	11.6561	7.1159	66.224	85.2692	6.2264	3.7932
TCGA-CK-5912-01A-11R-1653-07	1493	1	75.8489	31.3301	32.3581	25.5653	9.0653	1.5059	51.0497	11.3508	15.425	20.2996	73.113	99.4906	7.547	6.3094
TCGA-CK-5913-01A-11R-1653-07	1561	0	64.2255	7.4878	83.3773	8.6479	9.6428	1.0557	75.7406	28.3776	13.6321	7.4846	65.4276	52.7905	9.6961	3.9663
TCGA-CK-5914-01A-11R-1653-07	669	0	36.6432	1.7219	73.7041	17.2147	6.1155	1.1834	105.6727	9.8099	13.7392	5.2896	89.2723	100.4679	5.0301	2.4256
TCGA-CK-5916-01A-11R-1653-07	643	1	36.0262	9.92	57.9255	12.9363	7.0485	0.745	66.4146	26.084	22.4712	7.4572	77.102	68.0967	20.6696	9.0733
TCGA-CK-6747-01A-11R-1839-07	820	0	26.779	6.7923	49.3324	17.1256	8.2752	1.3884	66.2878	38.4609	21.6512	13.4138	79.9219	61.9089	6.433	7.4169
TCGA-CK-6748-01A-11R-1839-07	61	0	19.6706	12.1697	109.7616	24.6135	19.1348	1.8235	58.4059	14.7083	7.7525	7.6252	57.526	89.8995	3.513	3.3811
TCGA-CK-6751-01A-11R-1839-07	518	0	40.5876	8.7305	65.0305	16.6199	16.8679	1.4615	69.1102	39.3565	18.2442	12.913	91.8144	95.1472	10.3585	7.3238
TCGA-CM-4743-01A-01R-1723-07	701	0	47.4594	1.1374	92.5393	2.7215	9.7885	1.1841	22.6501	24.3382	11.9213	11.4259	47.4327	74.8365	6.5494	1.7732
TCGA-CM-4744-01A-01R-A32Z-07	609	0	37.3989	7.7729	50.0438	4.7377	3.7155	0.3424	45.2884	21.1852	8.2087	10.7685	48.9985	113.1635	2.682	1.3902
TCGA-CM-4746-01A-01R-1410-07	1126	0	25.0562	6.4503	137.5773	4.0083	1.9862	0.3525	55.5405	26.3942	14.1956	12.2189	51.8838	145.61	9.4475	3.0783
TCGA-CM-4747-01A-01R-1410-07	761	0	14.7301	5.6047	112.5311	18.3752	10.7607	1.5997	27.5443	22.7274	7.4737	8.4242	50.1182	213.973	3.5035	1.5527
TCGA-CM-4748-01A-01R-1410-07	792	0	34.5867	13.8111	81.3481	14.0125	10.842	2.4879	63.0202	16.9507	7.0737	12.2938	58.4668	131.4977	7.8998	3.3092
TCGA-CM-4751-01A-02R-1839-07	822	0	81.6558	11.8953	73.4429	8.8033	13.8658	1.7807	41.5519	30.1252	8.6249	11.6384	51.847	80.2726	6.0957	4.2766
TCGA-CM-4752-01A-01R-1410-07	396	0	17.9665	8.4909	81.3351	7.8992	6.4576	1.3856	65.9843	22.0364	8.7393	13.3326	54.8793	171.9997	9.4874	2.455
TCGA-CM-5341-01A-01R-1410-07	884	0	6.7292	4.708	18.6178	1.7979	1.9202	0.6813	55.667	7.6372	2.5571	13.784	61.301	111.1346	8.2914	2.1868
TCGA-CM-5344-01A-21R-1723-07	670	0	35.2177	20.2451	89.8819	9.106	22.4486	2.0965	51.1329	14.025	11.3631	6.6242	52.2302	111.8967	3.3362	3.087
TCGA-CM-5348-01A-21R-1723-07	699	0	38.1067	12.1653	43.8498	15.5073	22.1051	1.9143	10.9769	8.9855	7.8418	10.3394	70.0507	43.36	2.7738	1.8168
TCGA-CM-5349-01A-21R-1723-07	915	0	7.273	8.2516	61.0821	10.4959	13.789	1.8276	46.0537	18.4147	14.6816	6.6024	56.0574	104.0504	6.2011	4.283
TCGA-CM-5860-01A-01R-1653-07	974	0	24.9331	4.1314	89.1394	6.2224	10.9388	1.3728	57.1333	18.3041	7.0335	7.591	65.7823	127.4783	3.7784	1.6527
TCGA-CM-5861-01A-01R-1653-07	457	0	38.3155	6.0424	64.8449	7.8253	4.185	1.1442	18.504	20.6077	17.6835	9.9745	51.877	129.0739	15.7044	5.5524
TCGA-CM-5862-01A-01R-1653-07	153	1	49.0864	22.9514	74.5128	12.7584	3.2583	1.3178	45.8009	16.6615	7.7112	10.0875	64.7688	116.946	3.6152	2.9293
TCGA-CM-5863-01A-21R-1839-07	457	0	22.6299	16.8167	103.7096	7.3608	8.6716	1.3575	43.6827	29.3022	12.8736	10.1166	60.4958	48.0857	4.3543	3.6949
TCGA-CM-5864-01A-01R-1653-07	457	0	56.965	12.9825	99.0027	11.1305	3.0727	1.1569	43.1536	19.1539	4.5939	12.3458	63.184	157.6957	8.8901	4.7287
TCGA-CM-5868-01A-01R-1653-07	518	0	41.217	12.0523	79.0235	10.9723	12.2288	1.2684	52.1618	17.5026	10.3993	11.6059	63.4009	101.2209	11.1013	2.5384
TCGA-CM-6161-01A-11R-1653-07	457	0	36.5526	22.6092	70.0133	21.0595	18.0824	1.0359	109.1704	9.97	23.0294	6.7316	81.5875	54.1086	5.7518	3.6271
TCGA-CM-6162-01A-11R-1653-07	365	0	32.1347	7.9939	43.3975	8.4434	23.9549	2.2212	25.6571	11.367	9.2578	5.9708	54.8361	67.7546	4.1552	4.0588
TCGA-CM-6163-01A-11R-1653-07	427	0	10.506	8.0982	51.7028	13.098	6.2632	0.9273	32.6108	10.1561	7.8434	6.9443	66.8869	125.6124	6.486	4.2075
TCGA-CM-6164-01A-11R-1653-07	883	0	51.5801	2.4101	89.9364	20.6317	9.0017	2.2306	129.1308	9.6283	11.3853	9.7673	56.4198	149.2626	7.5138	3.1885
TCGA-CM-6165-01A-11R-1653-07	488	0	21.5696	19.6697	52.0403	18.0097	13.3685	1.8733	33.2783	23.9548	11.5245	11.6172	80.8127	63.3818	4.8718	8.3384
TCGA-CM-6166-01A-11R-1653-07	669	0	70.3025	14.2555	121.7026	12.7119	6.6922	1.0027	51.5956	9.6897	11.3684	4.508	59.771	137.8432	13.313	2.5418
TCGA-CM-6167-01A-11R-1653-07	456	0	13.4998	6.3593	14.7103	22.0725	23.1601	5.3012	29.1097	9.8932	9.1204	7.0418	51.7497	77.9765	7.0275	3.4725
TCGA-CM-6168-01A-11R-1653-07	395	0	50.4346	4.31	50.1852	13.2259	20.7916	2.0185	54.3347	15.6497	16.5271	8.6244	59.501	88.5115	11.1996	4.4603
TCGA-CM-6169-01A-11R-1653-07	396	0	14.6001	51.5796	71.7532	16.1976	20.6517	2.2919	103.8651	13.4743	11.2585	6.9542	54.5063	88.6924	5.0817	3.3274
TCGA-CM-6170-01A-11R-1653-07	457	0	23.8864	13.6776	78.4841	19.5356	11.0651	1.1431	67.2224	13.3519	8.2931	6.2805	74.6076	76.87	4.4144	2.7517
TCGA-CM-6171-01A-11R-1653-07	427	0	31.1633	5.7909	77.2504	23.1995	9.1306	1.2393	27.5512	30.857	15.1651	6.7605	49.1572	49.1298	5.076	4.82
TCGA-CM-6172-01A-11R-1653-07	335	0	46.793	21.3902	32.5817	32.3283	7.9997	1.2931	27.6812	23.0982	18.5916	6.557	80.1542	85.4938	6.2079	8.8489
TCGA-CM-6674-01A-11R-1839-07	394	0	12.5918	9.8508	59.2646	5.2942	8.9863	1.1812	57.7683	27.4484	21.102	14.4105	61.5017	90.3	9.493	9.4301
TCGA-CM-6675-01A-11R-1839-07	397	0	17.0707	10.7246	93.1256	10.3485	8.1261	1.0977	7.4284	22.2753	9.3528	13.3177	61.0045	75.8068	5.1253	3.2064
TCGA-CM-6676-01A-11R-1839-07	337	0	75.4311	29.0197	83.8543	16.8125	11.5101	1.3877	142.5016	10.9297	13.5572	12.4692	48.1325	98.027	14.9895	3.7664
TCGA-CM-6677-01A-11R-1839-07	337	0	31.8766	2.5575	65.0805	14.0115	11.0999	2.0158	67.4596	13.3509	8.7396	10.524	55.2345	136.8473	11.2277	5.6778
TCGA-CM-6678-01A-11R-1839-07	335	0	44.1673	27.4765	85.6819	10.6332	6.7057	1.0259	37.363	24.4874	13.829	10.7028	71.3841	165.1045	9.1651	7.4478
TCGA-CM-6679-01A-11R-1839-07	306	0	17.903	14.0022	66.4613	21.0652	18.6111	2.5696	66.6934	13.7542	9.9507	9.6166	50.7368	128.1679	3.9457	3.0701
TCGA-CM-6680-01A-11R-1839-07	366	0	10.1013	12.9082	43.196	20.4218	15.7895	1.9875	45.0444	28.5169	11.4767	7.094	67.5576	54.4476	5.1306	6.0614
TCGA-D5-5537-01A-21R-1928-07	1381	1	26.7416	2.9556	47.7892	23.5024	16.0427	1.3315	48.131	42.2095	20.5913	5.7567	113.7611	172.1013	5.9644	2.1681
TCGA-D5-5538-01A-01R-1653-07	1661	1	22.6522	8.5333	66.5441	10.1103	10.1214	1.4925	53.2014	14.7298	4.1668	9.7433	61.2902	111.7314	7.5096	2.0948
TCGA-D5-5539-01A-01R-1653-07	596	0	30.5964	21.2916	73.2067	16.8755	11.0909	1.6092	46.0937	11.9989	8.5606	7.6748	68.4471	74.8771	5.5446	4.2982
TCGA-D5-5540-01A-01R-1653-07	1706	0	22.0694	2.6864	46.0696	4.3035	1.0382	0.3843	54.504	7.2216	6.151	2.8547	52.0691	101.6858	11.4984	0.6063
TCGA-D5-5541-01A-01R-1653-07	1701	0	51.5374	8.9512	90.1703	13.2368	7.8416	1.3126	167.7245	9.0352	12.4765	10.6012	70.359	147.4411	13.0087	3.0318
TCGA-D5-6529-01A-11R-1774-07	614	0	29.978	10.7589	63.926	15.2037	23.2629	1.3894	82.6256	32.1332	11.3938	7.2722	59.044	69.8036	5.9794	3.5685
TCGA-D5-6530-01A-11R-1723-07	621	0	23.139	21.5507	60.3682	16.6154	4.1734	0.6912	65.4042	27.1644	15.6174	7.6586	58.2145	75.6519	7.1373	6.9659
TCGA-D5-6531-01A-11R-1723-07	540	0	66.291	19.2628	101.9097	27.6196	10.6306	1.2758	45.4703	18.2446	9.2141	5.1475	60.1403	152.9704	5.1269	2.182
TCGA-D5-6532-01A-11R-1723-07	555	0	95.0728	8.2408	112.225	20.8429	6.2526	1.0379	57.6087	17.294	17.2123	14.083	70.3133	208.7909	16.4923	5.351
TCGA-D5-6533-01A-11R-1723-07	775	0	69.8793	1.6118	96.4628	19.3192	11.8023	2.355	87.4802	16.4845	8.1783	5.7042	62.6232	66.4234	15.724	1.632
TCGA-D5-6534-01A-21R-1928-07	1316	0	23.0868	7.7028	37.0704	15.923	27.1863	3.4082	12.3097	17.8745	8.7746	8.314	58.473	61.8819	4.7628	2.4158
TCGA-D5-6535-01A-11R-1723-07	460	0	22.6891	8.7283	99.8322	15.3246	7.3799	1.7067	60.3438	9.2771	7.8526	4.4698	52.9117	86.5687	5.3664	2.5723
TCGA-D5-6536-01A-11R-1723-07	543	0	66.6968	20.0959	94.4735	26.9746	6.2331	2.9314	21.2256	9.7694	11.8153	4.899	51.5229	73.2971	2.6995	2.0015
TCGA-D5-6537-01A-11R-1723-07	146	1	91.2687	6.1484	113.9985	12.3474	4.032	0.377	99.452	17.4505	10.7633	9.6502	87.6878	139.2092	10.3381	2.5953
TCGA-D5-6538-01A-11R-1723-07	521	0	129.3556	21.8849	104.5204	17.4435	7.6205	1.6113	52.9908	12.808	18.7135	9.045	63.1974	86.5507	5.1089	8.7969
TCGA-D5-6539-01A-11R-1723-07	380	0	19.7452	8.4428	55.062	16.0815	7.0441	2.2846	16.5782	44.5151	12.7407	11.4742	86.5481	72.7122	9.0702	5.4348
TCGA-D5-6540-01A-11R-1723-07	491	0	36.0467	4.261	67.1763	7.7455	9.6186	1.887	19.9541	14.3932	12.6368	10.8308	51.4829	57.7344	5.3739	3.7632
TCGA-D5-6541-01A-11R-1723-07	474	0	35.4143	26.0076	61.6098	13.5455	13.4072	0.9246	41.0213	34.5593	11.7546	14.0486	68.6682	59.2744	10.3491	4.6986
TCGA-D5-6898-01A-11R-1928-07	229	0	80.1896	26.6913	59.5504	12.898	13.3151	1.6237	154.8051	10.0171	15.2031	11.4009	88.3319	89.5321	17.4654	4.2504
TCGA-D5-6920-01A-11R-1928-07	377	0	65.9598	9.5957	79.8627	25.7712	6.6382	1.3925	67.4324	33.4971	17.6669	9.7315	68.8196	64.9853	9.013	5.1302
TCGA-D5-6922-01A-11R-1928-07	308	0	106.6948	38.8669	69.061	26.8063	18.2604	1.8332	84.1282	12.8543	15.3445	10.4255	54.2957	73.478	3.8433	5.23
TCGA-D5-6923-01A-11R-A32Z-07	378	0	100.2069	7.2088	80.9977	22.0634	24.2102	2.0947	178.4742	5.8137	14.5642	4.5822	58.1654	189.9214	5.5262	3.1438
TCGA-D5-6924-01A-11R-1928-07	435	0	69.3391	4.0424	67.6428	26.7039	17.4655	2.8372	86.3558	17.4413	14.059	9.5648	68.8658	142.6543	6.8281	2.7576
TCGA-D5-6926-01A-11R-1928-07	275	0	39.015	10.0865	78.2433	24.6463	18.7407	2.3814	103.2801	16.2741	13.4517	10.3967	39.209	99.312	4.406	2.6243
TCGA-D5-6927-01A-21R-1928-07	287	0	55.6928	8.4794	93.3763	17.6616	8.9458	1.7219	70.2903	16.0324	21.1078	7.39	63.5998	91.9819	8.6	3.8502
TCGA-D5-6928-01A-11R-1928-07	354	0	26.0202	3.9975	140.238	27.196	14.7873	3.2619	36.3707	16.7515	14.4251	6.9009	51.6619	52.1279	6.0254	2.3458
TCGA-D5-6929-01A-31R-1928-07	408	0	80.1553	4.3779	133.7332	16.9155	13.3538	2.163	94.4556	12.9283	11.2322	10.7986	133.4374	97.6904	7.8759	2.6484
TCGA-D5-6930-01A-11R-1928-07	406	0	33.427	5.7556	87.3414	9.9868	10.4115	2.1635	39.6462	21.8265	15.1195	9.1979	54.1591	112.121	5.7095	2.8864
TCGA-D5-6931-01A-11R-1928-07	365	0	88.1577	16.3174	144.512	14.2568	15.4307	1.0294	46.1658	29.1786	15.0689	7.8958	55.7638	54.8368	5.7104	4.5701
TCGA-D5-6932-01A-11R-1928-07	346	0	39.2981	8.61	94.7676	22.5542	15.2746	2.5624	90.666	15.3163	9.0895	8.3553	77.6723	97.4706	10.0544	2.3127
TCGA-D5-7000-01A-11R-A32Z-07	312	0	35.7679	8.2108	59.4672	14.8393	9.9236	1.3729	55.6758	38.5599	14.2427	10.244	60.2676	108.7296	6.7693	6.1942
TCGA-DM-A0X9-01A-11R-A155-07	3641	0	29.5899	9.4144	117.3813	17.3628	4.4569	0.8044	48.7492	32.8888	22.7513	9.2851	63.7144	147.4523	13.3327	5.413
TCGA-DM-A0XD-01A-12R-A155-07	743	1	32.4245	16.2923	76.0116	4.9317	6.5213	0.6898	44.6231	15.6892	13.9943	7.3068	44.7238	182.1272	6.5581	2.6108
TCGA-DM-A0XF-01A-11R-A155-07	1162	1	142.5533	18.2482	97.0422	5.0004	4.425	0.5831	118.3274	9.0804	15.6559	10.6231	68.5936	215.9631	13.6224	1.1535
TCGA-DM-A1D0-01A-11R-A155-07	3974	0	99.1061	18.987	98.676	7.4648	3.1948	0.9194	26.7998	17.6468	8.7026	12.7478	60.6908	106.9447	2.1007	4.8068
TCGA-DM-A1D4-01A-21R-A155-07	2821	1	43.3975	21.8475	88.8362	7.9435	2.172	0.5899	27.5546	16.8345	6.636	5.0032	46.3053	77.1705	5.2448	4.5064
TCGA-DM-A1D6-01A-21R-A155-07	570	1	59.3473	7.2384	118.932	5.4555	2.1814	0.7249	47.9371	5.2746	18.0235	5.1306	49.1304	96.6895	5.4395	5.5276
TCGA-DM-A1D7-01A-11R-A155-07	405	1	84.737	21.2993	120.4888	14.9921	5.1377	1.3388	27.9606	19.9697	12.3126	10.4795	57.9254	125.1585	8.2943	4.3026
TCGA-DM-A1D8-01A-11R-A155-07	383	1	26.2815	0.3021	70.6189	12.1501	3.6031	1.0235	33.2561	16.4912	12.7146	9.5939	63.8462	125.8266	13.643	4.9482
TCGA-DM-A1D9-01A-11R-A155-07	4270	0	32.2581	9.0831	28.885	9.7656	3.432	0.7116	32.0634	19.2997	9.3898	12.7123	97.1141	116.0012	15.9823	5.3714
TCGA-DM-A1DA-01A-11R-A155-07	228	1	53.9445	7.0248	116.0235	13.1419	4.7351	0.7021	80.4977	21.8553	13.7747	9.0405	79.5771	161.0504	11.105	3.1875
TCGA-DM-A1DB-01A-11R-A155-07	1348	1	44.5527	22.8631	87.229	11.9729	2.8207	0.9375	120.3955	22.0038	33.5771	6.9071	42.9112	221.0865	10.3652	4.5611
TCGA-DM-A1HA-01A-11R-A155-07	2600	0	50.4598	2.5294	740.6132	19.9778	11.9518	0.7753	26.7489	13.3381	5.3882	14.9375	40.0887	60.5686	2.8482	2.1159
TCGA-DM-A1HB-01A-21R-A180-07	4126	0	34.2389	1.4723	89.4224	5.5957	2.6317	0.7934	26.0849	17.7438	12.343	7.347	51.4956	79.0921	6.351	3.7053
TCGA-DM-A280-01A-12R-A16W-07	236	1	30.7345	20.2529	64.8207	5.9941	6.5639	0.5385	22.5711	23.0748	9.8205	10.4947	73.5436	77.9055	5.6267	2.2717
TCGA-DM-A282-01A-12R-A16W-07	4233	0	35.3533	6.6593	80.4219	11.1683	5.4256	0.7388	19.5458	20.1696	12.9372	5.2202	49.6303	131.6224	6.1691	3.7235
TCGA-DM-A285-01A-11R-A16W-07	179	1	44.876	8.1246	53.7491	14.1402	11.4701	1.0601	35.8135	17.4815	16.9199	8.6517	49.3747	65.0359	5.6076	8.1258
TCGA-DM-A288-01A-11R-A16W-07	427	1	7.6463	5.4527	65.6869	10.9157	3.6085	0.9542	34.6052	19.0217	16.1118	9.3524	49.976	76.1101	5.2909	2.8925
TCGA-DM-A28A-01A-21R-A32Y-07	805	1	72.1149	2.4004	103.6971	37.6451	11.8138	1.6631	88.7706	15.285	19.2775	5.185	63.3844	89.7939	6.5054	4.2384
TCGA-DM-A28C-01A-11R-A32Y-07	2475	1	31.0115	13.8258	42.7091	31.0509	4.5328	0.6935	33.544	26.2008	16.9573	12.4737	88.2462	71.6888	22.798	9.4825
TCGA-DM-A28E-01A-11R-A32Y-07	3648	0	89.68	1.3717	112.1253	25.8287	2.3417	0.9125	37.6467	12.6326	12.9949	7.4988	71.5874	72.2103	5.3364	2.1587
TCGA-DM-A28F-01A-11R-A32Y-07	1094	1	62.585	19.018	94.2947	14.5786	4.7765	0.8289	52.0324	15.7507	4.241	7.1688	55.2774	104.4779	5.2309	1.6939
TCGA-DM-A28G-01A-11R-A16W-07	1849	1	40.5648	19.5963	61.5693	12.523	4.3543	0.707	40.1324	23.2296	22.3477	13.8084	60.3034	51.6766	5.4292	4.4986
TCGA-DM-A28H-01A-11R-A16W-07	3561	0	56.4273	2.5577	97.7561	8.1084	5.1258	0.8377	96.0864	13.4289	15.5534	13.4378	72.6874	173.307	12.4345	3.9887
TCGA-DM-A28K-01A-21R-A32Y-07	2988	0	9.3478	1.2436	92.7089	7.8361	4.3246	1.1565	29.9148	8.2405	15.1196	13.6624	50.0682	80.6426	2.7132	4.0556
TCGA-DM-A28M-01A-12R-A16W-07	2895	0	71.7274	8.8114	74.1303	13.1378	3.2324	0.6688	51.5534	42.181	10.5582	9.3155	66.2611	109.3297	9.8826	9.1924
TCGA-F4-6459-01A-11R-1774-07	262	1	50.7474	38.7387	103.7648	12.7223	22.9874	2.4443	42.9706	13.7969	11.0084	10.8904	55.8518	123.9604	7.7026	5.0141
TCGA-F4-6460-01A-11R-1774-07	972	1	54.0422	16.9023	87.7867	20.8755	19.8565	2.4867	24.1219	13.9162	7.0357	8.2038	50.1595	56.5722	2.7043	3.4274
TCGA-F4-6461-01A-11R-1774-07	338	1	33.0476	8.0637	263.951	20.6357	17.4817	3.1236	21.2033	18.5868	11.1302	8.7515	50.8607	48.3023	2.1539	4.1958
TCGA-F4-6463-01A-11R-1723-07	1087	0	95.3532	25.9648	247.6395	20.2168	15.9527	2.2193	30.0182	20.691	20.0639	7.9515	57.4619	56.2034	5.307	3.5936
TCGA-F4-6569-01A-11R-1774-07	1087	0	36.1811	9.0614	52.7745	19.0434	42.7741	2.4997	50.4878	16.384	14.3786	9.6388	57.4251	62.0948	5.3909	3.972
TCGA-F4-6570-01A-11R-1774-07	188	1	37.1287	4.3133	66.1794	20.8139	29.7926	2.1924	37.0953	15.391	4.5106	5.2637	42.8636	62.4127	2.2882	5.3274
TCGA-F4-6703-01A-11R-1839-07	1456	0	57.4176	8.6194	60.1156	10.4641	25.5116	3.3908	22.5558	10.0219	6.7589	4.4966	44.8252	55.5201	4.332	2.7965
TCGA-F4-6704-01A-11R-1839-07	47	0	12.8586	10.8713	100.9828	4.7404	21.8255	3.3301	2.5027	9.4842	12.3063	7.9098	67.486	95.0629	6.5635	7.85
TCGA-F4-6805-01A-11R-1839-07	1047	0	42.565	15.661	63.2505	12.0556	15.7126	1.7811	79.0578	12.4873	16.0122	8.4823	63.2707	97.903	8.3167	4.4115
TCGA-F4-6806-01A-11R-1839-07	1260	0	19.786	12.0661	51.2662	18.1018	8.7782	1.339	40.074	27.3376	15.0273	7.4533	58.3902	114.0029	11.0436	3.8191
TCGA-F4-6807-01A-11R-1839-07	1309	0	31.3344	4.2475	51.0221	15.6838	15.5848	2.4332	52.6661	7.2731	8.599	11.0723	70.3926	67.3296	7.6788	3.5343
TCGA-F4-6808-01A-11R-1839-07	1024	0	62.2129	13.5583	80.2278	4.8837	4.6747	0.9401	27.4887	21.7106	15.6865	14.6278	62.7768	218.4196	7.8726	4.5003
TCGA-F4-6809-01A-11R-1839-07	403	1	30.9991	8.5302	98.5548	13.0552	17.0871	3.4797	37.4778	18.3094	7.1385	6.6269	66.971	80.9414	6.729	2.9217
TCGA-F4-6855-01A-11R-1928-07	1442	0	13.6129	6.5898	62.4513	21.3349	17.6606	2.8124	64.304	12.1104	9.4903	7.4514	69.3574	68.3366	6.531	4.6665
TCGA-F4-6856-01A-11R-1928-07	1074	0	14.1081	8.6615	59.7384	13.1172	5.948	1.2401	37.1777	43.0277	20.8178	14.7455	66.2086	79.7228	12.0348	6.2638
TCGA-G4-6293-01A-11R-1723-07	4051	0	37.613	18.082	56.3539	15.057	8.6109	1.3287	41.6187	25.2137	15.6495	9.4614	68.7725	100.2423	3.3171	4.5504
TCGA-G4-6294-01A-11R-1774-07	858	1	37.902	5.2313	84.9323	14.0006	3.8443	1.0159	38.7576	13.0114	5.6744	10.2918	49.1736	108.2526	5.2821	6.447
TCGA-G4-6295-01A-11R-1723-07	254	0	51.2882	1.2866	55.3944	15.9413	6.4284	0.9601	159.0897	16.407	12.4411	5.8939	113.6198	85.0095	11.8807	0.6138
TCGA-G4-6297-01A-11R-1723-07	2506	0	35.5132	9.3087	74.4929	11.0093	22.5967	2.8803	21.845	14.6783	8.5865	7.344	46.7541	76.6359	4.3651	3.5238
TCGA-G4-6299-01A-11R-1774-07	2268	0	32.6322	8.5011	75.1314	7.8726	13.0949	1.636	62.1678	9.6337	13.8688	7.4389	62.6884	65.9136	6.6617	2.46
TCGA-G4-6303-01A-11R-1774-07	2003	1	43.9614	42.9005	60.0061	23.8429	10.3792	1.8876	170.7721	7.8974	9.6708	6.8883	84.6449	43.2181	3.8677	5.1693
TCGA-G4-6304-01A-11R-1928-07	1631	0	56.5831	22.3704	42.1275	19.921	2.2855	0.4219	79.3525	50.1693	32.0363	15.4889	99.8628	133.7887	14.5711	8.5433
TCGA-G4-6306-01A-11R-1774-07	1359	0	52.2938	19.4743	93.8586	7.858	1.2954	0.457	51.3387	64.988	13.3042	14.2149	69.4608	207.1793	4.2746	2.8159
TCGA-G4-6307-01A-11R-1723-07	1674	0	108.5847	78.2325	111.3864	19.2898	3.8702	0.6399	63.6275	19.8145	13.0959	21.9443	43.5398	113.352	10.8662	7.2676
TCGA-G4-6309-01A-21R-1839-07	2600	0	19.1709	13.8807	85.5723	11.9844	5.6404	0.9336	48.7658	30.9491	17.4791	9.3099	59.8185	86.7335	12.8663	5.7701
TCGA-G4-6310-01A-11R-1723-07	1935	0	18.613	7.1024	74.3982	9.156	4.9024	0.912	42.0692	10.5281	9.8566	9.1941	54.8864	92.6556	7.619	3.8151
TCGA-G4-6311-01A-11R-1723-07	1199	0	70.9408	5.5888	65.2682	10.9972	15.9635	1.3401	85.6208	14.3469	9.3754	7.0738	53.2419	122.7996	5.9676	2.7402
TCGA-G4-6314-01A-11R-1723-07	1093	0	64.2669	7.4527	75.8081	33.6192	26.5479	2.9925	60.403	11.2227	10.9816	6.158	51.0939	79.0518	3.9541	1.8016
TCGA-G4-6315-01A-11R-1723-07	1883	0	121.6956	5.4802	151.4653	18.8515	4.6667	1.9084	43.7282	23.1626	17.7028	9.5915	70.3156	95.8437	8.2732	4.176
TCGA-G4-6317-01A-11R-1723-07	1095	0	177.7192	8.5299	91.9515	17.6104	1.5729	0.4419	49.0669	20.4407	9.7859	22.695	76.6549	204.3503	10.1751	5.2272
TCGA-G4-6317-02A-11R-2066-07	1095	0	59.3356	8.1148	68.3321	15.179	13.501	1.2748	25.9788	38.2183	6.6647	11.6596	68.1433	128.3396	3.0088	2.9649
TCGA-G4-6320-01A-11R-1723-07	804	0	13.0649	9.5693	57.6629	10.0464	2.4269	0.6028	27.1368	15.2506	15.6131	8.571	49.5868	68.1976	4.7222	5.4427
TCGA-G4-6321-01A-11R-1723-07	672	0	5.6452	5.944	33.295	2.0546	0.9913	0.3805	4.6935	53.8147	7.079	16.3741	63.6982	32.9533	3.8464	3.0017
TCGA-G4-6322-01A-11R-1723-07	792	0	31.7347	22.9262	92.6031	9.4498	9.4757	3.1649	28.8158	30.2938	6.0333	5.8207	45.8064	67.8286	5.4113	5.3987
TCGA-G4-6323-01A-11R-1723-07	419	0	19.5528	19.6763	36.5161	11.5707	2.5295	0.8078	32.0077	42.6671	20.3301	12.6284	58.3816	73.0409	4.3629	6.3591
TCGA-G4-6586-01A-11R-1774-07	1089	0	22.9102	4.3714	80.1806	7.7377	2.964	0.7726	34.2298	59.5867	14.4099	16.5119	66.3073	125.1197	7.5374	4.356
TCGA-G4-6588-01A-11R-1774-07	796	0	77.4805	2.6733	107.0496	13.1868	8.4372	1.1976	45.1364	27.8731	20.6003	5.4605	74.0309	83.1662	2.8352	4.7276
TCGA-G4-6625-01A-21R-1774-07	2792	0	41.6747	4.588	91.214	23.2048	12.8717	2.2652	67.0436	21.6999	11.7478	8.5802	44.0192	96.1612	10.6168	3.3082
TCGA-G4-6627-01A-11R-1774-07	2175	0	33.8363	5.2708	66.8834	10.1993	11.3227	1.7882	58.7616	28.9707	9.7179	7.8193	72.8137	87.7701	8.2126	2.4436
TCGA-G4-6628-01A-11R-1839-07	2424	0	77.1326	4.4629	52.9463	9.306	5.9208	1.3646	59.6025	14.8479	23.0545	10.4775	107.5056	98.4584	9.5624	4.8003
TCGA-NH-A50T-01A-11R-A28H-07	553	0	60.5387	2.0784	52.8532	26.9868	6.2118	0.5767	75.7665	13.9764	17.2652	6.5432	65.2736	116.4021	9.5636	1.7968
TCGA-NH-A50U-01A-33R-A37K-07	334	1	47.8731	23.0186	61.6184	21.7592	15.0433	2.0871	61.2333	55.6344	19.5172	9.3134	64.1233	104.8027	6.3076	7.3143
TCGA-NH-A50V-01A-11R-A28H-07	588	0	18.5396	16.0463	54.1517	14.2791	10.3698	1.7292	25.3125	20.9563	10.9874	7.8581	69.7838	61.3788	12.2423	3.8794
TCGA-NH-A6GA-01A-11R-A37K-07	302	1	54.2018	5.255	77.8085	18.5044	12.3385	1.8417	67.8159	7.2587	19.8505	4.557	64.1135	87.5758	2.2135	5.1037
TCGA-NH-A6GB-01A-11R-A37K-07	476	0	47.9179	13.2002	113.7115	14.0208	4.564	1.1805	59.0263	8.9855	12.3722	6.7866	42.0594	60.4113	3.765	0.9664
TCGA-NH-A6GC-01A-12R-A41B-07	389	0	9.617	9.63	68.2751	16.513	6.0201	2.2127	16.2052	19.0202	9.4476	10.8273	61.2157	75.8908	1.6062	5.9254
TCGA-NH-A8F7-01A-11R-A41B-07	543	0	60.3431	18.1524	107.5713	51.6732	2.5321	0.809	78.7865	12.1534	15.8122	8.2831	68.8865	130.7185	9.0959	5.2761
TCGA-NH-A8F7-06A-31R-A41B-07	543	0	33.2271	3.0201	46.4986	32.9776	4.0207	1.1667	47.2896	31.7538	17.2219	9.3899	71.4043	144.0276	5.08	4.0357
TCGA-NH-A8F8-01A-72R-A41B-07	511	1	48.0546	4.7697	82.3251	12.0182	13.2785	1.9205	66.1876	12.2257	15.7446	3.4044	66.5238	76.0057	6.417	1.0024
TCGA-QG-A5YV-01A-11R-A28H-07	1301	0	59.0735	8.0271	95.9357	14.8285	3.1796	0.981	50.4188	15.7703	14.2082	6.7556	68.1576	96.3269	6.471	2.4832
TCGA-QG-A5YW-01A-11R-A28H-07	896	0	26.6483	15.6603	52.2576	7.4521	12.0355	1.4686	59.571	22.5729	11.9323	7.8811	82.5926	84.2048	11.2399	6.6712
TCGA-QG-A5YX-01A-11R-A28H-07	1003	0	17.0329	7.7879	51.3124	10.3433	1.9995	0.5882	32.8701	28.224	16.4964	14.9054	141.4944	116.265	6.2523	5.1149
TCGA-QG-A5Z2-01A-11R-A28H-07	952	0	9.4971	18.7791	35.0824	9.8805	1.4437	0.5521	45.6977	27.2205	22.3972	11.4217	52.2748	62.3223	7.7921	8.6713
TCGA-QL-A97D-01A-12R-A41B-07	666	0	18.5706	20.5041	73.1779	12.7299	2.9671	1.1844	45.3534	30.4831	12.1881	6.4792	65.2297	153.0293	8.9772	6.4268
TCGA-RU-A8FL-01A-11R-A37K-07	1177	0	59.4407	27.0899	94.1124	13.1875	1.5701	0.7912	50.5935	10.7409	9.1313	12.7118	58.7565	110.1764	8.0004	2.6303
TCGA-SS-A7HO-01A-21R-A37K-07	1829	0	159.9053	2.3478	139.5638	47.1034	17.8296	2.9091	38.6599	11.7229	24.7544	5.6363	79.5174	266.0963	12.6527	3.5673
TCGA-T9-A92H-01A-11R-A37K-07	362	0	71.2468	12.3054	57.5114	12.9367	5.7554	0.9392	82.3329	24.7225	6.9778	9.1988	76.0999	149.9998	20.3683	2.2379
TCGA-WS-AB45-01A-11R-A41B-07	2130	0	15.8413	5.2815	48.0633	15.6033	57.0768	8.0376	12.6699	8.4165	7.2985	5.3161	42.5494	37.1946	4.9371	4.4205
