# Supplementary material for: Exploiting branched-chain amino acid metabolism and NOTCH3 expression to predict and target colorectal cancer progression
Source: Front Immunol. 2024 Sep 2;15:1430352. doi: 10.3389/fimmu.2024.1430352 (PMC11402679; doi:10.3389/fimmu.2024.1430352)
Supplement: Supplementary file 6 [file DataSheet2.zip › Figure 2-Raw data/GSE17538.txt]

geneNames	futime	fustat	NOTCH3	NOTCH4	HMGCL	IVD	BRS	Risk
GSM437323	0.035616438	1	7.618936654	7.487997496	9.045685545	7.55341329	0.19399215	High
GSM437224	0.076666668	0	7.626856297	7.520553946	9.65639829	7.336280176	0.148618711	Low
GSM437242	0.076666668	1	7.613729003	7.377010507	9.181132006	7.583229929	0.182509285	High
GSM437253	0.12	1	7.808471371	7.203762412	9.443032234	7.829155882	0.173392992	High
GSM437317	0.128767123	1	7.713401355	7.588836908	9.401739213	7.688242713	0.18358811	High
GSM437267	0.1725	1	8.199870794	7.481187579	9.446862699	7.909903154	0.19392258	High
GSM437235	0.196666668	1	8.270311529	7.33378342	9.490643865	7.785687216	0.181104394	High
GSM437241	0.270833333	1	8.154604106	7.656800261	9.515533922	7.704116606	0.187036489	High
GSM437286	0.301369863	1	7.77718509	7.577504721	9.236944369	7.59973698	0.190383167	High
GSM437114	0.303333333	0	8.07446191	7.40056307	9.363847253	7.582861579	0.179581186	High
GSM437218	0.353333333	1	8.228586285	7.460760805	9.222121334	7.589769408	0.193394006	High
GSM437239	0.413333333	1	7.913964404	7.584334626	9.523782241	7.434935426	0.168120677	High
GSM437247	0.415833333	1	7.720725196	7.509137088	9.227596737	7.645824256	0.189342968	High
GSM437246	0.426666668	1	7.819136328	7.417651648	9.357503205	8.163990932	0.201854904	High
GSM437295	0.435616438	1	7.610633458	7.063488091	9.167387315	7.513996461	0.167826855	High
GSM437234	0.443333333	1	8.271440431	7.334805488	9.582549751	7.728158751	0.173040484	High
GSM437197	0.473333333	1	8.146692184	7.692965099	9.445947754	7.73855901	0.194101956	High
GSM437250	0.476666668	1	7.881956772	7.477906943	9.685452628	7.338865684	0.149315548	Low
GSM437236	0.476666668	1	7.487967523	7.457647899	9.553133044	7.495129425	0.157131792	Low
GSM437184	0.509166668	1	7.625839515	7.425826534	9.400692791	7.693787581	0.176020439	High
GSM437320	0.575342465	1	7.33711322	7.113937022	9.634839867	7.595240946	0.140424285	Low
GSM437297	0.652054795	1	7.869424305	7.004096102	9.405283978	7.356773542	0.148195035	Low
GSM437251	0.668333333	1	7.958055218	7.146979764	9.684981569	7.703702707	0.153261628	Low
GSM437293	0.679452055	1	8.206661188	7.086262674	9.585487575	7.543249811	0.153910506	Low
GSM437171	0.698333333	0	7.847560237	7.490516617	9.544090517	7.8574152	0.18046183	High
GSM437260	0.7175	1	7.468107543	7.605031539	9.530166372	7.391216911	0.159561727	Low
GSM437265	0.745	1	8.089786412	7.654088379	9.327954792	7.220247816	0.176332749	High
GSM437264	0.83	1	7.638266604	7.584131001	9.255572111	7.850710909	0.198210086	High
GSM437188	0.835	1	7.893662603	7.598233439	9.905159704	7.286854289	0.138585823	Low
GSM437123	0.975	1	7.564878122	7.345326498	9.483462013	7.383268335	0.153287401	Low
GSM437176	0.98	1	7.51795216	7.736476936	8.974231404	7.297643603	0.19551397	High
GSM437319	1.05479452	1	7.662117289	6.965045838	9.632727119	7.647599043	0.142079512	Low
GSM437314	1.153424658	1	7.444183842	7.255732088	9.73389233	7.758223783	0.148791862	Low
GSM437245	1.199166668	1	7.905063868	7.63070839	9.413211185	7.429761544	0.176360551	High
GSM437263	1.213333333	1	7.778300555	7.250915685	8.949593609	7.62015617	0.195880777	High
GSM437170	1.254166668	0	7.66273597	7.516282843	9.624137982	7.03906312	0.138070013	Low
GSM437262	1.270833333	1	8.075633746	7.594889358	9.787901265	7.785629002	0.170204731	High
GSM437237	1.273333333	1	7.320774876	7.319615354	9.55907316	7.512007545	0.149356158	Low
GSM437156	1.309166668	0	7.324829302	7.457442018	9.632767844	7.445319855	0.14749288	Low
GSM437322	1.34520548	1	7.348844725	6.997863837	9.195653576	7.667848729	0.166015301	High
GSM437103	1.3725	1	8.022186958	7.507467757	9.343826513	7.472191662	0.179412453	High
GSM437233	1.468333333	1	8.084157974	7.179385075	8.993561926	7.627093665	0.195513605	High
GSM437318	1.471232878	1	7.964306962	7.018537685	9.732333532	7.678002932	0.144241423	Low
GSM437172	1.515	0	7.570488907	7.374798136	9.445288444	7.560615927	0.164593896	High
GSM437231	1.545	1	7.760578224	7.50503642	9.036393196	7.029138393	0.174695546	High
GSM437243	1.564166668	1	8.12561239	7.55331367	9.241319485	7.362276436	0.184370411	High
GSM437211	1.585833333	1	7.680714346	7.373336825	9.49478341	7.527898299	0.161838935	High
GSM437258	1.654166668	1	7.434426696	7.098516163	9.703296293	7.609250055	0.137780926	Low
GSM437229	1.665	0	7.902572609	7.37660091	9.68323283	7.481864279	0.151969281	Low
GSM437116	1.668333333	0	7.825059948	7.216900533	9.670737105	7.20706091	0.133204082	Low
GSM437186	1.703333333	1	7.511884954	7.458602844	9.509636025	7.965900117	0.180679044	High
GSM437306	1.802739725	1	7.612411618	7.092117574	9.297520866	6.965682062	0.137193885	Low
GSM437145	1.835	1	7.63010998	7.567627951	9.490643865	7.704110302	0.176672638	High
GSM437165	1.851666668	0	7.4178458	7.208397784	9.229567545	7.384362227	0.161082207	Low
GSM437193	1.854166668	1	7.589325744	7.232894061	9.047591758	7.604752328	0.18549551	High
GSM437269	1.8625	0	7.43009868	7.101506567	9.484815829	7.84134695	0.161285156	Low
GSM437268	1.898333333	1	7.627068083	7.301338052	9.801731093	7.704215929	0.147015856	Low
GSM437257	1.9225	1	8.225075735	6.943020976	9.428649115	7.371337519	0.150627117	Low
GSM437305	1.950684933	1	7.694801712	7.103686708	9.234327922	7.55072519	0.168266062	High
GSM437127	2.0025	1	7.798992913	7.438367274	9.525062771	7.61547167	0.168260722	High
GSM437174	2.021666668	1	8.031156358	7.378927254	9.544268579	7.62532729	0.168843668	High
GSM437230	2.051666668	0	7.406623604	7.193131009	9.762301529	7.594931603	0.136868588	Low
GSM437159	2.103333333	0	8.015439062	7.311456265	9.886402097	7.262281503	0.129200843	Low
GSM437168	2.134166668	0	7.416147512	7.566019619	9.737880695	7.313347759	0.141094482	Low
GSM437212	2.188333333	1	7.275891062	7.473009067	9.552093514	7.464631184	0.153107373	Low
GSM437132	2.210833333	0	7.626636127	7.372818534	9.351426697	7.738410683	0.178879255	High
GSM437162	2.221666668	0	7.575059209	7.326853717	9.535660474	7.488601309	0.154102089	Low
GSM437125	2.235	1	7.89230112	7.387038823	9.552988808	7.750915124	0.171884978	High
GSM437173	2.2625	1	7.91699203	7.581985324	9.272049267	6.966886278	0.163121942	High
GSM437180	2.2925	1	7.970825934	7.560366281	9.625726597	7.498564354	0.16460341	High
GSM437124	2.399166668	1	8.227693505	7.5979183	9.09004355	7.648947747	0.209483586	High
GSM437240	2.4075	1	7.813863654	7.487620073	9.651966584	7.887025828	0.174500231	High
GSM437095	2.413333333	1	7.597798041	7.466499081	8.703577787	7.452090269	0.209320234	High
GSM437113	2.5225	0	7.690300259	7.287349067	9.589209789	6.789748097	0.120703796	Low
GSM437290	2.569863013	1	7.373072206	6.8993439	9.131664593	8.057220784	0.183327223	High
GSM437143	2.588333333	1	7.497101241	7.262904809	9.485998395	7.709078634	0.16294368	High
GSM437225	2.613333333	0	7.828481015	7.176762582	9.129946159	7.972220564	0.19800738	High
GSM437259	2.654166668	0	7.580262785	7.697976491	9.632403116	7.023460375	0.142797537	Low
GSM437228	2.66	0	7.361175572	7.365216747	9.730679481	7.099938759	0.123399294	Low
GSM437214	2.670833333	1	7.979632094	7.476645707	9.506622201	7.180132972	0.154855012	Low
GSM437321	2.70958904	1	7.267809812	7.065102443	9.943318942	7.919066715	0.132592882	Low
GSM437266	2.7225	0	7.795875934	7.477779893	9.667640204	7.630014088	0.161689792	Low
GSM437307	2.75890411	1	7.556725822	6.799688386	9.201244742	7.448646159	0.15157038	Low
GSM437248	2.764166668	1	7.608565602	7.533799901	9.588458052	7.562206624	0.162832835	High
GSM437166	2.766666668	0	8.172211537	7.243426408	9.713219768	7.975035727	0.170571549	High
GSM437130	2.810833333	1	8.347034982	7.442320106	9.405937879	7.900119734	0.196795504	High
GSM437252	2.835	1	7.549304095	7.637434404	9.825659095	7.408239922	0.144808081	Low
GSM437147	2.840833333	0	7.415380381	7.455123276	9.410782755	7.412636458	0.16099694	Low
GSM437204	2.881666668	1	8.189212464	7.409523451	9.210297319	7.631735828	0.193278811	High
GSM437161	2.991666668	0	7.931968061	7.402924357	9.588525729	7.126204878	0.143812135	Low
GSM437316	3	1	7.233134514	6.692904634	8.608878705	7.171859347	0.166375736	High
GSM437115	3.049166668	0	7.361800117	7.350950275	9.666409023	7.603335187	0.148660103	Low
GSM437163	3.065	0	8.00679304	7.585319859	9.756949374	7.257913859	0.147678241	Low
GSM437254	3.079166668	1	7.818219833	7.705709102	9.165658361	7.51292283	0.196717824	High
GSM437144	3.109166668	1	8.180152947	7.543319377	9.35170139	7.231491269	0.172402804	High
GSM437133	3.109166668	1	7.83376547	7.614317546	9.565871246	7.6576618	0.175146796	High
GSM437256	3.12	1	7.460265373	7.469064108	9.380789246	7.09982798	0.150498905	Low
GSM437155	3.139166668	0	7.677120335	7.4568531	9.354253081	7.424484825	0.169200809	High
GSM437205	3.226666668	1	8.127983824	7.684981223	9.835574286	7.444994455	0.156892547	Low
GSM437157	3.270833333	0	7.828840023	7.12247624	9.622208976	7.480851965	0.144382698	Low
GSM437167	3.306666668	0	7.625375935	7.226423086	9.841812201	8.011697299	0.154928233	Low
GSM437226	3.358333333	0	8.151858183	7.207155992	9.058231709	7.31950833	0.180365413	High
GSM437141	3.383333333	0	7.305056914	7.405799463	9.775168713	7.080459041	0.120552114	Low
GSM437312	3.389041095	0	6.803098463	6.957447682	9.390921529	7.705559992	0.145426135	Low
GSM437313	3.394520548	0	7.185950246	7.0505185	9.68247514	7.785620703	0.140863197	Low
GSM437292	3.416438355	1	7.446546102	7.018660328	9.28002765	7.522894084	0.156932767	Low
GSM437324	3.452054795	0	7.342838771	7.121339137	10.11459911	7.858183529	0.122898568	Low
GSM437189	3.454166668	1	7.923853101	7.63017288	9.421591077	7.578151978	0.182577361	High
GSM437164	3.46	0	7.504726365	7.274915225	9.516876771	7.577924412	0.155951366	Low
GSM437261	3.5225	0	7.323430785	7.279414376	9.836382729	7.335374718	0.12315943	Low
GSM437112	3.649166668	0	7.502064508	7.292281898	8.993150248	6.977036911	0.162506193	High
GSM437160	3.7475	0	7.005561092	7.427200913	9.308690077	7.89497522	0.180585371	High
GSM437181	3.826666668	1	8.235664779	7.565024414	9.496016069	7.342228469	0.170136478	High
GSM437153	3.8325	0	7.44304399	7.568100025	8.919206557	7.433583676	0.196905088	High
GSM437272	3.857534248	1	8.250903726	7.048248155	8.911338464	6.64624295	0.155335013	Low
GSM437303	3.871232878	0	7.383147658	7.004850918	9.496470636	7.817712154	0.154955623	Low
GSM437309	3.915068493	0	7.430610756	7.110190843	10.02417639	7.949651444	0.133358639	Low
GSM437196	3.983333333	1	7.537509699	7.450097134	9.60975076	7.577812418	0.15775154	Low
GSM437151	3.988333333	0	7.438208217	7.477482172	9.09314311	7.321971288	0.177734561	High
GSM437274	4.021917808	1	7.344518073	7.010875176	9.668823903	7.092670506	0.112515248	Low
GSM437219	4.0925	0	7.351484594	7.183075803	9.465065117	7.177839213	0.135637153	Low
GSM437223	4.103333333	1	7.842089836	7.32929355	8.973564461	7.437773396	0.190615121	High
GSM437287	4.120547945	0	7.155380386	6.959420775	9.683456727	7.732438015	0.134383219	Low
GSM437220	4.130833333	0	7.434751762	7.461032975	9.360142675	7.158397808	0.153583244	Low
GSM437158	4.155833333	0	7.744945753	7.49298204	9.739588637	7.611638484	0.156284674	Low
GSM437111	4.175	0	8.415695589	7.560963131	9.613195801	7.700820759	0.181262147	High
GSM437300	4.178082193	0	7.375960481	7.016512242	9.417404153	7.645901659	0.152670731	Low
GSM437289	4.183561645	0	7.450884382	6.979377307	9.560056954	7.6582151	0.144196308	Low
GSM437217	4.2025	0	7.752203347	7.274982665	9.203295674	7.570117291	0.178729732	High
GSM437221	4.2075	0	7.792610833	7.415729009	9.794241735	7.221626777	0.133671625	Low
GSM437249	4.210833333	1	7.831396507	7.453430099	9.59362778	7.438387178	0.157481789	Low
GSM437203	4.215833333	0	7.737510001	7.528927759	9.796261251	8.105077904	0.175583278	High
GSM437200	4.23	1	8.233440446	7.444514107	9.580445154	7.711987278	0.176223105	High
GSM437294	4.342465753	0	7.346655788	6.943258843	9.715716409	7.584559565	0.128379894	Low
GSM437148	4.345	0	7.344788431	7.645410783	9.433348017	7.958037407	0.189772161	High
GSM437107	4.353333333	0	7.519741311	7.743392478	10.00119181	7.595099648	0.145938519	Low
GSM437126	4.375	1	7.209936715	7.299476343	9.453564178	7.843910271	0.16767686	High
GSM437213	4.405	0	7.246675606	7.787122775	9.283507902	7.21834169	0.17084905	High
GSM437310	4.438356165	0	7.422774438	7.208667561	9.294603197	7.382689033	0.157120796	Low
GSM437182	4.503333333	1	8.12936256	7.481177764	9.251700621	7.298284822	0.178145163	High
GSM437270	4.50410959	0	8.559756293	7.324460894	8.798972541	6.850911673	0.186998522	High
GSM437311	4.515068493	0	7.579134468	7.343729682	9.354062453	7.787675299	0.178948204	High
GSM437285	4.542465753	0	7.184822463	7.19191419	9.088047098	7.30990332	0.162139584	High
GSM437210	4.545	0	7.959474983	7.632279525	9.52371696	7.797750278	0.186529152	High
GSM437280	4.561643835	0	8.059718634	7.126920535	9.258657106	7.298294035	0.162529503	High
GSM437206	4.575	1	7.768736709	7.486033918	9.564535632	7.440978942	0.159673483	Low
GSM437109	4.594166668	0	7.5262026	7.462617357	9.009999009	7.138962241	0.175671322	High
GSM437118	4.610833333	0	7.521483784	7.689446622	9.728380349	7.630075962	0.16202834	High
GSM437278	4.65479452	0	8.099908121	7.152453482	9.051758903	7.09763784	0.168113866	High
GSM437135	4.66	0	8.398819176	7.568510342	9.351169234	7.137893348	0.172844698	High
GSM437215	4.6625	0	7.927527188	7.541073313	9.288825135	7.045501289	0.164055101	High
GSM437216	4.7225	0	7.395911726	7.193832681	9.484623136	7.641993913	0.15575595	Low
GSM437277	4.756164383	0	7.393824542	6.739477179	8.983324532	6.983686674	0.139698913	Low
GSM437282	4.769863013	0	7.280366747	6.734368027	9.063099917	7.095384855	0.137668702	Low
GSM437244	4.810833333	1	7.84510409	7.491218866	9.377419596	7.322872062	0.167403481	High
GSM437110	4.815833333	0	7.338024917	7.504326577	9.489547831	7.459808141	0.158956244	Low
GSM437281	4.830136988	0	7.316675063	7.02975102	8.982277202	7.219284804	0.160319047	Low
GSM437291	4.85479452	0	7.482326046	7.168076285	9.721845878	7.764674155	0.146931041	Low
GSM437208	4.870833333	0	7.477784739	7.652895024	9.700920416	7.257518825	0.145361538	Low
GSM437152	4.870833333	0	7.549341982	7.581491616	9.146900497	7.39858998	0.183680005	High
GSM437195	4.9225	1	7.732455308	7.441529718	9.139687193	7.207498868	0.173160819	High
GSM437209	4.945	0	7.559252315	7.601969743	9.323293893	7.241526467	0.167034036	High
GSM437097	4.960833333	0	7.803844798	7.341504291	9.598510186	7.673598139	0.162522231	High
GSM437283	4.980821918	0	6.637219367	6.748004904	9.502665111	6.860448225	0.090883066	Low
GSM437150	4.996666668	0	7.546387924	7.70203185	9.533109161	7.520342699	0.170096977	High
GSM437275	5.002739725	0	6.960540324	6.763564143	8.990649467	7.914012126	0.173767361	High
GSM437273	5.002739725	0	7.487496474	7.002311791	8.89579896	7.612108524	0.184313546	High
GSM437154	5.035	0	7.633996263	7.484336213	9.355590716	7.044006122	0.152983007	Low
GSM437276	5.046575343	0	8.147956141	7.08974174	9.283990351	7.045983487	0.149935137	Low
GSM437255	5.0625	0	6.955338328	7.290251491	9.77671647	7.360089323	0.122460417	Low
GSM437284	5.2	0	7.655410306	6.816955261	9.241393262	7.21345011	0.141144542	Low
GSM437222	5.254166668	0	8.307304448	7.656665772	9.19204454	7.480012877	0.19950131	High
GSM437146	5.270833333	0	7.524200008	7.436167428	9.593433262	7.605966541	0.159208251	Low
GSM437271	5.326027398	0	7.558307882	6.651771976	9.492843963	7.429831751	0.127062241	Low
GSM437108	5.341666668	0	7.489810513	7.676705621	9.760475867	7.910695192	0.171256065	High
GSM437288	5.347945205	0	7.386247094	7.245730773	9.655588503	7.507454799	0.141359069	Low
GSM437279	5.405479453	0	7.475183533	6.953075968	8.926465573	7.166428676	0.160907158	Low
GSM437101	5.49	1	7.160758048	7.437578658	9.863348412	7.974038286	0.152979081	Low
GSM437149	5.503333333	0	7.884772823	7.388422473	9.59279256	7.757344277	0.169665281	High
GSM437106	5.651666668	0	7.709608828	7.573273568	9.594542182	7.440466528	0.160343711	Low
GSM437201	5.651666668	1	8.38616543	7.643458009	9.350995218	7.201570592	0.178402166	High
GSM437207	5.66	0	7.723417609	7.566752802	9.520586212	7.86397005	0.183240857	High
GSM437299	5.671232878	0	7.44740036	6.928335178	9.625229719	7.58171281	0.134799409	Low
GSM437298	5.71780822	0	7.233778704	7.168282708	9.422299798	7.069452534	0.131080334	Low
GSM437098	5.734166668	1	7.655427651	7.546666653	9.114491755	7.519919332	0.191240119	High
GSM437308	5.764383563	0	7.994845954	7.128370143	9.631778997	7.714261118	0.156819996	Low
GSM437177	5.870833333	1	7.938966653	7.281333563	9.964928358	7.809376934	0.145771363	Low
GSM437315	5.871232878	0	7.653261116	7.057882806	9.249364462	6.960727243	0.139212507	Low
GSM437136	5.8875	0	7.779770261	7.286748432	9.472483	7.51767491	0.160891461	Low
GSM437202	5.903333333	0	7.711477522	7.334418054	9.376962216	7.839165883	0.181520807	High
GSM437301	5.90410959	0	8.123642386	7.076355331	9.150796269	7.513208091	0.1774772	High
GSM437199	6.1725	0	8.256969201	7.421460128	9.541225898	7.277337025	0.159181504	Low
GSM437302	6.191780823	0	7.204729287	6.893403472	9.257676349	7.537122984	0.150093471	Low
GSM437194	6.210833333	0	7.68203288	7.514838909	9.706053401	7.384369603	0.148322807	Low
GSM437137	6.336666668	0	7.61070411	7.397082831	8.890489955	7.706602143	0.206399703	High
GSM437105	6.339166668	0	7.481973368	7.496245769	9.570080117	7.549862254	0.159914061	Low
GSM437187	6.383333333	1	7.763565461	7.469135463	9.861344719	7.347167546	0.13668697	Low
GSM437304	6.397260275	0	7.032679923	6.826329529	9.791842358	7.322250023	0.102677406	Low
GSM437192	6.5725	0	8.163212705	7.646038197	9.91895204	7.771785851	0.165013525	High
GSM437138	6.594166668	0	7.798565366	7.572779708	9.422842904	7.391805667	0.170124654	High
GSM437198	6.615833333	0	7.889029221	7.416917887	9.260151983	7.62893805	0.185628076	High
GSM437140	6.6875	0	7.400449057	7.519311295	9.41414167	7.639855852	0.172984979	High
GSM437099	6.8575	0	7.125315948	7.552689511	9.861029994	7.682666384	0.144464841	Low
GSM437169	6.999166668	0	7.897535442	7.623072441	9.757473907	7.12836968	0.141777027	Low
GSM437139	6.999166668	0	7.989053555	7.415144079	9.658963618	7.414604182	0.153436804	Low
GSM437102	7.010833333	0	7.861317307	7.356773552	9.26493538	7.204032422	0.164029475	High
GSM437131	7.106666668	0	7.905108986	7.673232577	9.736053077	7.294192451	0.152411449	Low
GSM437191	7.134166668	0	7.946981092	7.67382669	9.391910027	7.247589858	0.172123509	High
GSM437134	7.2025	0	8.283127904	7.555082393	9.683501278	7.491314062	0.165510973	High
GSM437128	7.415833333	0	7.697854946	7.404341059	9.296446601	7.849355207	0.189451452	High
GSM437104	7.479166668	0	7.650412273	7.596030654	9.851701765	7.769958097	0.158904261	Low
GSM437238	7.9225	0	7.75941478	7.461145299	9.743073588	7.511444998	0.150679706	Low
GSM437178	7.9225	0	7.663368667	7.507783306	9.599020112	7.862109	0.175063488	High
GSM437142	7.9475	0	7.704056501	7.667975685	9.386605739	7.599376819	0.183647387	High
GSM437190	8.021666668	0	8.077875837	7.432237655	9.501472385	7.688584464	0.177073813	High
GSM437185	8.2925	0	7.430601414	7.589185196	9.733242638	7.115664754	0.133933923	Low
GSM437129	8.536666668	0	7.78540774	7.328784575	9.52473973	7.944968491	0.178034233	High
GSM437183	8.665	0	7.764402367	7.465512201	9.243272321	7.428136187	0.177879739	High
GSM437175	8.764166668	0	8.116294599	7.55714305	8.96463851	7.444109571	0.204855069	High
GSM437122	8.911666668	0	7.852982394	7.319061773	9.620464577	7.786852584	0.165992859	High
GSM437100	9.235	0	8.107600638	7.725206738	9.175634773	7.692215031	0.209280148	High
GSM437296	9.29041096	0	7.676033367	6.976597227	9.259032435	7.116596893	0.142528949	Low
GSM437179	9.360833333	0	7.688218568	7.53814243	9.498943912	7.613628029	0.171982863	High
GSM437227	9.72	0	8.019699449	7.512145371	9.776058042	7.150217159	0.139123272	Low
GSM437117	9.881666668	0	7.803184693	6.96641597	9.8244558	7.665320961	0.133421216	Low
GSM437096	9.934166668	0	7.941593981	7.572594973	9.601767211	7.378233941	0.160858278	Low
GSM437121	10.05166667	0	7.734036903	7.343988919	9.573062808	7.642660758	0.161722169	Low
GSM437094	10.22666667	0	7.28651715	6.976862961	10.15708601	7.340157361	0.091137664	Low
GSM437120	10.6075	0	7.507238707	7.342018898	9.844807553	7.774568198	0.147151582	Low
GSM437232	10.89583333	0	7.893418812	7.03483157	9.481611808	7.445360694	0.148981698	Low
GSM437119	11.23833333	1	8.793363331	7.522290822	9.581419135	7.075734759	0.160496386	Low
GSM437093	11.87916667	0	7.400664495	7.394270452	9.783895775	7.600676065	0.143698857	Low
