# Supplementary material for: Exploiting branched-chain amino acid metabolism and NOTCH3 expression to predict and target colorectal cancer progression
Source: Front Immunol. 2024 Sep 2;15:1430352. doi: 10.3389/fimmu.2024.1430352 (PMC11402679; doi:10.3389/fimmu.2024.1430352)
Supplement: Supplementary file 6 [file DataSheet2.zip › Figure 2-Raw data/GSE39582.txt]

geneNames	futime	fustat	IVD	NOTCH3	NOTCH4	HMGCL	BRS	Risk
GSM972456	0	1	6.865255464	6.448767502	5.625888656	8.911282108	0.079657537	High
GSM972246	0	0	6.497283566	5.498850916	4.756462582	8.010835337	0.069063107	High
GSM972229	0	0	6.398635907	5.558199031	5.317479805	8.156447088	0.079114323	High
GSM972245	0	1	6.208910707	5.741090318	5.665307664	8.218127897	0.083828686	High
GSM972258	0	1	6.125053678	6.261336633	5.379851126	7.997625928	0.090594702	High
GSM972401	0	1	6.060308854	6.514285946	5.766026909	7.990539776	0.107587643	High
GSM972228	0.083333333	0	6.532206065	5.334211816	5.322282076	8.662621247	0.05059158	Low
GSM972038	0.083333333	1	6.28887548	6.37843717	5.269094104	8.281014001	0.077843884	High
GSM971999	0.083333333	0	6.16856113	5.870842322	5.324187571	8.512692414	0.052560572	Low
GSM972220	0.083333333	0	6.807773355	5.837444315	5.292139353	8.788096982	0.061703037	High
GSM972213	0.083333333	1	5.818122524	6.153465105	5.10745516	7.721299387	0.081606413	High
GSM972497	0.083333333	0	6.203149181	5.645748392	5.362940164	7.573740423	0.109454321	High
GSM972463	0.166666667	1	6.198232423	5.807218784	5.211635205	7.90649897	0.085440998	High
GSM972285	0.166666667	1	6.082255997	5.839001286	5.497052317	8.118509595	0.079283133	High
GSM972439	0.166666667	1	5.926543457	6.160060627	5.195228029	8.162696528	0.062917492	High
GSM972214	0.166666667	1	6.449075352	5.892032013	5.282390228	8.472021604	0.065919907	High
GSM972007	0.166666667	1	6.119107625	6.319757421	5.325308054	8.382494568	0.065557277	High
GSM972243	0.166666667	0	5.77059821	5.283461842	5.430005788	7.680191008	0.081041404	High
GSM972479	0.25	0	5.623751015	6.899371845	5.400499521	8.179254941	0.068657209	High
GSM972275	0.333333333	1	6.559527961	6.329010233	5.190755091	8.317293821	0.083492243	High
GSM972172	0.416666667	1	6.473289294	6.015712056	5.749946722	9.05727621	0.05173083	Low
GSM972262	0.416666667	0	6.681148226	6.395147893	5.596677983	8.373534711	0.102529012	High
GSM972255	0.416666667	0	6.604679628	6.54124858	5.441654348	8.13430242	0.109997049	High
GSM972349	0.416666667	1	6.063174099	6.541883828	5.948069916	8.060888794	0.111085245	High
GSM972247	0.5	0	5.645113306	5.493586314	5.867348248	8.691344171	0.034468028	Low
GSM972442	0.5	1	6.317950787	5.048475005	5.385762004	8.691519472	0.037488036	Low
GSM972420	0.5	1	6.625390372	6.232987489	5.858342792	9.144050337	0.060801105	Low
GSM972218	0.583333333	1	6.388297709	4.570760591	5.145060084	9.142263499	-0.004188018	Low
GSM971985	0.583333333	0	6.746304172	5.013669185	5.067423557	9.116259549	0.016925342	Low
GSM972261	0.583333333	1	6.550235938	5.45697045	4.784803458	8.569469187	0.037658395	Low
GSM972110	0.583333333	1	6.601371734	5.23942847	5.456401306	8.96485212	0.038937915	Low
GSM972251	0.583333333	1	6.226237876	6.252592431	5.140277681	8.54801123	0.05166793	Low
GSM972347	0.583333333	0	6.462817137	5.555517502	4.838718489	8.33624995	0.051832401	Low
GSM972437	0.583333333	1	6.185312878	6.403369153	5.315623581	8.139179767	0.084262309	High
GSM972235	0.583333333	0	6.005872777	6.198347527	5.381762681	7.487028048	0.115716775	High
GSM972168	0.666666667	1	5.861212767	5.586483444	5.394924181	8.427854934	0.042676251	Low
GSM972416	0.666666667	1	6.528572876	5.961352555	5.583383847	8.927415048	0.054591205	Low
GSM972412	0.666666667	1	6.08079292	5.643129846	5.087785156	8.191600954	0.055364224	Low
GSM972390	0.666666667	1	6.939270956	6.157923168	5.568624159	8.789617417	0.083415247	High
GSM972321	0.75	0	5.846588556	5.856550576	5.42045838	8.603081677	0.036632976	Low
GSM972298	0.75	0	6.585037221	5.467695667	4.772702281	8.319352225	0.054158879	Low
GSM972000	0.75	0	6.285624126	6.086157117	5.522386922	8.616588836	0.06259902	High
GSM972350	0.75	1	6.921988352	4.818233563	4.891089859	8.190980519	0.071038676	High
GSM971958	0.75	1	6.442484824	6.375636287	5.091401221	7.980243476	0.095810123	High
GSM972009	0.833333333	1	6.150744894	5.995561734	5.750165972	8.622949671	0.063959921	High
GSM971957	0.833333333	1	6.144207238	5.99530999	5.324912584	7.857127197	0.093606167	High
GSM972234	0.833333333	1	6.439462677	6.525087655	5.542088724	7.801459802	0.126906862	High
GSM972400	0.916666667	1	6.116369169	5.712891529	5.5492505	8.75370798	0.041985333	Low
GSM972129	0.916666667	0	6.778071884	5.457385756	5.289559822	8.98360176	0.042307429	Low
GSM972394	0.916666667	1	6.185556188	6.309351568	5.557924209	8.825942279	0.050405717	Low
GSM972045	0.916666667	1	6.513210553	5.765621379	5.405325108	8.62792013	0.062050044	High
GSM972161	0.916666667	1	6.410090315	5.242498368	5.471150551	8.189655741	0.078669627	High
GSM972250	1	0	5.577970706	5.491235473	5.271218792	8.594563278	0.013732404	Low
GSM972236	1	0	5.787695314	5.67095585	5.544497236	8.486226505	0.043199073	Low
GSM971990	1	1	6.115820975	5.210269471	5.162805031	8.29611953	0.046593114	Low
GSM972459	1	0	6.537535636	6.125668621	5.295447633	8.070629457	0.098550933	High
GSM972097	1	1	5.667892066	6.650773207	5.630267635	7.718087743	0.103963405	High
GSM972166	1	1	6.245638901	5.525844763	5.097568775	7.212923783	0.120913986	High
GSM972135	1.083333333	1	6.258893572	5.7318262	5.129430332	8.878675456	0.024150455	Low
GSM972260	1.083333333	0	5.813772343	6.240983868	5.476342629	7.478454494	0.112326814	High
GSM972209	1.083333333	1	6.161422919	5.318583225	5.511126151	7.468857925	0.114743087	High
GSM972254	1.166666667	0	5.798854064	6.106070758	5.742830678	8.979139527	0.02834036	Low
GSM972231	1.166666667	0	5.914819406	5.970416823	5.301287907	8.70717476	0.030306276	Low
GSM972249	1.166666667	0	5.769604846	5.505087589	5.194162984	8.206082723	0.04298204	Low
GSM972509	1.166666667	0	6.371944869	5.673311903	5.039133307	8.469981781	0.049542473	Low
GSM972244	1.166666667	0	5.333616789	5.815016401	5.778723238	8.00000276	0.064797475	High
GSM972248	1.166666667	0	6.03941523	5.747574848	5.588756246	8.275337825	0.070020028	High
GSM972134	1.166666667	1	5.992175443	5.748126753	5.380630159	8.030311075	0.074687631	High
GSM972519	1.166666667	1	6.079702211	6.065717586	5.849186296	8.420541272	0.07830306	High
GSM972239	1.166666667	0	6.720146062	5.465081864	5.215682649	8.171180356	0.086664408	High
GSM972271	1.166666667	1	5.950939498	5.662255966	5.733078791	7.855837176	0.096211612	High
GSM972240	1.166666667	0	6.511148849	6.203299879	5.229201498	7.984117563	0.101296019	High
GSM972444	1.166666667	1	6.068958819	6.990887027	5.901143886	8.257793411	0.104568489	High
GSM972233	1.25	0	6.01577549	5.300240136	5.45723749	9.382188112	-0.01104823	Low
GSM972099	1.25	0	6.090228038	5.747106522	5.530364461	8.711791983	0.04320578	Low
GSM972098	1.25	1	5.896759533	5.030592829	5.485743245	8.278178629	0.048146517	Low
GSM972272	1.25	1	6.273018173	5.621522025	5.253856289	8.519105221	0.049949157	Low
GSM972052	1.25	0	6.154423083	5.772786903	5.187952524	8.051146426	0.073200126	High
GSM972380	1.25	1	6.483350811	6.513902729	5.505413105	8.65146155	0.075190654	High
GSM972096	1.25	0	6.558901159	5.316900359	5.243602524	8.200397586	0.076620068	High
GSM972253	1.333333333	0	6.098959903	5.361319585	5.064292057	8.941960393	0.004844419	Low
GSM972273	1.333333333	1	6.509989803	5.429637303	5.495243756	8.779858178	0.050848511	Low
GSM972023	1.333333333	0	6.225769181	5.860459824	5.696286255	8.638600563	0.061974196	High
GSM972433	1.333333333	1	5.997590583	5.794671542	5.498014613	8.254404183	0.066623564	High
GSM972252	1.333333333	0	6.591632401	6.014848083	5.134524789	8.364223398	0.074786295	High
GSM972016	1.333333333	1	6.506422676	6.499269836	5.45990085	8.301272146	0.095570392	High
GSM972289	1.416666667	1	6.301349229	5.656534665	5.31419328	8.946850757	0.027974235	Low
GSM972242	1.416666667	0	6.358422516	6.032150405	4.97227001	8.724066922	0.036462482	Low
GSM972241	1.416666667	1	6.994339024	5.267816122	5.32438179	8.308776781	0.09135428	High
GSM972458	1.416666667	1	6.609596394	5.913592563	5.496400752	7.746125999	0.12614761	High
GSM971988	1.5	1	6.428418773	5.453062757	5.399513163	9.145732966	0.021490838	Low
GSM972212	1.5	1	6.406499726	4.850862874	5.420081624	8.422112209	0.056037476	Low
GSM972179	1.5	1	6.099886522	6.390312609	5.925217469	8.068859465	0.108875051	High
GSM972436	1.5	1	6.632317796	5.645263287	5.65383368	7.814005954	0.124975098	High
GSM972050	1.583333333	0	6.520742504	5.060906797	5.163649327	8.816353621	0.030037854	Low
GSM972256	1.583333333	0	6.235656043	5.72342928	5.38894237	8.4982675	0.056589989	Low
GSM972303	1.583333333	0	6.380245284	5.461130254	5.346303718	8.460104896	0.059344318	Low
GSM972122	1.583333333	1	5.640992395	5.438287873	5.218979826	7.319457477	0.091542923	High
GSM972238	1.583333333	0	6.31126993	6.002966171	5.374488885	7.932237009	0.098368513	High
GSM972361	1.583333333	1	5.7945697	6.594594314	5.698639021	7.867039385	0.10218549	High
GSM972227	1.666666667	1	5.960508357	5.135477493	5.407520162	8.840692603	0.015071585	Low
GSM972266	1.666666667	1	6.938785912	5.33128485	4.986695071	9.214309596	0.021138952	Low
GSM971992	1.666666667	1	6.385856858	5.130939931	5.427136118	8.680999723	0.044040135	Low
GSM972226	1.666666667	0	6.78776825	6.079912684	5.223624929	8.76457058	0.063404437	High
GSM972413	1.666666667	1	5.844924259	6.073042026	5.335735074	8.128067025	0.065688656	High
GSM971963	1.666666667	1	6.391682606	6.125165797	5.396985068	8.556534569	0.066518566	High
GSM972011	1.666666667	1	5.9166445	6.715466804	5.496146049	7.992946918	0.093664665	High
GSM972257	1.75	1	6.177611218	5.381582205	5.544397825	9.301693553	0.005669991	Low
GSM972232	1.75	0	6.257787868	6.502137796	5.670691613	8.102273369	0.105356717	High
GSM972296	1.833333333	0	6.796652325	4.936900673	4.953011966	9.095428698	0.014619363	Low
GSM972188	1.833333333	0	6.705550608	5.797608622	5.353501446	9.179951639	0.035097429	Low
GSM972177	1.833333333	1	5.972469836	6.3332593	5.528631207	8.733792767	0.045992811	Low
GSM972111	1.833333333	0	6.141776967	5.704960887	5.782455006	8.437098388	0.071599408	High
GSM972064	1.833333333	1	5.925309908	6.137393803	5.247528744	7.893893961	0.081023274	High
GSM972068	1.833333333	1	6.157474377	6.547466804	5.553526231	8.133572895	0.095143946	High
GSM971998	1.916666667	1	6.196349855	5.531383365	5.429203023	9.050192171	0.019670126	Low
GSM972062	1.916666667	1	6.635407593	5.693314017	5.161741835	8.725682716	0.050550342	Low
GSM972006	1.916666667	1	5.684779949	6.241935803	5.512904695	8.294345699	0.058284754	Low
GSM972512	1.916666667	1	6.220053485	5.334663184	5.286089148	8.193931774	0.064254338	High
GSM972468	2	1	5.936232966	5.359941732	5.10356559	8.362753217	0.034734581	Low
GSM972366	2	1	5.83510619	6.371858468	5.326338997	8.629926712	0.038945128	Low
GSM972155	2	1	6.384976332	5.500736461	5.105435332	8.505740086	0.047813281	Low
GSM972180	2	1	6.256070102	5.482612722	5.623822304	8.574827751	0.058302583	Low
GSM971989	2	1	6.471410096	5.334640981	5.020315853	8.250163933	0.061177865	Low
GSM972351	2	0	6.82412551	5.361206535	5.12540813	8.392221008	0.072425157	High
GSM971995	2.083333333	0	6.210091404	5.751418509	5.574216211	9.380177077	0.009348784	Low
GSM972294	2.083333333	0	6.373729141	5.882499052	5.127625963	9.035465978	0.021878016	Low
GSM972310	2.083333333	0	6.015523143	6.106114067	5.605546122	8.584231832	0.05645767	Low
GSM972100	2.083333333	0	6.578750474	5.751769242	5.220001613	8.603843182	0.058784667	Low
GSM972224	2.083333333	1	5.930159316	6.159514582	5.326212167	8.241150703	0.063474645	High
GSM972237	2.083333333	0	6.359802877	5.660441845	5.404053813	8.381633314	0.068720473	High
GSM972019	2.083333333	1	6.216914722	5.581414133	5.092828471	7.97396403	0.07381296	High
GSM972208	2.083333333	1	5.601842636	5.887848825	5.568810346	7.813856431	0.08065828	High
GSM972292	2.083333333	0	6.531917723	5.630273187	5.204742271	8.155885311	0.081608067	High
GSM972081	2.166666667	0	6.22720848	5.571587564	5.316464032	8.670616544	0.040385326	Low
GSM972002	2.166666667	0	6.166282264	5.747983923	5.43443815	8.650302332	0.046473933	Low
GSM972173	2.166666667	1	6.369228352	5.700627017	5.461147378	8.76316462	0.048703475	Low
GSM972057	2.166666667	1	6.194205893	5.833131139	5.535215576	8.607305471	0.055678197	Low
GSM972054	2.166666667	0	5.461620308	6.50118834	5.432870968	8.027591899	0.065838712	High
GSM972049	2.166666667	0	6.375964554	5.362400553	5.331701497	7.867446079	0.093256326	High
GSM972495	2.25	1	5.825231902	5.483349124	5.093342063	8.713401274	0.010017867	Low
GSM972302	2.25	1	6.327369797	5.28320048	5.148544045	8.760928431	0.02795484	Low
GSM972113	2.25	0	5.485997387	6.02683957	5.587311793	8.322129285	0.047479907	Low
GSM972003	2.25	1	6.456704552	5.981461465	5.471628738	8.786313187	0.055973764	Low
GSM972230	2.25	0	5.959889233	5.679829223	5.482103873	8.254512668	0.06251888	High
GSM972043	2.25	1	6.380145852	5.558072932	5.127001079	8.171030463	0.069844195	High
GSM972284	2.25	1	5.703799125	5.363388159	5.123987385	7.339650645	0.088071183	High
GSM972342	2.333333333	0	5.729604078	5.762435645	5.435313405	8.544372004	0.034231326	Low
GSM972421	2.333333333	0	6.040735611	6.068259944	5.542796656	8.407650402	0.065257588	High
GSM972483	2.333333333	1	6.074153772	5.888103147	5.454528111	8.09622566	0.079384176	High
GSM972051	2.333333333	1	6.138788837	5.922229436	5.542377683	7.918227412	0.097116367	High
GSM972116	2.416666667	1	6.098955349	5.161391527	5.090712614	8.878249537	0.006611833	Low
GSM972053	2.416666667	0	6.240307367	5.32994036	5.306219609	8.460442845	0.049559524	Low
GSM972259	2.416666667	0	5.888007492	5.992720309	5.423292516	8.143026513	0.068850279	High
GSM972014	2.416666667	1	5.763030426	5.707694484	5.426863672	7.889781355	0.074514851	High
GSM1681360	2.5	1	5.966045489	5.044625132	5.045585838	9.254443117	-0.025826888	Low
GSM972118	2.5	0	5.62247849	5.239094237	5.030633689	8.909885904	-0.017192425	Low
GSM972359	2.5	1	5.987592395	5.762119007	5.231647895	8.758819558	0.024230617	Low
GSM972317	2.5	1	6.544335806	5.792600288	5.331322718	8.814305965	0.049490613	Low
GSM972438	2.5	1	5.755022242	6.319201914	5.567839827	8.145120186	0.073878496	High
GSM972048	2.5	0	6.220039443	5.790597531	5.644141555	8.384350773	0.07409176	High
GSM972304	2.5	0	6.691007451	5.200166847	5.292142888	8.124024722	0.087108325	High
GSM972504	2.5	1	6.122625976	6.560527362	5.865736587	8.193132061	0.102605193	High
GSM972447	2.583333333	0	6.449100291	5.424307834	5.119972084	9.012531769	0.018966929	Low
GSM972305	2.583333333	0	6.152338293	5.963345497	5.42158182	8.655350423	0.048472704	Low
GSM971967	2.583333333	1	6.610631384	5.477908902	5.072431454	8.265224561	0.070660053	High
GSM972077	2.583333333	1	6.410774961	6.539389052	5.91503629	8.92665603	0.071892811	High
GSM972402	2.583333333	1	6.377722288	6.481352216	5.65807749	8.345352292	0.094871904	High
GSM972117	2.666666667	0	6.335800898	5.392941132	5.200161091	8.996275835	0.017724059	Low
GSM972183	2.666666667	1	5.803793787	5.463728288	5.75552564	8.858505304	0.026223012	Low
GSM972291	2.666666667	0	6.837123417	5.645139293	4.805391502	9.015636708	0.026653911	Low
GSM972419	2.666666667	1	5.932316727	6.037410811	5.379757838	8.64542643	0.039028615	Low
GSM972514	2.666666667	1	5.381671388	5.277463031	5.328690956	7.963119537	0.042703585	Low
GSM971961	2.666666667	1	5.910196878	6.037737226	5.191059261	8.328033042	0.049983283	Low
GSM972087	2.666666667	1	6.174450696	5.107724891	5.243877438	8.184201431	0.057579664	Low
GSM972112	2.666666667	1	5.864172978	6.202880478	5.317000734	8.162488821	0.065740283	High
GSM972408	2.666666667	1	5.715173986	5.709687011	5.514086761	7.64874223	0.090675885	High
GSM972105	2.666666667	0	5.919632779	6.320619571	5.96303715	8.161852389	0.095745275	High
GSM972223	2.75	1	6.673221136	5.977481459	5.310951933	8.986484412	0.046693799	Low
GSM972047	2.75	0	6.361994233	6.2323885	5.098652757	8.316255304	0.06976926	High
GSM972037	2.75	0	6.439690949	5.419584603	5.423562877	8.203472556	0.080035953	High
GSM972486	2.75	0	6.391407584	5.903247631	5.24130977	7.971498004	0.092571303	High
GSM971965	2.75	0	6.125829909	6.207148946	5.881932362	8.048872307	0.106591926	High
GSM972026	2.833333333	1	6.521046853	5.735099433	5.110065795	8.381202852	0.06525765	High
GSM972355	2.833333333	1	6.525575139	6.205132397	5.333817868	8.123278446	0.097599809	High
GSM972181	2.833333333	1	5.768269163	7.536226568	6.186079682	8.013741054	0.126421568	High
GSM972101	2.916666667	0	6.409176212	5.501916923	5.20400668	9.12197969	0.01511183	Low
GSM972121	2.916666667	0	5.751222935	5.58082284	5.562878127	8.632585065	0.031958919	Low
GSM972518	2.916666667	1	6.088492451	6.210254035	5.52186078	8.911836185	0.037922391	Low
GSM972288	2.916666667	1	6.300753582	5.825833819	5.616531584	8.793543953	0.052036444	Low
GSM972445	2.916666667	0	6.823090263	5.934815976	5.067141301	8.643967499	0.063788357	High
GSM972142	2.916666667	1	6.097515663	5.615674726	5.352133331	8.037340516	0.075598523	High
GSM972205	2.916666667	1	6.069168475	5.749393079	5.231650118	7.96014542	0.076424355	High
GSM971964	2.916666667	0	6.770106545	5.410524559	5.405962766	7.7577799	0.120818107	High
GSM1681359	3	1	6.021239236	4.925228194	5.030515167	8.747516656	0.005080069	Low
GSM972109	3	0	5.694983598	5.768823126	5.300667477	8.871835941	0.00744634	Low
GSM972176	3	1	6.099819254	6.409942049	5.615363748	8.62619911	0.062777964	High
GSM972029	3	0	6.008931009	6.501765593	5.765698738	8.304695252	0.085926991	High
GSM972120	3	0	6.535125426	5.752752778	5.324443638	8.171717614	0.087485543	High
GSM971976	3	0	6.090516545	5.937275713	5.476379826	8.002194957	0.087497471	High
GSM972318	3	1	6.426711911	5.4700373	5.529998809	7.754242507	0.111981408	High
GSM972517	3.083333333	1	5.583344864	5.587854949	5.155025382	8.172696863	0.036686039	Low
GSM972021	3.083333333	1	6.343549463	5.896645979	5.089360681	8.610312534	0.045273236	Low
GSM972119	3.083333333	0	5.781814101	5.855695535	5.380751334	7.866687584	0.077264537	High
GSM972422	3.083333333	1	6.241818474	6.389799581	5.609329381	8.471163532	0.077874123	High
GSM972286	3.083333333	0	6.65205666	5.628978783	5.238291947	8.291516396	0.079849113	High
GSM972225	3.083333333	0	6.117508113	5.587577635	5.413620792	7.951422244	0.083720307	High
GSM972382	3.166666667	1	6.709384636	5.836549578	5.419515375	8.606035159	0.073610081	High
GSM972184	3.25	1	6.122825887	5.869766361	5.087756713	8.714781408	0.028795602	Low
GSM972035	3.25	0	6.469933123	5.604687904	5.392999025	8.371187753	0.072821561	High
GSM972290	3.25	0	6.548578777	5.780132079	5.141903709	7.781715314	0.105102909	High
GSM972185	3.25	0	6.591374038	6.452578487	5.772200095	8.392207891	0.105374606	High
GSM972423	3.333333333	0	6.391315322	6.468182432	5.551437612	9.020693509	0.049708337	Low
GSM972435	3.333333333	0	6.330197949	5.926627246	5.533040354	8.604120935	0.063186128	High
GSM972337	3.416666667	1	6.322453178	5.387207909	5.102972056	8.392599122	0.050111516	Low
GSM972163	3.416666667	0	6.177987644	5.467397062	5.289590106	8.240928309	0.061800958	High
GSM972299	3.416666667	1	5.894234032	6.09783445	5.295413234	8.08075311	0.069517768	High
GSM972449	3.416666667	1	6.764079726	6.016306157	5.405065835	8.635511949	0.076469504	High
GSM972300	3.416666667	0	5.825778732	5.275904669	5.540332868	7.767322264	0.082377118	High
GSM972104	3.416666667	0	6.353032215	6.515893671	5.489695483	7.831196008	0.119101184	High
GSM972357	3.5	1	5.86111787	4.986625844	5.354108705	9.29054552	-0.021254567	Low
GSM972507	3.5	0	6.574228032	5.467005542	5.098706909	8.747824224	0.040431251	Low
GSM972434	3.5	1	6.610009511	5.362652153	5.15197086	8.694901948	0.045681779	Low
GSM972482	3.5	0	6.100744219	6.350851294	5.275131146	8.633982645	0.047876892	Low
GSM972044	3.5	0	5.918105222	4.959207641	5.221841244	8.07250968	0.050027587	Low
GSM972345	3.5	1	5.785048028	6.147766886	5.504655822	8.13953329	0.070287572	High
GSM972206	3.5	0	6.665807315	6.094549183	5.184853734	8.513166928	0.072169758	High
GSM972415	3.5	1	6.593227846	5.536257663	5.294225582	8.161527914	0.085990809	High
GSM971982	3.5	1	6.085562308	6.068883143	5.586078256	7.906381256	0.099596172	High
GSM971994	3.583333333	0	6.221479856	5.483217917	5.051981881	8.613520502	0.031708927	Low
GSM972175	3.583333333	1	6.462379433	5.518670365	5.843686405	9.006477211	0.050185576	Low
GSM972017	3.583333333	0	6.240011311	5.411469494	5.547265378	8.505799414	0.05765153	Low
GSM972276	3.583333333	0	6.567771133	5.346212395	5.57717532	8.633940252	0.064215914	High
GSM972086	3.583333333	1	6.512098483	5.658265492	5.317065237	8.499969063	0.064611616	High
GSM972061	3.583333333	1	6.421994348	5.948836984	5.927044366	8.819293156	0.070033094	High
GSM972287	3.583333333	0	6.471521719	6.070434923	5.297437652	8.345807829	0.078050764	High
GSM972013	3.583333333	1	5.743435938	6.186442635	5.345525567	7.70905297	0.08909678	High
GSM972024	3.583333333	0	6.433663943	5.468244537	5.593175671	8.157760258	0.090086375	High
GSM972005	3.666666667	0	5.956682029	4.68680883	5.328302602	9.576860396	-0.040405252	Low
GSM972392	3.666666667	1	6.330213744	6.091261076	5.485881558	8.797387252	0.052109516	Low
GSM972154	3.666666667	1	5.772531729	5.470832007	5.364098865	7.85986461	0.070495808	High
GSM972075	3.666666667	1	6.5620088	5.441137286	5.198125642	8.279012883	0.072114703	High
GSM972204	3.666666667	0	6.428046627	6.156483524	5.644047394	8.161612542	0.102573881	High
GSM972167	3.75	1	5.710530436	5.065947841	5.298696596	8.128038523	0.042358955	Low
GSM972278	3.75	0	6.455006722	5.944064372	5.464463761	8.058108172	0.099559494	High
GSM972102	3.833333333	0	6.047282167	5.647968848	5.323330689	8.88978175	0.020645241	Low
GSM972210	3.833333333	1	6.150170361	5.684825957	5.470770221	8.489432418	0.056052611	Low
GSM972114	3.833333333	0	6.610840108	5.880134786	5.258643551	8.687819863	0.058621179	Low
GSM972280	3.833333333	1	6.041217585	6.041647302	5.434397769	8.428936281	0.059244161	Low
GSM972065	3.833333333	0	6.072681272	5.836667328	5.294587737	8.0858339	0.072779539	High
GSM971973	3.833333333	0	6.659714129	5.685863748	5.540519024	8.535887597	0.078154892	High
GSM972297	3.833333333	1	6.398864085	6.27256014	5.591656543	8.377676151	0.087853218	High
GSM972314	3.833333333	0	6.816670173	6.923962806	5.347603473	8.648461298	0.090114112	High
GSM971975	3.833333333	0	6.327117266	5.363545815	5.223564759	7.699826541	0.097103974	High
GSM972335	3.833333333	1	6.835747811	5.616071079	5.092541402	7.798367596	0.111998777	High
GSM972010	3.833333333	1	6.49628048	5.748626052	5.305313907	7.598939594	0.120003254	High
GSM972511	3.916666667	1	6.137277233	5.466230405	5.145357378	8.602495182	0.032164112	Low
GSM972393	3.916666667	1	6.370473547	6.242407163	5.432604596	8.670318152	0.061917582	High
GSM972450	3.916666667	1	5.588814304	5.125150551	5.716928005	7.881628809	0.06970576	High
GSM972186	3.916666667	1	6.109067921	6.628093949	5.645932783	8.485747731	0.076454981	High
GSM972092	3.916666667	0	6.091787665	5.850135316	5.245962056	8.003723879	0.076913475	High
GSM972365	3.916666667	0	6.153680895	6.040951243	5.543793272	7.882473891	0.101894943	High
GSM972215	3.916666667	0	6.390643698	5.708676088	5.412401682	7.784260432	0.107697358	High
GSM972268	4	0	6.045672563	5.494394283	5.427092775	8.896776177	0.0218301	Low
GSM972404	4	0	5.997422649	5.560083435	5.19911942	8.684391759	0.024704157	Low
GSM972381	4	1	6.153051232	6.010503108	5.560313765	8.675984394	0.053506723	Low
GSM972513	4	1	6.227405407	5.822016935	5.480688	8.589290287	0.055879109	Low
GSM972443	4	0	6.736689277	5.698126398	5.24179753	8.473182106	0.073656648	High
GSM971981	4	0	6.433317251	5.910625185	5.551154393	7.982251611	0.106170561	High
GSM972488	4.083333333	0	6.484302094	5.138151717	5.090462523	8.95583986	0.018241065	Low
GSM972066	4.083333333	0	5.960587524	5.757944651	5.306378229	8.459453493	0.044270989	Low
GSM972187	4.083333333	0	6.248936902	6.06181314	5.402714121	8.621061918	0.055585739	Low
GSM971977	4.083333333	0	6.45592061	6.152966277	5.272997807	8.427485851	0.0727177	High
GSM972336	4.166666667	0	6.044025376	5.279265237	5.377449892	9.145210517	0.001168854	Low
GSM972036	4.166666667	0	6.127895402	5.661996509	5.136779939	8.336600267	0.050791367	Low
GSM972034	4.166666667	0	5.791531639	5.390645696	5.372062408	8.144324501	0.052964901	Low
GSM972197	4.166666667	0	6.576964272	6.161661144	5.190008998	8.596748554	0.064467098	High
GSM972033	4.166666667	0	6.45606829	5.295996769	5.260261088	8.178532268	0.073816178	High
GSM972293	4.166666667	0	6.308155095	6.272192453	5.422649638	8.396881425	0.076010154	High
GSM972372	4.166666667	1	6.534648082	6.152015281	5.852722175	8.379592797	0.102101023	High
GSM972042	4.25	0	6.784755662	5.146067227	5.056645389	9.218704547	0.014008381	Low
GSM972283	4.25	0	6.39324211	6.378866396	5.020838923	8.176757724	0.07889599	High
GSM972282	4.25	0	7.010810512	6.026694513	5.150034826	8.602872066	0.07922018	High
GSM972277	4.25	0	6.555921747	5.235073725	5.455484345	8.247755987	0.080715756	High
GSM972343	4.333333333	1	5.976231538	5.649806638	5.377653264	8.741408679	0.02881972	Low
GSM972391	4.333333333	1	6.242593928	6.185900316	5.341699673	8.53696792	0.060001184	Low
GSM972440	4.333333333	0	5.575017412	5.827629197	5.008259484	7.697386997	0.063373911	High
GSM971959	4.333333333	0	6.660268281	5.459218742	5.501207203	8.611465144	0.068389336	High
GSM972030	4.333333333	0	6.004161888	6.596893602	5.772901635	8.378011137	0.083034582	High
GSM972279	4.333333333	0	5.990795088	5.781450376	5.621537625	7.887606109	0.09346277	High
GSM972039	4.333333333	1	6.074888288	6.142318466	5.686047502	7.802698814	0.110615579	High
GSM972025	4.416666667	0	6.044280651	5.407984685	4.937539964	8.86381808	0.002949686	Low
GSM972202	4.416666667	0	6.241979802	5.080491756	5.08970944	8.583224849	0.029548493	Low
GSM972133	4.416666667	1	5.76394934	5.511624312	5.355881935	8.4446049	0.034680327	Low
GSM972219	4.416666667	0	6.109530108	5.634570046	5.271637624	8.209594739	0.062685822	High
GSM972138	4.416666667	1	6.430259919	5.21120536	5.121461367	8.196901735	0.064704297	High
GSM972430	4.416666667	0	6.338426433	5.134228641	5.312546619	8.177603423	0.068264023	High
GSM972414	4.416666667	0	6.174669573	5.406244052	5.143610347	7.885379883	0.076627304	High
GSM972356	4.416666667	1	5.799052405	5.422668446	5.371475354	7.764855168	0.076987246	High
GSM971979	4.416666667	0	6.14326627	6.102178703	5.842389334	8.01444007	0.106214696	High
GSM972427	4.416666667	0	6.005542733	6.358193514	5.872217748	7.596388214	0.131053073	High
GSM972200	4.5	0	5.65760533	5.730346934	5.020962801	8.704463363	0.004326983	Low
GSM972203	4.5	0	6.654905044	5.422113063	5.454854866	8.782360107	0.055270956	Low
GSM972431	4.5	0	6.567328801	5.108721718	5.18804605	7.959522333	0.086199886	High
GSM972130	4.583333333	0	5.639011954	5.702238135	5.00313326	8.589028191	0.009423109	Low
GSM971991	4.583333333	1	5.736519816	5.503562883	5.34561654	8.392162923	0.036158939	Low
GSM972432	4.583333333	0	6.34617437	5.782104182	5.459394093	8.825245784	0.045130081	Low
GSM972428	4.583333333	0	6.171836482	6.346526026	5.488648318	8.401397386	0.073612794	High
GSM972031	4.583333333	0	6.188452469	6.079722936	5.390977319	8.187099926	0.079316548	High
GSM972041	4.583333333	0	6.186254636	5.8052575	5.181142594	7.733824168	0.09423812	High
GSM972281	4.666666667	0	6.354041712	5.864232714	5.364567667	8.738796064	0.048296038	Low
GSM972403	4.666666667	0	6.915802415	5.604718394	5.231876895	8.849170698	0.056567883	Low
GSM971974	4.666666667	0	6.14553766	6.164348434	5.64424077	8.714525161	0.05660578	Low
GSM971993	4.666666667	0	6.83259431	5.78814031	4.974564668	8.664618814	0.056925649	Low
GSM972152	4.666666667	0	6.470679829	5.495505033	5.03863124	8.359915471	0.05771971	Low
GSM972306	4.666666667	0	5.760951775	5.52385607	5.887466948	8.192046973	0.071324162	High
GSM972198	4.75	0	5.897055315	4.931355798	4.975976551	8.611002606	0.00595963	Low
GSM972211	4.75	0	5.853715665	5.775851839	5.281817958	8.485869074	0.037317095	Low
GSM972222	4.75	0	7.178791253	5.641918231	5.066315811	8.523671	0.081920728	High
GSM972494	4.75	0	6.605131138	6.292271396	5.614187182	8.285365021	0.103676612	High
GSM972274	4.75	0	6.635077942	6.542411936	5.482546187	8.271203587	0.104589566	High
GSM972046	4.833333333	0	7.106991566	5.673288993	5.513369447	9.843319873	0.016356384	Low
GSM972320	4.833333333	1	5.81602059	6.041537891	5.467703419	8.925510248	0.020403268	Low
GSM972182	4.833333333	1	6.360966557	5.980748034	5.494775622	8.852388776	0.04867865	Low
GSM972103	4.833333333	0	6.368784124	6.065711425	5.159226957	8.256913761	0.07345137	High
GSM971980	4.916666667	0	6.047387663	5.633402137	5.290835918	8.81563425	0.02366146	Low
GSM972498	4.916666667	1	6.263981547	4.974474339	5.313421471	8.788207748	0.025175155	Low
GSM972425	4.916666667	0	5.889058433	6.382745544	5.633288742	8.62447651	0.053999783	Low
GSM972493	4.916666667	0	6.246012075	5.87095697	5.523607222	8.374810845	0.072290771	High
GSM972059	4.916666667	0	6.312771064	6.638799121	6.01051939	8.239204166	0.11505497	High
GSM972032	5	0	5.981252383	5.840501687	5.228236169	8.593839316	0.035156511	Low
GSM972107	5	1	5.609499272	5.915088334	5.705310529	8.285893591	0.057979611	Low
GSM972265	5	0	6.520344368	6.333094831	5.833896988	8.741188458	0.081494211	High
GSM972058	5	0	6.488018077	5.946020627	5.280100817	7.918244367	0.102251258	High
GSM972295	5.083333333	0	6.208574721	5.78510236	5.632855867	8.055997678	0.093140268	High
GSM972094	5.083333333	0	6.264483392	6.022816368	5.447758458	7.880808883	0.102708197	High
GSM972132	5.083333333	1	6.687487826	5.9852906	5.572013387	8.151825077	0.108866606	High
GSM972520	5.166666667	1	5.666582487	5.08993793	5.092361658	7.783684029	0.053688794	Low
GSM972429	5.166666667	0	6.462782255	5.589832419	5.528330855	8.585603173	0.064540085	High
GSM972348	5.166666667	0	6.370615298	5.642953927	5.042428659	8.155546716	0.068364638	High
GSM972385	5.25	0	5.556834071	6.042424579	5.166704709	8.974684409	-0.005825191	Low
GSM971966	5.25	0	5.561145974	5.996767106	5.25939471	8.260809161	0.040983628	Low
GSM972040	5.25	0	6.675286535	5.611354048	5.183776654	8.880511026	0.042387048	Low
GSM971969	5.25	0	6.633369542	5.253512733	5.159066838	8.695549955	0.045204265	Low
GSM972126	5.25	0	6.257171979	5.701337887	5.508419155	7.897531283	0.098666554	High
GSM972398	5.333333333	1	6.394847078	4.956565334	5.189055703	8.461522488	0.045617229	Low
GSM972476	5.333333333	0	5.690408617	6.698086507	5.48777635	7.703436132	0.100926394	High
GSM1681369	5.416666667	1	6.436397776	4.885305858	5.010376074	9.045990757	0.003439633	Low
GSM972270	5.416666667	0	6.361629293	5.355313709	5.160484159	8.890649862	0.023131742	Low
GSM972221	5.416666667	0	6.63638795	5.282804624	4.876422096	8.856765981	0.024704717	Low
GSM972481	5.416666667	1	5.635341574	6.773481808	5.595277702	8.501507611	0.055192389	Low
GSM971971	5.416666667	0	6.74605225	5.451514069	5.108258482	8.504594564	0.062911931	High
GSM972199	5.5	0	6.240288231	5.77972837	5.262674348	9.110200863	0.015239489	Low
GSM972146	5.5	0	6.567726616	5.912140225	5.258288053	8.471011394	0.070502134	High
GSM972153	5.5	1	6.027445665	5.797192816	5.64162191	8.229158649	0.075214734	High
GSM972516	5.5	0	6.532264567	5.154838488	5.116310769	8.016097187	0.079096704	High
GSM972487	5.583333333	0	6.512668348	5.394256928	5.172071091	9.124124414	0.016498695	Low
GSM972201	5.583333333	0	5.542311873	6.21892436	5.487163679	8.429604319	0.042428362	Low
GSM972095	5.583333333	0	5.833210664	5.816126741	5.35367743	8.244638388	0.054677093	Low
GSM972178	5.583333333	0	6.879594498	5.545655337	5.58126364	8.436465978	0.093185956	High
GSM972267	5.583333333	1	6.446549416	5.721228992	5.707738138	8.0286909	0.10711835	High
GSM1681371	5.666666667	0	6.513309553	4.53933513	4.92863055	9.264830876	-0.015352864	Low
GSM972070	5.666666667	1	6.211438587	5.276619493	5.141742392	8.825952239	0.018562204	Low
GSM972441	5.666666667	0	6.23979949	5.951686135	5.690275843	9.027621287	0.040002422	Low
GSM971987	5.666666667	0	6.326990528	5.568869467	5.252228066	8.596193857	0.046678788	Low
GSM972457	5.666666667	0	6.31055732	5.453392967	5.296706212	8.400242377	0.057881004	Low
GSM971986	5.666666667	0	5.439709205	6.470120586	5.60149622	8.178257113	0.061880339	High
GSM972125	5.666666667	0	6.030101385	6.375551958	5.643851545	8.579251526	0.063203759	High
GSM972492	5.666666667	0	6.551099447	5.793397265	5.262766675	8.192370373	0.08511137	High
GSM972090	5.75	0	5.670506439	4.941084713	5.13871604	8.364642462	0.017801874	Low
GSM972478	5.75	0	6.17729878	5.592806106	5.175652303	8.484976449	0.044309243	Low
GSM972480	5.75	0	6.637908075	5.31833374	5.20477168	8.569473412	0.055960579	Low
GSM972164	5.75	1	5.983525561	5.998262177	5.191503709	8.123512338	0.065070496	High
GSM972341	5.75	0	5.8951657	5.54908137	5.29782187	7.934199522	0.069890883	High
GSM972091	5.833333333	0	6.328948772	4.796475971	5.088422599	8.85830818	0.011937071	Low
GSM972418	5.833333333	0	5.95010228	6.211805959	5.300049149	8.998014093	0.017841313	Low
GSM972217	5.833333333	0	5.993706813	5.945323825	5.706107244	8.572767789	0.057650938	Low
GSM972063	5.833333333	0	6.482632282	5.696978792	5.013619209	7.988936494	0.083139228	High
GSM972491	5.833333333	0	6.437316756	5.830371528	5.416283203	7.96990864	0.100461487	High
GSM972370	5.916666667	1	6.017617555	5.845873059	5.233698541	9.187260794	0.000744834	Low
GSM972123	5.916666667	0	6.102781506	5.830756812	5.413437845	8.584257018	0.048234011	Low
GSM972325	5.916666667	0	6.488578187	5.693297775	5.323148629	8.610687066	0.057616105	Low
GSM972499	6	0	6.518775064	5.00394026	4.700773591	8.433915535	0.034036359	Low
GSM972008	6	1	6.252024727	5.74918017	5.432548077	8.507545573	0.058877209	Low
GSM972346	6	1	6.137699507	5.581204278	5.490486354	8.34047873	0.06375673	High
GSM972106	6	0	6.36849737	6.503104215	5.569613921	8.3127526	0.093293872	High
GSM972467	6	0	6.120975215	6.870071782	5.733951325	7.791162459	0.126802744	High
GSM972001	6.083333333	0	6.489136061	5.398989131	5.254010583	8.910119251	0.031897365	Low
GSM972264	6.083333333	0	6.439069892	5.757030311	4.902270587	8.299248917	0.058794065	Low
GSM972196	6.083333333	0	6.617698501	5.075084172	5.215632809	8.200469203	0.074214637	High
GSM972193	6.083333333	0	6.742803531	5.624871068	5.62898654	8.540053859	0.084059646	High
GSM972170	6.083333333	0	6.361903512	6.061242097	5.039316599	7.897218966	0.090314218	High
GSM971962	6.083333333	0	6.265861609	6.835350018	5.689390373	8.110864116	0.111224715	High
GSM1681370	6.166666667	0	6.292197948	4.766407971	4.954965061	9.285044316	-0.021544818	Low
GSM972489	6.166666667	0	6.194370023	5.735649321	5.274165709	8.964229954	0.02192686	Low
GSM971960	6.166666667	0	6.624165538	5.43975934	5.153969912	8.989566168	0.029580457	Low
GSM972338	6.166666667	0	6.242603589	5.442108765	5.271558251	8.726121349	0.03381559	Low
GSM972455	6.166666667	0	6.343791311	6.408884134	5.598773989	8.639293751	0.071908335	High
GSM972093	6.166666667	0	6.035173587	6.05839185	5.505650839	7.702850694	0.106489714	High
GSM972490	6.166666667	0	6.640381515	5.833813278	5.235500676	7.829579643	0.110741374	High
GSM972074	6.25	1	5.716068501	5.344531876	5.206019572	8.809791492	0.001647822	Low
GSM972124	6.25	0	6.145153654	5.86938135	5.187542226	8.798461869	0.02860897	Low
GSM972454	6.25	0	6.290902116	5.18718995	5.218235057	8.712048359	0.030602544	Low
GSM972344	6.25	0	6.148324502	5.594409272	4.980342574	8.065942011	0.060940034	Low
GSM972466	6.25	0	6.149473622	5.281288972	5.381323042	8.015630847	0.075028103	High
GSM972331	6.25	1	6.194080873	5.567601851	5.263319803	8.012523213	0.07701979	High
GSM971972	6.25	0	6.624909515	6.282734616	5.432259724	8.459035286	0.086530425	High
GSM972115	6.25	1	6.224706607	6.23624885	5.901991147	8.393980452	0.091043344	High
GSM972485	6.25	0	5.992451169	6.269812802	5.941230678	8.025221202	0.10559322	High
GSM1681367	6.333333333	0	6.23005417	4.900017169	5.128672815	9.181923856	-0.008909304	Low
GSM972339	6.333333333	0	6.042978703	5.668779926	5.123693435	8.099216181	0.061206025	Low
GSM972263	6.333333333	0	6.648298584	5.868026158	5.298339241	8.450674689	0.076139795	High
GSM972521	6.333333333	1	6.018891993	6.069263716	5.167622425	7.877226783	0.081851479	High
GSM971996	6.333333333	0	6.211743782	6.79635131	5.602723845	8.107635779	0.105003683	High
GSM972484	6.333333333	0	6.361803919	5.899818931	5.01499475	7.5762564	0.106406894	High
GSM972162	6.416666667	0	6.012570974	6.073596229	5.376586181	8.138447288	0.073975638	High
GSM972160	6.416666667	0	5.745353556	5.88191432	5.527358976	7.966364215	0.075827923	High
GSM972334	6.416666667	0	6.313230674	6.226700122	5.364465876	8.192738147	0.08568034	High
GSM972151	6.416666667	0	6.405406851	5.451849136	5.275105987	7.897356009	0.091879677	High
GSM972329	6.5	0	5.794331559	5.501502165	5.338396504	8.493499421	0.032154696	Low
GSM972319	6.5	1	5.923123435	5.754805278	5.405710716	8.666611128	0.033870652	Low
GSM972020	6.5	0	6.596176395	5.500673455	5.117748089	8.804182539	0.039230879	Low
GSM972028	6.5	0	6.181774117	5.969398506	5.576744378	8.763596919	0.04939642	Low
GSM972373	6.583333333	0	5.896034375	5.958154022	5.526343856	8.820719249	0.031296614	Low
GSM972088	6.583333333	0	6.335473527	5.675112153	5.122626269	8.753443159	0.033967218	Low
GSM972405	6.583333333	1	6.008289468	5.955054352	5.441681001	8.70184955	0.040032782	Low
GSM972269	6.583333333	0	5.742024601	5.641402628	5.829374572	8.661323236	0.041358897	Low
GSM972323	6.666666667	0	6.218561181	5.71795747	5.407705895	8.877883253	0.033287239	Low
GSM972333	6.666666667	0	5.975245933	5.257884032	5.315035316	8.504543997	0.034542176	Low
GSM972472	6.666666667	0	5.747859757	6.004787023	5.491940938	8.008456462	0.073908444	High
GSM1681368	6.75	0	6.43903739	4.698904524	4.75409965	9.310507558	-0.025776473	Low
GSM972426	6.75	0	6.295447138	5.680750776	5.692137752	9.214638615	0.026748749	Low
GSM972371	6.75	0	5.494611628	5.898391744	5.579184986	8.398041099	0.040845691	Low
GSM971984	6.75	0	6.428492503	5.303514267	5.109444366	8.581789634	0.042076865	Low
GSM972477	6.75	0	6.15245292	5.578046413	5.411060494	8.323348785	0.062238214	High
GSM972358	6.75	0	6.46813579	5.815991707	5.553401284	7.989403713	0.105831358	High
GSM972060	6.833333333	0	6.38123507	5.58798165	5.217008028	8.811864864	0.034750029	Low
GSM972022	6.833333333	0	5.893846532	5.436743301	5.095794058	8.301223521	0.037567427	Low
GSM972324	6.833333333	0	6.33718316	5.70889606	5.318724649	8.395710836	0.064254387	High
GSM972207	6.833333333	0	6.094652326	5.798538125	5.399919135	8.250446158	0.067247604	High
GSM972307	6.833333333	0	6.316206852	5.56024788	5.396065148	8.143416193	0.079484058	High
GSM972377	6.833333333	0	6.078722113	6.643101486	5.67043172	8.15273342	0.096716281	High
GSM972328	6.833333333	0	6.213278152	6.584728942	5.456839909	7.78177742	0.115835983	High
GSM972316	6.916666667	0	6.430670261	5.520369635	5.305083042	8.705630606	0.045823082	Low
GSM972327	6.916666667	0	6.444731628	5.898615919	5.438240655	8.779773339	0.053208404	Low
GSM972194	6.916666667	0	6.404209298	5.976174314	5.641479581	8.64081938	0.069258274	High
GSM972388	6.916666667	1	6.838088901	6.128904301	5.391205213	8.55066404	0.086116503	High
GSM972315	7	0	6.798825197	5.000541337	5.356152604	9.068803698	0.033380708	Low
GSM972340	7	0	5.828949787	5.543237802	5.471555174	8.569648048	0.034959656	Low
GSM972141	7	0	5.827174858	6.39003817	5.166089392	7.875470453	0.078663587	High
GSM972465	7	1	6.469038805	5.86916583	5.300643472	8.102101404	0.089775269	High
GSM1681364	7.083333333	0	6.485662723	4.584238955	4.900059406	9.489163962	-0.030697476	Low
GSM1681363	7.083333333	0	6.800119098	4.655461696	4.804921577	9.640909293	-0.028955912	Low
GSM972326	7.083333333	0	6.242367112	5.403799815	5.481064856	8.587711153	0.049990314	Low
GSM972127	7.083333333	0	6.059318475	6.543506959	5.647658666	8.429986041	0.076425911	High
GSM972470	7.083333333	0	6.525672113	6.350186651	5.359605832	8.368666193	0.085927361	High
GSM1681365	7.166666667	0	6.446604855	4.558845139	4.955226944	9.386149642	-0.024305734	Low
GSM1681362	7.166666667	0	6.330378644	4.52327521	4.819688511	9.08292662	-0.016766939	Low
GSM1681361	7.166666667	0	6.447802226	4.678667629	5.163742292	9.251580094	-0.005828227	Low
GSM972510	7.166666667	0	6.469918433	5.075370894	5.075589145	8.927841705	0.017738457	Low
GSM972464	7.166666667	0	5.50913098	6.056341084	5.626479735	8.404592748	0.045468257	Low
GSM972330	7.166666667	0	6.289555539	5.82723652	5.431374186	8.597786664	0.056184257	Low
GSM972322	7.166666667	1	5.807972761	5.85746313	5.313860595	8.153711482	0.058215633	Low
GSM972378	7.166666667	0	5.697011446	6.459083486	5.503089772	8.204823425	0.067355108	High
GSM972469	7.166666667	0	5.979959111	5.870400811	5.711150345	8.139324083	0.082572852	High
GSM971970	7.166666667	0	6.918795804	5.860346776	5.231119708	8.231149013	0.09853315	High
GSM972131	7.166666667	0	6.104960362	6.757506392	5.768158902	8.069256308	0.108667179	High
GSM972475	7.25	0	6.455340238	5.169257467	4.947120942	8.715057225	0.026505108	Low
GSM972165	7.25	1	5.871322334	5.806231575	4.99912377	8.089776782	0.051553735	Low
GSM972332	7.25	0	6.069954535	5.994966812	5.194639351	8.344420617	0.055389185	Low
GSM971983	7.25	0	6.004724114	5.919778106	5.260897253	8.219894991	0.061607668	High
GSM972089	7.25	0	6.162863036	5.554354306	5.4019762	8.251548632	0.066344428	High
GSM972376	7.25	0	6.406185566	6.335900506	5.878059124	8.430076722	0.097359441	High
GSM972462	7.333333333	0	6.21777899	5.844255382	5.31945646	7.8053682	0.097351592	High
GSM971997	7.416666667	0	6.117810173	5.408920355	5.211851225	8.097515108	0.063935718	High
GSM972004	7.416666667	0	6.034843271	6.016077032	5.689851022	8.421172375	0.069190449	High
GSM972386	7.5	0	5.797965129	5.679421697	5.476232774	8.642605502	0.031501869	Low
GSM972399	7.5	0	6.261497187	5.84120936	5.388871832	8.240036115	0.075377947	High
GSM972374	7.5	0	6.065066683	5.750010821	5.505594149	8.13186351	0.076643359	High
GSM972015	7.583333333	0	6.180391631	5.541443031	5.340772161	8.581324012	0.044298127	Low
GSM972313	7.583333333	1	6.50331211	5.455294945	5.103108508	8.273035869	0.066376079	High
GSM972410	7.583333333	0	6.041117695	6.597801827	5.838458359	8.30303155	0.091847908	High
GSM972368	7.666666667	0	6.01999795	5.113432091	4.819203895	8.495332907	0.015042967	Low
GSM972383	7.666666667	0	5.913111403	5.578665847	5.77175386	8.823577591	0.035585262	Low
GSM972056	7.666666667	0	7.078238647	5.518874559	5.211216303	8.726191756	0.068965651	High
GSM972308	7.666666667	0	6.560098713	5.258100009	5.342607276	8.2773066	0.074968868	High
GSM972389	7.75	0	6.315541598	5.053774461	5.096246488	8.56937234	0.033429117	Low
GSM972128	7.75	0	5.923303739	6.397051687	5.604884945	8.871684659	0.039467121	Low
GSM972159	7.75	0	6.474633159	5.500837496	5.254354993	8.484269165	0.058946389	Low
GSM972055	7.75	0	6.709015089	5.991319742	5.752686666	8.87741917	0.072701483	High
GSM972216	7.833333333	0	6.105223555	5.71898662	5.371256604	9.053088481	0.016210776	Low
GSM972027	7.833333333	0	5.394542175	6.332536522	5.485756068	7.93738632	0.067859791	High
GSM972379	7.916666667	0	6.023674619	5.499688178	5.69149325	9.207282945	0.012477261	Low
GSM972309	7.916666667	0	6.251743658	5.411503752	5.356959103	8.355829379	0.059769399	Low
GSM972367	7.916666667	0	5.655020707	6.716040117	5.502605411	8.124229232	0.074525883	High
GSM972354	7.916666667	1	6.092561775	5.412670596	5.042958473	7.574188095	0.088191656	High
GSM972461	8	0	5.668890814	5.42623408	5.110542085	8.632721008	0.007930453	Low
GSM972460	8	0	5.959607992	6.293066876	5.419245058	8.10304747	0.079024103	High
GSM972085	8.083333333	0	5.73277576	5.878151834	5.451630215	8.828899796	0.019455571	Low
GSM972312	8.083333333	1	6.529790468	5.896576966	5.357933013	9.184506066	0.028927091	Low
GSM972174	8.083333333	0	6.369379732	6.01597704	5.466117256	8.534947841	0.067881011	High
GSM972451	8.083333333	0	6.800356174	5.832516901	5.301559811	7.898323789	0.116097766	High
GSM972362	8.166666667	0	6.075572538	5.734626254	5.710700348	8.533016445	0.060473549	Low
GSM972522	8.25	0	5.977175721	5.839342771	5.108498137	8.321118258	0.046881204	Low
GSM972452	8.25	0	6.096848102	5.641614811	5.231954183	8.150513901	0.064282446	High
GSM972453	8.333333333	0	6.659261483	5.241557929	5.069801387	9.023428973	0.022537244	Low
GSM972012	8.416666667	0	5.830813804	5.772824703	5.738888034	8.142055808	0.075472048	High
GSM972139	8.5	0	6.138132831	5.307367602	5.167292011	8.147627365	0.058367932	Low
GSM972369	8.5	1	5.992591194	6.651593194	5.531169024	8.249933185	0.081625232	High
GSM972364	8.583333333	0	6.024596246	5.524861311	5.550088983	8.353246657	0.059531624	Low
GSM972108	8.583333333	0	6.346347108	5.559955431	5.308179568	7.842814078	0.095681778	High
GSM972424	8.666666667	0	5.890656466	6.19485564	5.371563694	8.963939032	0.01991422	Low
GSM972409	8.666666667	0	5.948411075	5.986207619	5.308173231	8.27488169	0.058731922	Low
GSM972301	8.75	1	5.761457327	5.674483274	5.338383866	8.893419929	0.009015484	Low
GSM972397	8.75	0	6.751548187	5.196113403	5.555973279	8.298111684	0.089516679	High
GSM972311	8.833333333	0	7.343425985	5.845091842	5.575510761	10.22518263	0.008482956	Low
GSM972406	8.833333333	0	6.575702084	6.06905523	5.389842355	8.926950102	0.050687558	Low
GSM972384	8.833333333	1	6.083561297	6.002581883	5.255015712	8.449985163	0.052045446	Low
GSM972501	8.833333333	1	6.195560758	6.269837453	5.604849225	8.513594381	0.07118185	High
GSM972396	8.916666667	0	6.285117442	5.088372806	4.980200998	8.71824596	0.01893775	Low
GSM972190	9	0	6.287635768	5.748165191	5.485097355	8.350802627	0.07208527	High
GSM972150	9.083333333	0	5.627043055	5.906674326	5.31334642	8.567617877	0.025795492	Low
GSM971978	9.083333333	0	6.67488231	5.78463139	5.269641381	7.812276768	0.113874803	High
GSM971968	9.333333333	0	5.728796676	6.040314486	5.199127085	8.715328165	0.018769857	Low
GSM972156	9.333333333	1	5.781770803	5.663462244	5.373891821	8.626424864	0.027465179	Low
GSM972473	9.75	0	6.408350932	5.354914535	5.118324443	8.741044299	0.032631093	Low
GSM972375	9.75	0	5.996741385	6.139522451	5.486361153	8.421115771	0.061410955	High
GSM972018	9.75	0	6.209588569	5.529757285	5.380857685	7.742717204	0.098266883	High
GSM972515	9.833333333	0	5.652293667	5.109164124	5.193214266	8.119925051	0.036817086	Low
GSM972157	9.833333333	0	5.859477548	5.928548924	5.171703621	8.174926673	0.054636621	Low
GSM972474	9.916666667	0	6.536599946	5.905697958	5.17734957	8.759929587	0.048157663	Low
GSM972195	10	0	6.253273423	5.587676734	5.099519887	9.24165708	-0.001776349	Low
GSM972158	10	0	6.034804451	6.362497337	5.18154683	7.898353174	0.086468003	High
GSM972144	10.08333333	0	5.777789184	5.251454126	5.256725644	8.113233415	0.047470398	Low
GSM972191	10.16666667	0	6.123899663	5.872236562	5.294426988	8.789586166	0.032522209	Low
GSM1681357	10.25	0	6.378219345	4.674985711	4.64711591	9.216196558	-0.027285816	Low
GSM972387	10.25	0	6.829796369	5.676827895	5.192952273	8.967126278	0.045213299	Low
GSM972411	10.41666667	0	6.352453965	5.952415542	5.290262966	7.972378964	0.093551751	High
GSM972148	10.58333333	0	5.449041022	5.418747105	5.065303365	8.254932809	0.019560793	Low
GSM972083	10.58333333	0	6.420436749	5.696884603	5.001846147	8.346018294	0.058125375	Low
GSM972137	10.75	0	5.981992586	5.384755515	5.201941565	8.728122121	0.018682565	Low
GSM972084	10.75	0	6.206951552	5.373363005	5.078153028	8.792186396	0.019442921	Low
GSM972171	10.83333333	0	6.027187398	5.783172775	5.176626581	8.468933867	0.041829914	Low
GSM972136	10.83333333	0	5.632863602	5.422267704	5.114998374	7.79526739	0.057699177	Low
GSM1681353	10.91666667	0	5.927032863	4.655568513	4.664079813	8.731613224	-0.016898754	Low
GSM972502	10.91666667	0	6.273729863	5.949753687	5.288278132	8.80502528	0.039080651	Low
GSM972082	11	1	6.216749868	6.535533779	5.218467687	8.49829374	0.061904207	High
GSM972407	11	0	6.253429943	6.09367651	5.397496943	8.402853337	0.069426673	High
GSM972149	11	0	5.645420705	5.827955008	5.420530287	7.828514881	0.074809278	High
GSM972353	11.08333333	0	6.617079368	5.69705323	5.265511454	8.253890628	0.082794303	High
GSM1681356	11.16666667	0	6.080497645	5.027987434	4.994871171	8.506778085	0.022598005	Low
GSM972508	11.16666667	0	6.412032911	5.380930296	5.224297579	8.39598109	0.058522789	Low
GSM972145	11.25	0	6.017271346	5.615971761	5.306927029	8.503884805	0.041782018	Low
GSM972352	11.58333333	0	6.044111274	6.073930398	5.888176588	7.501002203	0.134677874	High
GSM972147	11.66666667	0	6.288814912	5.766191541	5.115482489	8.487621876	0.049361388	Low
GSM972363	11.66666667	0	6.460435325	5.646863416	5.117010764	7.94493833	0.088178403	High
GSM1681355	11.75	0	6.257242873	4.523784367	4.880579805	9.442779964	-0.039527703	Low
GSM972506	11.75	0	6.624014781	6.045043441	5.799010647	8.828242008	0.074709506	High
GSM972360	11.75	0	6.254070254	6.452926568	5.46433245	8.208682979	0.089700617	High
GSM1681354	11.83333333	0	6.029338698	4.655637453	4.948006623	8.72436309	-0.000718942	Low
GSM972496	11.83333333	0	6.79798205	5.0094917	5.122850315	7.940256639	0.09323693	High
GSM972505	12	0	6.512911849	6.511123779	5.599647146	8.647674538	0.080409515	High
GSM972078	12.08333333	1	6.531840147	6.228289347	5.439820191	7.813771133	0.121384808	High
GSM972503	12.16666667	0	6.175394022	5.980773091	5.345512173	8.939148678	0.029370323	Low
GSM972417	12.16666667	0	6.926255781	5.88065793	5.411646309	9.015231681	0.058400365	Low
GSM972395	12.25	0	5.910232323	5.212321226	5.273621796	7.823401308	0.071005182	High
GSM972076	12.75	0	6.015806627	5.988510679	5.400275322	8.529838856	0.049766311	Low
GSM972143	12.83333333	0	5.98044966	5.74237902	5.068652575	8.486833831	0.033761894	Low
GSM972192	13.16666667	0	6.177484243	5.440506013	5.391221391	8.468772554	0.051456037	Low
GSM972073	13.58333333	0	6.808219305	5.468453279	5.355867589	9.118917483	0.03815389	Low
GSM972169	13.66666667	0	5.809519221	5.520357358	5.352718607	8.397657761	0.039546198	Low
GSM972080	13.75	0	6.217401521	5.72379643	5.214987646	8.347858916	0.058086218	Low
GSM972079	14	0	6.861727488	5.861470785	4.844876038	8.907870744	0.039324903	Low
GSM972140	14.33333333	0	5.801844606	5.436233139	5.166912023	8.133607792	0.046638245	Low
GSM972072	14.33333333	0	6.810739885	4.927759331	5.272522372	8.573715582	0.059697694	Low
GSM972071	15.25	0	5.81120475	5.70418712	5.111460664	8.737862338	0.012144128	Low
GSM972067	15.25	1	5.898434383	6.26054849	5.301366498	8.537162418	0.044609386	Low
GSM972189	16	0	6.53633769	5.617815284	5.273119765	8.662025432	0.053363402	Low
GSM972069	16.75	0	5.721416538	5.649650712	5.264436887	8.470976556	0.029777831	Low
