# Supplementary material for: Exploiting branched-chain amino acid metabolism and NOTCH3 expression to predict and target colorectal cancer progression
Source: Front Immunol. 2024 Sep 2;15:1430352. doi: 10.3389/fimmu.2024.1430352 (PMC11402679; doi:10.3389/fimmu.2024.1430352)
Supplement: Supplementary file 6 [file DataSheet2.zip › Figure 2-Raw data/GeneExp.txt]

ID	futime	fustat	NOTCH3	NOTCH4	IVD	HMGCL
TCGA-3L-AA1B-01A-11R-A37K-07	475	0	8.9611	2.2766	8.2537	8.9094
TCGA-4N-A93T-01A-11R-A37K-07	146	0	5.7954	0.8833	9.5532	6.1112
TCGA-4T-AA8H-01A-11R-A41B-07	385	0	2.162	0.4673	17.0251	12.4671
TCGA-5M-AAT4-01A-11R-A41B-07	49	1	7.5776	1.2777	11.0778	6.9277
TCGA-5M-AAT6-01A-11R-A41B-07	290	1	15.0767	2.7953	18.9076	5.6881
TCGA-5M-AATE-01A-11R-A41B-07	1200	0	5.89	1.3091	7.5764	6.4356
TCGA-A6-2671-01A-01R-1410-07	1331	1	14.9362	1.4831	8.6283	9.1525
TCGA-A6-2672-01A-01R-0826-07	1419	0	10.4321	1.4361	12.8642	9.5485
TCGA-A6-2672-01B-03R-2302-07	1419	0	11.8604	2.79	13.0919	8.0699
TCGA-A6-2674-01A-02R-0821-07	1331	0	14.9017	2.211	5.6409	5.6518
TCGA-A6-2674-01A-02R-A278-07	1331	0	10.3729	2.7984	6.1879	5.8057
TCGA-A6-2674-01B-04R-A277-07	1331	0	8.7811	2.1707	3.1648	2.5586
TCGA-A6-2675-01A-02R-1723-07	1321	0	16.4001	1.7099	8.7186	9.9216
TCGA-A6-2676-01A-01R-0826-07	1305	1	9.1732	1.2507	14.895	11.9367
TCGA-A6-2677-01A-01R-0821-07	740	1	8.8929	0.9215	9.9254	8.0686
TCGA-A6-2677-01B-02R-A277-07	740	1	9.3375	1.9885	4.7778	3.135
TCGA-A6-2679-01A-02R-1410-07	1366	0	5.4464	1.2748	9.0388	7.4417
TCGA-A6-2680-01A-01R-1410-07	1068	0	13.7514	1.7328	10.027	7.1524
TCGA-A6-2681-01A-01R-1410-07	1387	0	19.2456	2.0451	7.9306	11.167
TCGA-A6-2682-01A-01R-1410-07	424	1	10.2005	1.871	11.628	11.5034
TCGA-A6-2683-01A-01R-0821-07	504	1	11.9758	1.4494	8.5527	9.6081
TCGA-A6-2684-01A-01R-1410-07	1127	0	22.4864	1.7144	9.7558	9.5488
TCGA-A6-2684-01A-01R-A278-07	1127	0	9.172	1.4888	9.1645	7.3366
TCGA-A6-2684-01C-08R-A277-07	1127	0	10.588	1.4113	3.4757	2.4607
TCGA-A6-2685-01A-01R-1410-07	1133	0	12.7277	1.9237	12.1132	9.9148
TCGA-A6-2686-01A-01R-A32Z-07	1126	1	6.1235	0.9242	10.4001	12.2025
TCGA-A6-3807-01A-01R-1022-07	1054	0	7.8802	0.8419	6.6627	10.5602
TCGA-A6-3808-01A-01R-1022-07	1014	0	10.185	1.598	12.5491	12.971
TCGA-A6-3809-01A-01R-1022-07	996	0	4.4473	0.4769	15.3454	6.1146
TCGA-A6-3809-01A-01R-A278-07	996	0	0.6579	0.3692	14.2053	5.617
TCGA-A6-3809-01B-04R-A277-07	996	0	5.462	0.6862	3.4993	1.1602
TCGA-A6-3810-01A-01R-1022-07	1111	0	10.3682	1.5301	5.3033	9.6979
TCGA-A6-3810-01A-01R-A278-07	1111	0	14.4038	2.2394	5.4831	7.5992
TCGA-A6-3810-01B-04R-A277-07	1111	0	3.6742	1.5978	2.8063	2.5443
TCGA-A6-4105-01A-02R-1774-07	442	1	9.2351	1.3107	10.5761	5.5112
TCGA-A6-4107-01A-02R-1410-07	987	0	9.0052	1.3091	5.1476	11.0721
TCGA-A6-5656-01A-21R-1839-07	1001	0	3.4943	0.7051	5.699	10.7767
TCGA-A6-5656-01A-21R-A278-07	1001	0	6.2607	1.1484	5.4278	10.3681
TCGA-A6-5656-01B-02R-A277-07	1001	0	3.2829	1.1689	2.1253	2.6214
TCGA-A6-5657-01A-01R-A32Z-07	962	0	19.3217	2.0764	11.335	7.1325
TCGA-A6-5659-01A-01R-1653-07	926	0	6.5007	1.215	8.2502	10.185
TCGA-A6-5659-01A-01R-A278-07	926	0	4.1902	1.1929	7.261	11.3391
TCGA-A6-5659-01B-04R-A277-07	926	0	3.4542	0.5453	2.3563	1.6564
TCGA-A6-5660-01A-01R-1653-07	888	0	7.4839	0.9011	10.4581	9.4606
TCGA-A6-5661-01A-01R-1653-07	1020	0	4.0401	0.4658	15.3807	12.7312
TCGA-A6-5661-01B-05R-2302-07	1020	0	9.5047	0.5621	3.5752	2.0719
TCGA-A6-5662-01A-01R-1653-07	718	0	5.9406	1.3827	15.312	5.7516
TCGA-A6-5664-01A-21R-1839-07	672	0	16.4313	1.9768	13.0461	7.7149
TCGA-A6-5665-01A-01R-1653-07	671	0	2.0143	0.3928	15.3458	14.0291
TCGA-A6-5665-01B-03R-2302-07	671	0	8.5163	2.8028	5.649	5.2298
TCGA-A6-5666-01A-01R-1653-07	995	0	2.9155	0.9284	13.6725	5.8132
TCGA-A6-5667-01A-21R-1723-07	887	0	9.036	0.9002	12.6879	6.8433
TCGA-A6-6137-01A-11R-1774-07	824	0	6.0442	1.5389	18.093	11.5738
TCGA-A6-6138-01A-11R-1774-07	685	0	13.8523	2.0976	4.8781	7.2454
TCGA-A6-6140-01A-11R-1774-07	734	0	5.3822	1.3173	11.2495	10.6417
TCGA-A6-6141-01A-11R-1774-07	255	0	8.0896	1.0228	17.7758	18.6176
TCGA-A6-6142-01A-11R-1774-07	763	0	29.6284	2.4741	6.8472	11.9996
TCGA-A6-6648-01A-11R-1774-07	766	0	5.3134	1.2217	19.7414	7.453
TCGA-A6-6649-01A-11R-1774-07	735	0	17.4333	2.6702	13.4609	9.1068
TCGA-A6-6650-01A-11R-1774-07	627	0	8.09	1.2469	9.367	9.803
TCGA-A6-6650-01A-11R-A278-07	627	0	2.9012	1.2647	8.3916	10.8729
TCGA-A6-6650-01B-02R-A277-07	627	0	6.7718	1.4284	5.5943	6.5763
TCGA-A6-6651-01A-21R-1839-07	662	0	20.1539	3.5517	11.8691	6.5262
TCGA-A6-6652-01A-11R-1774-07	751	0	6.6536	1.1764	12.0294	8.5478
TCGA-A6-6653-01A-11R-1774-07	742	0	12.5442	1.1074	11.5007	8.2803
TCGA-A6-6654-01A-21R-1839-07	726	0	24.6701	2.8128	11.551	6.2513
TCGA-A6-6780-01A-11R-1839-07	612	0	3.6793	0.9263	9.289	12.4949
TCGA-A6-6780-01A-11R-A278-07	612	0	0.9557	0.5746	6.1558	12.3942
TCGA-A6-6780-01B-04R-A277-07	612	0	2.9951	0.6494	2.0894	2.3427
TCGA-A6-6781-01A-22R-1928-07	598	0	24.9749	3.7609	12.2513	10.6776
TCGA-A6-6781-01A-22R-A278-07	598	0	14.0387	2.2024	9.4894	7.7252
TCGA-A6-6781-01B-06R-A277-07	598	0	13.7726	1.6965	4.4255	2.6027
TCGA-A6-6782-01A-11R-1839-07	617	0	16.7533	3.1619	6.9417	10.2456
TCGA-A6-A565-01A-31R-A28H-07	494	1	13.378	5.6448	9.4096	10.1591
TCGA-A6-A566-01A-11R-A28H-07	758	1	40.9333	6.8622	12.6007	9.3573
TCGA-A6-A567-01A-31R-A28H-07	1881	1	4.6269	1.1926	7.3341	10.6009
TCGA-A6-A56B-01A-31R-A28H-07	1711	1	15.5754	2.0329	10.9497	3.8164
TCGA-A6-A5ZU-01A-11R-A28H-07	293	0	16.7755	1.2118	1.4208	11.1435
TCGA-AA-3489-01A-21R-1839-07	214	1	25.4843	4.5939	8.9458	5.1954
TCGA-AA-3494-01A-01R-1410-07	31	0	7.6487	0.9751	7.9771	16.5713
TCGA-AA-3495-01A-01R-1410-07	1127	0	4.4434	0.6177	12.1427	16.4653
TCGA-AA-3496-01A-21R-1839-07	31	0	15.3731	2.8099	18.0319	7.2653
TCGA-AA-3502-01A-01R-1410-07	1065	0	1.3044	0.5395	13.262	20.9512
TCGA-AA-3506-01A-01R-1410-07	1765	0	10.3061	1.1005	11.2049	12.1087
TCGA-AA-3509-01A-01R-1410-07	1915	0	4.6623	1.0961	10.4299	6.3737
TCGA-AA-3510-01A-01R-1410-07	1946	0	5.8421	0.882	14.4841	13.1631
TCGA-AA-3511-01A-21R-1839-07	212	0	10.7036	1.8314	7.2469	10.4766
TCGA-AA-3514-01A-02R-0821-07	31	0	45.5861	1.6702	15.3902	20.1093
TCGA-AA-3516-01A-02R-0826-07	396	1	4.0183	0.6021	10.5403	6.9646
TCGA-AA-3517-01A-01R-0821-07	1186	0	10.4938	1.8167	12.7044	3.9003
TCGA-AA-3518-01A-02R-0826-07	31	0	5.7726	1.1143	19.259	8.6983
TCGA-AA-3519-01A-02R-0821-07	276	0	5.8374	1.1139	8.7609	11.5208
TCGA-AA-3520-01A-01R-0821-07	731	0	10.7086	1.1859	12.0022	9.4399
TCGA-AA-3522-01A-01R-0821-07	1127	0	1.8556	0.5081	12.8942	12.0591
TCGA-AA-3524-01A-02R-0821-07	1096	0	3.6848	0.3683	12.3143	14.9154
TCGA-AA-3526-01A-02R-A32Z-07	580	0	5.6767	0.8175	19.1065	6.9246
TCGA-AA-3530-01A-01R-1022-07	580	0	4.1033	0.7305	14.5549	5.1564
TCGA-AA-3531-01A-01R-0821-07	1035	0	9.2185	1.7514	12.8201	6.8171
TCGA-AA-3532-01A-01R-0821-07	882	0	10.8172	1.2836	11.3482	12.0067
TCGA-AA-3534-01A-01R-0821-07	882	0	19.453	1.0246	19.6235	7.736
TCGA-AA-3538-01A-01R-0821-07	791	0	10.0976	1.0037	20.4755	15.8541
TCGA-AA-3542-01A-02R-1873-07	395	0	3.0888	0.6698	10.1373	23.3942
TCGA-AA-3543-01A-01R-0826-07	30	0	4.7505	0.5744	11.7188	13.0141
TCGA-AA-3544-01A-01R-1873-07	426	0	9.3668	1.2898	6.0434	6.1409
TCGA-AA-3548-01A-01R-1873-07	1034	0	8.4547	1.2575	10.3301	16.203
TCGA-AA-3549-01A-02R-0821-07	639	0	6.7251	1.1507	6.4352	11.1431
TCGA-AA-3552-01A-01R-0821-07	396	1	12.6705	2.009	15.4802	12.603
TCGA-AA-3553-01A-01R-0821-07	730	0	7.427	1.1826	8.5409	10.0073
TCGA-AA-3554-01A-01R-0826-07	546	0	17.9991	1.4065	13.4518	11.308
TCGA-AA-3555-01A-01R-0821-07	911	0	9.2144	1.0727	9.7612	12.985
TCGA-AA-3556-01A-01R-0821-07	700	0	4.5079	0.6577	11.9614	15.0882
TCGA-AA-3560-01A-01R-0821-07	608	0	2.6313	0.4444	11.7782	28.2496
TCGA-AA-3561-01A-01R-0821-07	424	0	2.7981	0.6195	9.7214	8.2902
TCGA-AA-3562-01A-02R-0821-07	608	0	8.9726	0.9612	11.9072	14.4519
TCGA-AA-3655-01A-02R-1723-07	1856	0	7.3689	1.0201	16.5341	12.5215
TCGA-AA-3660-01A-01R-1723-07	2375	0	6.2318	1.1003	13.9758	11.5724
TCGA-AA-3662-01A-01R-1723-07	184	0	6.6998	1.7674	10.6692	7.5922
TCGA-AA-3663-01A-01R-1723-07	212	0	3.3322	0.7912	16.316	10.9096
TCGA-AA-3664-01A-01R-0905-07	1643	0	6.2229	0.8054	14.2628	8.6754
TCGA-AA-3666-01A-02R-0905-07	61	1	5.1134	0.9563	8.7276	10.061
TCGA-AA-3667-01A-01R-0905-07	426	0	12.3253	1.1752	10.7209	6.3846
TCGA-AA-3673-01A-01R-0905-07	1522	0	10.5904	0.9459	9.7972	13.497
TCGA-AA-3675-01A-02R-0905-07	1431	0	4.1764	0.6765	13.7062	13.4576
TCGA-AA-3678-01A-01R-0905-07	1430	0	6.0188	1.1297	7.9912	5.7077
TCGA-AA-3679-01A-02R-0905-07	457	0	5.8542	1.1791	7.2958	9.8452
TCGA-AA-3680-01A-01R-0905-07	335	1	5.375	0.9432	20.2689	16.5044
TCGA-AA-3681-01A-01R-0905-07	182	0	5.5868	1.0146	10.3412	8.1786
TCGA-AA-3685-01A-02R-A32Z-07	1127	0	2.219	0.4702	9.8307	11.4333
TCGA-AA-3688-01A-01R-0905-07	578	0	5.9403	1.3163	9.0058	9.6117
TCGA-AA-3692-01A-01R-0905-07	1095	1	6.3195	1.0351	12.5654	10.2507
TCGA-AA-3696-01A-01R-0905-07	153	1	8.6656	0.6174	15.2408	9.6248
TCGA-AA-3697-01A-01R-1723-07	2587	0	6.0362	1.1111	9.463	7.1662
TCGA-AA-3710-01A-01R-1022-07	821	0	5.0366	1.4103	13.4367	12.0677
TCGA-AA-3713-01A-21R-1723-07	579	0	5.2551	1.222	14.6213	10.1409
TCGA-AA-3715-01A-01R-0905-07	579	1	30.7055	1.5233	11.384	9.0772
TCGA-AA-3811-01A-01R-1022-07	306	1	9.2525	1.5736	15.637	9.415
TCGA-AA-3812-01A-01R-0905-07	1066	0	23.8507	1.2578	9.4899	13.0716
TCGA-AA-3815-01A-01R-1022-07	1005	0	5.6618	0.9387	17.3792	14.1678
TCGA-AA-3818-01A-01R-0905-07	30	1	4.7437	0.8013	11.5229	8.8573
TCGA-AA-3819-01A-01R-0905-07	761	0	5.1563	1.0919	19.2156	7.1993
TCGA-AA-3821-01A-01R-1022-07	31	0	7.8634	1.4542	13.8575	10.5572
TCGA-AA-3831-01A-01R-0905-07	547	0	9.3284	1.587	21.1463	15.2891
TCGA-AA-3833-01A-01R-0905-07	485	0	9.4456	1.0537	12.6192	10.1025
TCGA-AA-3837-01A-01R-0905-07	1186	0	9.8601	1.0107	12.9318	9.4469
TCGA-AA-3841-01A-01R-0905-07	1124	0	17.8734	1.8933	8.269	13.8276
TCGA-AA-3842-01A-01R-1022-07	1126	0	8.7384	0.8526	9.9693	10.8957
TCGA-AA-3844-01A-01R-1022-07	454	0	4.6269	1.0866	11.3774	12.3923
TCGA-AA-3846-01A-01R-1022-07	518	0	4.1229	0.8756	6.6437	10.4188
TCGA-AA-3848-01A-01R-0905-07	306	1	16.777	2.1909	9.0711	7.5639
TCGA-AA-3851-01A-01R-1022-07	1006	0	6.1229	1.029	5.475	13.8258
TCGA-AA-3854-01A-01R-0905-07	1096	0	3.2925	0.7001	7.3705	13.2242
TCGA-AA-3855-01A-01R-1022-07	975	0	6.8107	1.0062	14.2055	10.6456
TCGA-AA-3856-01A-01R-0905-07	30	0	3.9018	0.811	9.6457	15.1418
TCGA-AA-3858-01A-01R-0905-07	945	0	10.3706	1.5043	14.2073	8.3553
TCGA-AA-3860-01A-02R-0905-07	945	0	14.242	1.4846	13.9482	5.93
TCGA-AA-3861-01A-01R-1022-07	914	0	1.383	0.2682	13.7434	11.6132
TCGA-AA-3862-01A-01R-1022-07	914	0	2.3367	0.6552	8.3042	9.4368
TCGA-AA-3864-01A-01R-1022-07	1612	0	5.3991	0.7251	13.1594	6.8486
TCGA-AA-3866-01A-01R-1022-07	518	0	12.0896	1.2044	8.3115	8.8574
TCGA-AA-3867-01A-01R-1022-07	731	0	10.3718	1.1526	16.5371	13.1512
TCGA-AA-3869-01A-01R-1022-07	822	1	6.4116	1.1449	7.7699	9.0811
TCGA-AA-3870-01A-01R-1022-07	912	0	22.8281	1.6895	5.4897	6.2449
TCGA-AA-3875-01A-01R-0905-07	549	0	5.8978	0.9498	17.1127	11.3874
TCGA-AA-3877-01A-01R-1022-07	943	0	7.6901	1.6006	14.4299	12.4116
TCGA-AA-3930-01A-01R-1022-07	61	1	5.3252	1.0998	11.1951	4.3594
TCGA-AA-3939-01A-01R-1022-07	395	0	2.9141	0.4894	7.2289	8.8757
TCGA-AA-3941-01A-01R-1022-07	730	0	3.0595	0.6945	8.4783	18.364
TCGA-AA-3947-01A-01R-1022-07	1004	0	0.9831	0.253	8.4079	11.0291
TCGA-AA-3949-01A-01R-1022-07	791	0	4.2861	0.4605	12.5983	8.1062
TCGA-AA-3950-01A-02R-1022-07	730	0	7.0164	1.1008	10.2611	5.8129
TCGA-AA-3952-01A-01R-1022-07	61	1	8.0116	1.7221	12.8252	6.188
TCGA-AA-3955-01A-02R-1022-07	638	0	3.3985	1.0174	9.8012	9.9697
TCGA-AA-3956-01A-02R-1022-07	1035	0	7.162	0.9449	10.3328	12.6144
TCGA-AA-3966-01A-01R-1113-07	61	0	9.4582	1.1683	9.7803	10.2189
TCGA-AA-3968-01A-01R-1022-07	669	0	12.4535	1.8524	8.7906	6.5374
TCGA-AA-3970-01A-01R-1022-07	1096	0	5.3428	0.9337	14.2586	11.5085
TCGA-AA-3971-01A-01R-1022-07	489	0	4.8926	0.8483	11.472	12.6255
TCGA-AA-3972-01A-01R-1022-07	1551	0	4.6757	1.1537	8.9478	6.4593
TCGA-AA-3973-01A-01R-1022-07	397	0	6.2982	1.0889	7.0086	5.2923
TCGA-AA-3975-01A-01R-1022-07	1036	0	8.5601	1.7734	6.395	12.0057
TCGA-AA-3977-01A-01R-1022-07	761	0	5.6344	0.7209	13.1185	10.3998
TCGA-AA-3979-01A-01R-1022-07	730	0	1.9425	0.3566	4.1724	10.0002
TCGA-AA-3980-01A-02R-1022-07	242	0	5.104	0.9949	7.1608	9.31
TCGA-AA-3982-01A-02R-1022-07	822	0	5.8679	1.2658	9.3809	13.7268
TCGA-AA-3986-01A-02R-1022-07	580	0	7.4004	0.739	16.1725	11.6028
TCGA-AA-3989-01A-01R-1022-07	242	1	9.1074	1.8087	17.7827	6.9697
TCGA-AA-3994-01A-01R-1113-07	822	0	6.2574	1.0082	10.603	10.0617
TCGA-AA-A004-01A-01R-A00A-07	424	0	31.5038	6.4819	8.6346	8.4826
TCGA-AA-A00A-01A-01R-A002-07	1157	0	8.566	1.2262	18.1445	12.7601
TCGA-AA-A00D-01A-01R-A002-07	578	0	7.2037	1.3723	7.1508	10.5294
TCGA-AA-A00E-01A-01R-A002-07	913	0	5.4028	1.2422	11.7951	6.8799
TCGA-AA-A00F-01A-01R-A002-07	1035	0	11.0794	1.8101	10.0887	7.1529
TCGA-AA-A00J-01A-02R-A002-07	549	0	6.8515	1.5441	14.4616	6.1576
TCGA-AA-A00K-01A-02R-A002-07	549	0	7.0841	1.4445	17.8335	13.7421
TCGA-AA-A00L-01A-01R-A002-07	1157	0	5.382	1.5239	9.2788	10.6239
TCGA-AA-A00N-01A-02R-A00A-07	122	1	14.9963	2.3738	11.6518	7.9777
TCGA-AA-A00O-01A-02R-A089-07	822	0	20.8144	6.777	16.7383	11.7629
TCGA-AA-A00Q-01A-01R-A002-07	1278	0	6.4681	1.7922	14.7788	7.2547
TCGA-AA-A00R-01A-01R-A002-07	30	0	6.3431	1.3691	17.5165	12.4252
TCGA-AA-A00U-01A-01R-A002-07	518	0	6.7478	1.5453	13.6144	8.6488
TCGA-AA-A00W-01A-01R-A002-07	456	0	2.4075	0.9875	14.3762	9.1739
TCGA-AA-A00Z-01A-01R-A002-07	669	0	7.5373	1.7238	12.3019	9.4263
TCGA-AA-A010-01A-01R-A089-07	1064	0	7.2353	2.0768	16.1529	14.4148
TCGA-AA-A017-01A-01R-A00A-07	457	0	8.8554	1.5139	7.6822	7.9824
TCGA-AA-A01C-01A-01R-A00A-07	457	0	19.2005	2.1277	12.7099	10.6746
TCGA-AA-A01F-01A-01R-A002-07	974	0	1.888	0.7355	6.9472	6.5726
TCGA-AA-A01G-01A-01R-A002-07	365	0	5.1118	0.8561	13.7306	7.509
TCGA-AA-A01I-01A-02R-A089-07	943	0	1.4542	0.505	12.9212	12.2316
TCGA-AA-A01K-01A-01R-A00A-07	943	0	16.076	1.7599	15.1036	4.4882
TCGA-AA-A01P-01A-21R-A083-07	1158	1	12.8657	2.509	11.2981	10.3379
TCGA-AA-A01Q-01A-01R-A002-07	31	0	3.7581	1.0281	20.2106	9.0918
TCGA-AA-A01R-01A-21R-A083-07	1065	0	10.8176	0.9006	17.0792	8.0968
TCGA-AA-A01S-01A-21R-A083-07	31	0	4.0936	0.7755	15.2906	11.3972
TCGA-AA-A01T-01A-21R-A16W-07	1005	0	5.688	1.048	6.1723	15.2456
TCGA-AA-A01V-01A-23R-A083-07	31	0	5.152	1.1013	23.3981	14.8707
TCGA-AA-A01X-01A-21R-A083-07	791	0	5.5427	1.3498	10.5954	8.1552
TCGA-AA-A01Z-01A-11R-A083-07	1126	0	7.809	1.2317	16.8175	9.7422
TCGA-AA-A024-01A-02R-A00A-07	1188	1	2.8874	0.7494	14.3628	16.5858
TCGA-AA-A029-01A-01R-A00A-07	1581	0	3.2093	0.7193	13.727	9.2198
TCGA-AA-A02E-01A-01R-A00A-07	90	1	6.8294	1.292	7.5708	7.3592
TCGA-AA-A02F-01A-01R-A089-07	1216	0	7.024	1.8792	16.2767	5.9571
TCGA-AA-A02H-01A-01R-A089-07	61	1	7.7529	1.0872	12.7282	5.4554
TCGA-AA-A02J-01A-01R-A00A-07	153	1	3.9403	0.859	15.8688	8.7026
TCGA-AA-A02K-01A-03R-A32Y-07	426	1	11.2482	1.2452	44.1916	13.8529
TCGA-AA-A02R-01A-01R-A00A-07	670	1	11.9934	0.7397	24.372	11.9663
TCGA-AA-A02W-01A-01R-A00A-07	1247	0	7.0412	0.8555	12.6636	10.9912
TCGA-AA-A02Y-01A-43R-A32Y-07	1216	0	0.4699	0.2307	15.668	12.3245
TCGA-AA-A03J-01A-21R-A16W-07	1246	0	8.8904	1.436	13.571	7.4972
TCGA-AD-5900-01A-11R-1653-07	370	0	5.9727	0.9625	12.8157	10.0307
TCGA-AD-6548-01A-11R-1839-07	650	0	10.1302	1.4542	10.9857	9.3816
TCGA-AD-6888-01A-11R-1928-07	472	1	0.8667	0.3365	16.5377	18.3206
TCGA-AD-6889-01A-11R-1928-07	2532	1	3.3697	0.6827	18.7582	11.2316
TCGA-AD-6890-01A-11R-1928-07	746	0	10.1766	1.6417	17.8059	10.0566
TCGA-AD-6895-01A-11R-1928-07	763	0	9.637	1.6111	9.076	8.8967
TCGA-AD-6899-01A-11R-1928-07	176	1	17.9278	3.0205	11.0439	10.5811
TCGA-AD-6901-01A-11R-1928-07	682	1	14.9232	3.018	8.3396	8.0783
TCGA-AD-6963-01A-11R-1928-07	834	0	4.3324	1.1031	9.7214	11.2395
TCGA-AD-6964-01A-11R-1928-07	331	1	16.6447	3.0102	22.4588	12.6243
TCGA-AD-6965-01A-11R-1928-07	805	0	11.5164	1.9118	11.9419	11.5164
TCGA-AD-A5EK-01A-11R-A28H-07	500	0	6.3471	1.9434	12.815	7.3593
TCGA-AU-3779-01A-01R-1723-07	441	0	9.8036	1.4969	7.7537	6.9732
TCGA-AU-6004-01A-11R-1723-07	824	0	9.5172	1.6476	25.4621	9.0708
TCGA-AY-4070-01A-01R-1113-07	496	1	19.1345	1.5527	12.888	8.953
TCGA-AY-5543-01A-01R-1653-07	1004	0	2.5708	0.7151	5.3152	6.5284
TCGA-AY-6197-01A-11R-1723-07	652	0	9.1756	1.215	20.7822	9.6209
TCGA-AY-6386-01A-21R-1723-07	542	0	7.1246	0.6807	16.701	16.93
TCGA-AY-A54L-01A-11R-A28H-07	525	0	1.4055	1.0512	10.6108	15.4822
TCGA-AY-A69D-01A-11R-A37K-07	543	0	5.7438	0.9301	13.0566	4.4661
TCGA-AY-A71X-01A-12R-A37K-07	588	0	1.663	0.75	8.4602	11.7917
TCGA-AY-A8YK-01A-11R-A41B-07	573	0	5.4797	1.5394	7.8814	10.4785
TCGA-AZ-4308-01A-01R-1410-07	3324	0	18.7093	1.2853	11.1785	13.1762
TCGA-AZ-4313-01A-01R-1410-07	2310	0	5.8844	1.0653	13.1468	10.8169
TCGA-AZ-4315-01A-01R-1410-07	1776	0	5.1228	0.6245	11.3527	12.6499
TCGA-AZ-4323-01A-21R-1839-07	43	1	19.4447	2.3986	13.7437	5.9797
TCGA-AZ-4614-01A-01R-1410-07	172	1	9.7708	0.5625	16.5435	7.9584
TCGA-AZ-4615-01A-01R-1410-07	1002	0	5.7008	0.5543	12.3206	11.9372
TCGA-AZ-4616-01A-21R-1839-07	156	1	9.5051	1.3414	14.0258	6.6274
TCGA-AZ-5403-01A-01R-1653-07	1910	1	6.0402	1.4655	9.5133	16.2615
TCGA-AZ-5407-01A-01R-1723-07	2683	0	3.1059	0.7973	12.8863	12.6942
TCGA-AZ-6598-01A-11R-1774-07	1503	1	4.9812	1.2131	12.8624	6.6897
TCGA-AZ-6599-01A-11R-1774-07	206	1	2.2474	0.9008	19.8328	11.5492
TCGA-AZ-6600-01A-11R-1774-07	368	1	21.98	2.599	13.1263	6.3815
TCGA-AZ-6601-01A-11R-1774-07	3042	1	13.4261	1.9241	15.2924	9.8412
TCGA-AZ-6603-01A-11R-1839-07	899	1	15.1776	2.1697	10.498	8.2576
TCGA-AZ-6605-01A-11R-1839-07	159	1	25.5053	2.9976	12.0646	8.8396
TCGA-AZ-6606-01A-11R-1839-07	357	1	4.9321	0.9438	11.2198	7.2249
TCGA-AZ-6607-01A-11R-1839-07	97	1	25.727	1.6946	6.932	5.2288
TCGA-AZ-6608-01A-11R-1839-07	59	1	1.6271	0.7269	15.7755	9.6427
TCGA-CA-5254-01A-21R-1839-07	386	0	13.8594	1.0456	20.3678	7.7837
TCGA-CA-5255-01A-11R-1839-07	376	0	2.8111	0.3979	14.2155	10.4321
TCGA-CA-5256-01A-01R-1410-07	379	0	3.2111	0.3611	9.6627	10.5219
TCGA-CA-5796-01A-01R-1653-07	377	0	3.2588	0.7973	13.6257	13.563
TCGA-CA-5797-01A-01R-1653-07	383	0	8.7111	1.6814	23.8796	9.1882
TCGA-CA-6715-01A-21R-1839-07	383	0	7.059	1.4016	14.4362	4.8238
TCGA-CA-6716-01A-11R-1839-07	371	0	8.6395	1.7888	10.4867	7.6142
TCGA-CA-6717-01A-11R-1839-07	388	0	17.127	1.5776	14.5882	7.9309
TCGA-CA-6718-01A-11R-1839-07	306	1	11.8194	1.5018	10.1624	5.8824
TCGA-CA-6719-01A-11R-1839-07	435	0	17.3157	2.1903	16.8131	6.3158
TCGA-CK-4947-01B-11R-1653-07	534	0	8.4116	0.9048	15.7908	11.5647
TCGA-CK-4948-01B-11R-1653-07	4502	0	16.557	1.6704	15.4545	11.8478
TCGA-CK-4950-01A-01R-1723-07	2599	0	7.55	0.9235	13.2088	10.8947
TCGA-CK-4951-01A-01R-1410-07	2134	1	12.5929	1.0213	9.6717	10.0517
TCGA-CK-4952-01A-01R-1723-07	475	0	4.6226	1.214	11.6561	7.1159
TCGA-CK-5912-01A-11R-1653-07	1493	1	9.0653	1.5059	15.425	20.2996
TCGA-CK-5913-01A-11R-1653-07	1561	0	9.6428	1.0557	13.6321	7.4846
TCGA-CK-5914-01A-11R-1653-07	669	0	6.1155	1.1834	13.7392	5.2896
TCGA-CK-5916-01A-11R-1653-07	643	1	7.0485	0.745	22.4712	7.4572
TCGA-CK-6747-01A-11R-1839-07	820	0	8.2752	1.3884	21.6512	13.4138
TCGA-CK-6748-01A-11R-1839-07	61	0	19.1348	1.8235	7.7525	7.6252
TCGA-CK-6751-01A-11R-1839-07	518	0	16.8679	1.4615	18.2442	12.913
TCGA-CM-4743-01A-01R-1723-07	701	0	9.7885	1.1841	11.9213	11.4259
TCGA-CM-4744-01A-01R-A32Z-07	609	0	3.7155	0.3424	8.2087	10.7685
TCGA-CM-4746-01A-01R-1410-07	1126	0	1.9862	0.3525	14.1956	12.2189
TCGA-CM-4747-01A-01R-1410-07	761	0	10.7607	1.5997	7.4737	8.4242
TCGA-CM-4748-01A-01R-1410-07	792	0	10.842	2.4879	7.0737	12.2938
TCGA-CM-4751-01A-02R-1839-07	822	0	13.8658	1.7807	8.6249	11.6384
TCGA-CM-4752-01A-01R-1410-07	396	0	6.4576	1.3856	8.7393	13.3326
TCGA-CM-5341-01A-01R-1410-07	884	0	1.9202	0.6813	2.5571	13.784
TCGA-CM-5344-01A-21R-1723-07	670	0	22.4486	2.0965	11.3631	6.6242
TCGA-CM-5348-01A-21R-1723-07	699	0	22.1051	1.9143	7.8418	10.3394
TCGA-CM-5349-01A-21R-1723-07	915	0	13.789	1.8276	14.6816	6.6024
TCGA-CM-5860-01A-01R-1653-07	974	0	10.9388	1.3728	7.0335	7.591
TCGA-CM-5861-01A-01R-1653-07	457	0	4.185	1.1442	17.6835	9.9745
TCGA-CM-5862-01A-01R-1653-07	153	1	3.2583	1.3178	7.7112	10.0875
TCGA-CM-5863-01A-21R-1839-07	457	0	8.6716	1.3575	12.8736	10.1166
TCGA-CM-5864-01A-01R-1653-07	457	0	3.0727	1.1569	4.5939	12.3458
TCGA-CM-5868-01A-01R-1653-07	518	0	12.2288	1.2684	10.3993	11.6059
TCGA-CM-6161-01A-11R-1653-07	457	0	18.0824	1.0359	23.0294	6.7316
TCGA-CM-6162-01A-11R-1653-07	365	0	23.9549	2.2212	9.2578	5.9708
TCGA-CM-6163-01A-11R-1653-07	427	0	6.2632	0.9273	7.8434	6.9443
TCGA-CM-6164-01A-11R-1653-07	883	0	9.0017	2.2306	11.3853	9.7673
TCGA-CM-6165-01A-11R-1653-07	488	0	13.3685	1.8733	11.5245	11.6172
TCGA-CM-6166-01A-11R-1653-07	669	0	6.6922	1.0027	11.3684	4.508
TCGA-CM-6167-01A-11R-1653-07	456	0	23.1601	5.3012	9.1204	7.0418
TCGA-CM-6168-01A-11R-1653-07	395	0	20.7916	2.0185	16.5271	8.6244
TCGA-CM-6169-01A-11R-1653-07	396	0	20.6517	2.2919	11.2585	6.9542
TCGA-CM-6170-01A-11R-1653-07	457	0	11.0651	1.1431	8.2931	6.2805
TCGA-CM-6171-01A-11R-1653-07	427	0	9.1306	1.2393	15.1651	6.7605
TCGA-CM-6172-01A-11R-1653-07	335	0	7.9997	1.2931	18.5916	6.557
TCGA-CM-6674-01A-11R-1839-07	394	0	8.9863	1.1812	21.102	14.4105
TCGA-CM-6675-01A-11R-1839-07	397	0	8.1261	1.0977	9.3528	13.3177
TCGA-CM-6676-01A-11R-1839-07	337	0	11.5101	1.3877	13.5572	12.4692
TCGA-CM-6677-01A-11R-1839-07	337	0	11.0999	2.0158	8.7396	10.524
TCGA-CM-6678-01A-11R-1839-07	335	0	6.7057	1.0259	13.829	10.7028
TCGA-CM-6679-01A-11R-1839-07	306	0	18.6111	2.5696	9.9507	9.6166
TCGA-CM-6680-01A-11R-1839-07	366	0	15.7895	1.9875	11.4767	7.094
TCGA-D5-5537-01A-21R-1928-07	1381	1	16.0427	1.3315	20.5913	5.7567
TCGA-D5-5538-01A-01R-1653-07	1661	1	10.1214	1.4925	4.1668	9.7433
TCGA-D5-5539-01A-01R-1653-07	596	0	11.0909	1.6092	8.5606	7.6748
TCGA-D5-5540-01A-01R-1653-07	1706	0	1.0382	0.3843	6.151	2.8547
TCGA-D5-5541-01A-01R-1653-07	1701	0	7.8416	1.3126	12.4765	10.6012
TCGA-D5-6529-01A-11R-1774-07	614	0	23.2629	1.3894	11.3938	7.2722
TCGA-D5-6530-01A-11R-1723-07	621	0	4.1734	0.6912	15.6174	7.6586
TCGA-D5-6531-01A-11R-1723-07	540	0	10.6306	1.2758	9.2141	5.1475
TCGA-D5-6532-01A-11R-1723-07	555	0	6.2526	1.0379	17.2123	14.083
TCGA-D5-6533-01A-11R-1723-07	775	0	11.8023	2.355	8.1783	5.7042
TCGA-D5-6534-01A-21R-1928-07	1316	0	27.1863	3.4082	8.7746	8.314
TCGA-D5-6535-01A-11R-1723-07	460	0	7.3799	1.7067	7.8526	4.4698
TCGA-D5-6536-01A-11R-1723-07	543	0	6.2331	2.9314	11.8153	4.899
TCGA-D5-6537-01A-11R-1723-07	146	1	4.032	0.377	10.7633	9.6502
TCGA-D5-6538-01A-11R-1723-07	521	0	7.6205	1.6113	18.7135	9.045
TCGA-D5-6539-01A-11R-1723-07	380	0	7.0441	2.2846	12.7407	11.4742
TCGA-D5-6540-01A-11R-1723-07	491	0	9.6186	1.887	12.6368	10.8308
TCGA-D5-6541-01A-11R-1723-07	474	0	13.4072	0.9246	11.7546	14.0486
TCGA-D5-6898-01A-11R-1928-07	229	0	13.3151	1.6237	15.2031	11.4009
TCGA-D5-6920-01A-11R-1928-07	377	0	6.6382	1.3925	17.6669	9.7315
TCGA-D5-6922-01A-11R-1928-07	308	0	18.2604	1.8332	15.3445	10.4255
TCGA-D5-6923-01A-11R-A32Z-07	378	0	24.2102	2.0947	14.5642	4.5822
TCGA-D5-6924-01A-11R-1928-07	435	0	17.4655	2.8372	14.059	9.5648
TCGA-D5-6926-01A-11R-1928-07	275	0	18.7407	2.3814	13.4517	10.3967
TCGA-D5-6927-01A-21R-1928-07	287	0	8.9458	1.7219	21.1078	7.39
TCGA-D5-6928-01A-11R-1928-07	354	0	14.7873	3.2619	14.4251	6.9009
TCGA-D5-6929-01A-31R-1928-07	408	0	13.3538	2.163	11.2322	10.7986
TCGA-D5-6930-01A-11R-1928-07	406	0	10.4115	2.1635	15.1195	9.1979
TCGA-D5-6931-01A-11R-1928-07	365	0	15.4307	1.0294	15.0689	7.8958
TCGA-D5-6932-01A-11R-1928-07	346	0	15.2746	2.5624	9.0895	8.3553
TCGA-D5-7000-01A-11R-A32Z-07	312	0	9.9236	1.3729	14.2427	10.244
TCGA-DM-A0X9-01A-11R-A155-07	3641	0	4.4569	0.8044	22.7513	9.2851
TCGA-DM-A0XD-01A-12R-A155-07	743	1	6.5213	0.6898	13.9943	7.3068
TCGA-DM-A0XF-01A-11R-A155-07	1162	1	4.425	0.5831	15.6559	10.6231
TCGA-DM-A1D0-01A-11R-A155-07	3974	0	3.1948	0.9194	8.7026	12.7478
TCGA-DM-A1D4-01A-21R-A155-07	2821	1	2.172	0.5899	6.636	5.0032
TCGA-DM-A1D6-01A-21R-A155-07	570	1	2.1814	0.7249	18.0235	5.1306
TCGA-DM-A1D7-01A-11R-A155-07	405	1	5.1377	1.3388	12.3126	10.4795
TCGA-DM-A1D8-01A-11R-A155-07	383	1	3.6031	1.0235	12.7146	9.5939
TCGA-DM-A1D9-01A-11R-A155-07	4270	0	3.432	0.7116	9.3898	12.7123
TCGA-DM-A1DA-01A-11R-A155-07	228	1	4.7351	0.7021	13.7747	9.0405
TCGA-DM-A1DB-01A-11R-A155-07	1348	1	2.8207	0.9375	33.5771	6.9071
TCGA-DM-A1HA-01A-11R-A155-07	2600	0	11.9518	0.7753	5.3882	14.9375
TCGA-DM-A1HB-01A-21R-A180-07	4126	0	2.6317	0.7934	12.343	7.347
TCGA-DM-A280-01A-12R-A16W-07	236	1	6.5639	0.5385	9.8205	10.4947
TCGA-DM-A282-01A-12R-A16W-07	4233	0	5.4256	0.7388	12.9372	5.2202
TCGA-DM-A285-01A-11R-A16W-07	179	1	11.4701	1.0601	16.9199	8.6517
TCGA-DM-A288-01A-11R-A16W-07	427	1	3.6085	0.9542	16.1118	9.3524
TCGA-DM-A28A-01A-21R-A32Y-07	805	1	11.8138	1.6631	19.2775	5.185
TCGA-DM-A28C-01A-11R-A32Y-07	2475	1	4.5328	0.6935	16.9573	12.4737
TCGA-DM-A28E-01A-11R-A32Y-07	3648	0	2.3417	0.9125	12.9949	7.4988
TCGA-DM-A28F-01A-11R-A32Y-07	1094	1	4.7765	0.8289	4.241	7.1688
TCGA-DM-A28G-01A-11R-A16W-07	1849	1	4.3543	0.707	22.3477	13.8084
TCGA-DM-A28H-01A-11R-A16W-07	3561	0	5.1258	0.8377	15.5534	13.4378
TCGA-DM-A28K-01A-21R-A32Y-07	2988	0	4.3246	1.1565	15.1196	13.6624
TCGA-DM-A28M-01A-12R-A16W-07	2895	0	3.2324	0.6688	10.5582	9.3155
TCGA-F4-6459-01A-11R-1774-07	262	1	22.9874	2.4443	11.0084	10.8904
TCGA-F4-6460-01A-11R-1774-07	972	1	19.8565	2.4867	7.0357	8.2038
TCGA-F4-6461-01A-11R-1774-07	338	1	17.4817	3.1236	11.1302	8.7515
TCGA-F4-6463-01A-11R-1723-07	1087	0	15.9527	2.2193	20.0639	7.9515
TCGA-F4-6569-01A-11R-1774-07	1087	0	42.7741	2.4997	14.3786	9.6388
TCGA-F4-6570-01A-11R-1774-07	188	1	29.7926	2.1924	4.5106	5.2637
TCGA-F4-6703-01A-11R-1839-07	1456	0	25.5116	3.3908	6.7589	4.4966
TCGA-F4-6704-01A-11R-1839-07	47	0	21.8255	3.3301	12.3063	7.9098
TCGA-F4-6805-01A-11R-1839-07	1047	0	15.7126	1.7811	16.0122	8.4823
TCGA-F4-6806-01A-11R-1839-07	1260	0	8.7782	1.339	15.0273	7.4533
TCGA-F4-6807-01A-11R-1839-07	1309	0	15.5848	2.4332	8.599	11.0723
TCGA-F4-6808-01A-11R-1839-07	1024	0	4.6747	0.9401	15.6865	14.6278
TCGA-F4-6809-01A-11R-1839-07	403	1	17.0871	3.4797	7.1385	6.6269
TCGA-F4-6855-01A-11R-1928-07	1442	0	17.6606	2.8124	9.4903	7.4514
TCGA-F4-6856-01A-11R-1928-07	1074	0	5.948	1.2401	20.8178	14.7455
TCGA-G4-6293-01A-11R-1723-07	4051	0	8.6109	1.3287	15.6495	9.4614
TCGA-G4-6294-01A-11R-1774-07	858	1	3.8443	1.0159	5.6744	10.2918
TCGA-G4-6295-01A-11R-1723-07	254	0	6.4284	0.9601	12.4411	5.8939
TCGA-G4-6297-01A-11R-1723-07	2506	0	22.5967	2.8803	8.5865	7.344
TCGA-G4-6299-01A-11R-1774-07	2268	0	13.0949	1.636	13.8688	7.4389
TCGA-G4-6303-01A-11R-1774-07	2003	1	10.3792	1.8876	9.6708	6.8883
TCGA-G4-6304-01A-11R-1928-07	1631	0	2.2855	0.4219	32.0363	15.4889
TCGA-G4-6306-01A-11R-1774-07	1359	0	1.2954	0.457	13.3042	14.2149
TCGA-G4-6307-01A-11R-1723-07	1674	0	3.8702	0.6399	13.0959	21.9443
TCGA-G4-6309-01A-21R-1839-07	2600	0	5.6404	0.9336	17.4791	9.3099
TCGA-G4-6310-01A-11R-1723-07	1935	0	4.9024	0.912	9.8566	9.1941
TCGA-G4-6311-01A-11R-1723-07	1199	0	15.9635	1.3401	9.3754	7.0738
TCGA-G4-6314-01A-11R-1723-07	1093	0	26.5479	2.9925	10.9816	6.158
TCGA-G4-6315-01A-11R-1723-07	1883	0	4.6667	1.9084	17.7028	9.5915
TCGA-G4-6317-01A-11R-1723-07	1095	0	1.5729	0.4419	9.7859	22.695
TCGA-G4-6317-02A-11R-2066-07	1095	0	13.501	1.2748	6.6647	11.6596
TCGA-G4-6320-01A-11R-1723-07	804	0	2.4269	0.6028	15.6131	8.571
TCGA-G4-6321-01A-11R-1723-07	672	0	0.9913	0.3805	7.079	16.3741
TCGA-G4-6322-01A-11R-1723-07	792	0	9.4757	3.1649	6.0333	5.8207
TCGA-G4-6323-01A-11R-1723-07	419	0	2.5295	0.8078	20.3301	12.6284
TCGA-G4-6586-01A-11R-1774-07	1089	0	2.964	0.7726	14.4099	16.5119
TCGA-G4-6588-01A-11R-1774-07	796	0	8.4372	1.1976	20.6003	5.4605
TCGA-G4-6625-01A-21R-1774-07	2792	0	12.8717	2.2652	11.7478	8.5802
TCGA-G4-6627-01A-11R-1774-07	2175	0	11.3227	1.7882	9.7179	7.8193
TCGA-G4-6628-01A-11R-1839-07	2424	0	5.9208	1.3646	23.0545	10.4775
TCGA-NH-A50T-01A-11R-A28H-07	553	0	6.2118	0.5767	17.2652	6.5432
TCGA-NH-A50U-01A-33R-A37K-07	334	1	15.0433	2.0871	19.5172	9.3134
TCGA-NH-A50V-01A-11R-A28H-07	588	0	10.3698	1.7292	10.9874	7.8581
TCGA-NH-A6GA-01A-11R-A37K-07	302	1	12.3385	1.8417	19.8505	4.557
TCGA-NH-A6GB-01A-11R-A37K-07	476	0	4.564	1.1805	12.3722	6.7866
TCGA-NH-A6GC-01A-12R-A41B-07	389	0	6.0201	2.2127	9.4476	10.8273
TCGA-NH-A8F7-01A-11R-A41B-07	543	0	2.5321	0.809	15.8122	8.2831
TCGA-NH-A8F7-06A-31R-A41B-07	543	0	4.0207	1.1667	17.2219	9.3899
TCGA-NH-A8F8-01A-72R-A41B-07	511	1	13.2785	1.9205	15.7446	3.4044
TCGA-QG-A5YV-01A-11R-A28H-07	1301	0	3.1796	0.981	14.2082	6.7556
TCGA-QG-A5YW-01A-11R-A28H-07	896	0	12.0355	1.4686	11.9323	7.8811
TCGA-QG-A5YX-01A-11R-A28H-07	1003	0	1.9995	0.5882	16.4964	14.9054
TCGA-QG-A5Z2-01A-11R-A28H-07	952	0	1.4437	0.5521	22.3972	11.4217
TCGA-QL-A97D-01A-12R-A41B-07	666	0	2.9671	1.1844	12.1881	6.4792
TCGA-RU-A8FL-01A-11R-A37K-07	1177	0	1.5701	0.7912	9.1313	12.7118
TCGA-SS-A7HO-01A-21R-A37K-07	1829	0	17.8296	2.9091	24.7544	5.6363
TCGA-T9-A92H-01A-11R-A37K-07	362	0	5.7554	0.9392	6.9778	9.1988
TCGA-WS-AB45-01A-11R-A41B-07	2130	0	57.0768	8.0376	7.2985	5.3161
