# Supplementary material for: Exploiting branched-chain amino acid metabolism and NOTCH3 expression to predict and target colorectal cancer progression
Source: Front Immunol. 2024 Sep 2;15:1430352. doi: 10.3389/fimmu.2024.1430352 (PMC11402679; doi:10.3389/fimmu.2024.1430352)
Supplement: Supplementary file 6 [file DataSheet2.zip › Figure 2-Raw data/geneCoef.txt]

Gene	Coef
NOTCH3	0.01590293081503
HMGCL	-0.0611628687789112
NOTCH4	0.0397537124246105
IVD	0.0434787682919025
