# Supplementary material for: Exploiting branched-chain amino acid metabolism and NOTCH3 expression to predict and target colorectal cancer progression
Source: Front Immunol. 2024 Sep 2;15:1430352. doi: 10.3389/fimmu.2024.1430352 (PMC11402679; doi:10.3389/fimmu.2024.1430352)
Supplement: Supplementary file 6 [file DataSheet2.zip › Figure 2-Raw data/lassoRisk.txt]

id	futime	fustat	NOTCH3	HMGCL	NOTCH4	IVD	BRS	risk
TCGA-AA-3560-01A-01R-0821-07	1.665753425	0	2.6313	28.2496	0.4444	11.7782	0.314675598	Low
TCGA-G4-6317-01A-11R-1723-07	3	0	1.5729	22.695	0.4419	9.7859	0.398506471	Low
TCGA-AA-3542-01A-02R-1873-07	1.082191781	0	3.0888	23.3942	0.6698	10.1373	0.400776623	Low
TCGA-G4-6307-01A-11R-1723-07	4.58630137	0	3.8702	21.9443	0.6399	13.0959	0.503688722	Low
TCGA-AA-3941-01A-01R-1022-07	2	0	3.0595	18.364	0.6945	8.4783	0.507476482	Low
TCGA-CM-5341-01A-01R-1410-07	2.421917808	0	1.9202	13.784	0.6813	2.5571	0.509529049	Low
TCGA-G4-6321-01A-11R-1723-07	1.84109589	0	0.9913	16.3741	0.3805	7.079	0.51540109	Low
TCGA-AA-3502-01A-01R-1410-07	2.917808219	0	1.3044	20.9512	0.5395	13.262	0.515494234	Low
TCGA-AA-A01T-01A-21R-A16W-07	2.753424658	0	5.688	15.2456	1.048	6.1723	0.587438999	Low
TCGA-G4-6293-01A-11R-1723-07	11.09863014	0	7.6487	16.5713	0.9751	7.9771	0.602713588	Low
TCGA-AA-3851-01A-01R-1022-07	2.756164384	0	6.1229	13.8258	1.029	5.475	0.625439479	Low
TCGA-CM-5864-01A-01R-1653-07	1.252054795	0	3.0727	12.3458	1.1569	4.5939	0.630960873	Low
TCGA-DM-A1HA-01A-11R-A155-07	7.123287671	0	11.9518	14.9375	0.7753	5.3882	0.632257614	Low
TCGA-A6-6780-01A-11R-A278-07	1.676712329	0	0.9557	12.3942	0.5746	6.1558	0.636114111	Low
TCGA-AZ-5403-01A-01R-1653-07	5.232876712	1	6.0402	16.2615	1.4655	9.5133	0.652687075	Low
TCGA-AY-A54L-01A-11R-A28H-07	1.438356164	0	1.4055	15.4822	1.0512	10.6108	0.656094411	Low
TCGA-DM-A0X9-01A-11R-A155-07	9.975342466	0	3.9018	15.1418	0.811	9.6457	0.662031292	Low
TCGA-AA-3854-01A-01R-0905-07	3.002739726	0	3.2925	13.2242	0.7001	7.3705	0.664860673	Low
TCGA-AA-3979-01A-01R-1022-07	2	0	1.9425	10.0002	0.3566	4.1724	0.680340078	Low
TCGA-AA-3495-01A-01R-1410-07	3.087671233	0	4.4434	16.4653	0.6177	12.1427	0.681202001	Low
TCGA-AD-6888-01A-11R-1928-07	1.293150685	1	0.8667	18.3206	0.3365	16.5377	0.687742054	Low
TCGA-CK-5912-01A-11R-1653-07	4.090410959	1	9.0653	20.2996	1.5059	15.425	0.6928846	Low
TCGA-AA-3548-01A-01R-1873-07	2.832876712	0	8.4547	16.203	1.2575	10.3301	0.699466669	Low
TCGA-A6-5656-01A-21R-1839-07	2.742465753	0	3.4943	10.7767	0.7051	5.699	0.720544262	Low
TCGA-RU-A8FL-01A-11R-A37K-07	3.224657534	0	1.5701	12.7118	0.7912	9.1313	0.723213973	Low
TCGA-AA-A024-01A-02R-A00A-07	3.254794521	1	2.8874	16.5858	0.7494	14.3628	0.73033737	Low
TCGA-DM-A1D0-01A-11R-A155-07	10.88767123	0	3.1948	12.7478	0.9194	8.7026	0.730550117	Low
TCGA-G4-6586-01A-11R-1774-07	2.983561644	0	2.964	16.5119	0.7726	14.4099	0.736725093	Low
TCGA-AA-3556-01A-01R-0821-07	1.917808219	0	4.5079	15.0882	0.6577	11.9614	0.737170685	Low
TCGA-A6-A5ZU-01A-11R-A28H-07	0.802739726	0	16.7755	11.1435	1.2118	1.4208	0.737240859	Low
TCGA-AA-3524-01A-02R-0821-07	3.002739726	0	3.6848	14.9154	0.3683	12.3143	0.738143045	Low
TCGA-AY-A71X-01A-12R-A37K-07	1.610958904	0	1.663	11.7917	0.75	8.4602	0.742959855	Low
TCGA-AA-3982-01A-02R-1022-07	2.252054795	0	5.8679	13.7268	1.2658	9.3809	0.749714034	Low
TCGA-DM-A1D9-01A-11R-A155-07	11.69863014	0	3.432	12.7123	0.7116	9.3898	0.750965026	Low
TCGA-AA-3947-01A-01R-1022-07	2.750684932	0	0.9831	11.0291	0.253	8.4079	0.753282919	Low
TCGA-G4-6294-01A-11R-1774-07	2.350684932	1	3.8443	10.2918	1.0159	5.6744	0.754848164	Low
TCGA-CM-4752-01A-01R-1410-07	1.084931507	0	6.4576	13.3326	1.3856	8.7393	0.757517564	Low
TCGA-A6-6780-01A-11R-1839-07	1.676712329	0	3.6793	12.4949	0.9263	9.289	0.767195107	Low
TCGA-A6-5659-01A-01R-A278-07	2.536986301	0	4.1902	11.3391	1.1929	7.261	0.76814721	Low
TCGA-A6-4107-01A-02R-1410-07	2.704109589	0	9.0052	11.0721	1.3091	5.1476	0.772487513	Low
TCGA-A6-5656-01A-21R-A278-07	2.742465753	0	6.2607	10.3681	1.1484	5.4278	0.776520653	Low
TCGA-G4-6306-01A-11R-1774-07	3.723287671	0	1.2954	14.2149	0.457	13.3042	0.777084851	Low
TCGA-AA-3975-01A-01R-1022-07	2.838356164	0	8.5601	12.0057	1.7734	6.395	0.779091783	Low
TCGA-AA-3549-01A-02R-0821-07	1.750684932	0	6.7251	11.1431	1.1507	6.4352	0.779536321	Low
TCGA-AA-3846-01A-01R-1022-07	1.419178082	0	4.1229	10.4188	0.8756	6.6437	0.780352717	Low
TCGA-CM-6675-01A-11R-1839-07	1.087671233	0	8.1261	13.3177	1.0977	9.3528	0.790543925	Low
TCGA-CM-4744-01A-01R-A32Z-07	1.668493151	0	3.7155	10.7685	0.3424	8.2087	0.795305329	Low
TCGA-AA-3685-01A-02R-A32Z-07	3.087671233	0	2.219	11.4333	0.4702	9.8307	0.804217197	Low
TCGA-A6-A567-01A-31R-A28H-07	5.153424658	1	4.6269	10.6009	1.1926	7.3341	0.811791071	Low
TCGA-A6-6650-01A-11R-A278-07	1.717808219	0	2.9012	10.8729	1.2647	8.3916	0.815668529	Low
TCGA-A6-3807-01A-01R-1022-07	2.887671233	0	7.8802	10.5602	0.8419	6.6627	0.820846453	Low
TCGA-A6-6141-01A-11R-1774-07	0.698630137	0	8.0896	18.6176	1.0228	17.7758	0.821578746	Low
TCGA-D5-5538-01A-01R-1653-07	4.550684932	1	10.1214	9.7433	1.4925	4.1668	0.823272104	Low
TCGA-AA-3673-01A-01R-0905-07	4.169863014	0	10.5904	13.497	0.9459	9.7972	0.824050375	Low
TCGA-DM-A28E-01A-11R-A32Y-07	9.994520548	0	4.7505	13.0141	0.5744	11.7188	0.828549004	Low
TCGA-AA-3519-01A-02R-0821-07	0.756164384	0	5.8374	11.5208	1.1139	8.7609	0.829760139	Low
TCGA-AA-3562-01A-02R-0821-07	1.665753425	0	8.9726	14.4519	0.9612	11.9072	0.830848868	Low
TCGA-AA-3555-01A-01R-0821-07	2.495890411	0	9.2144	12.985	1.0727	9.7612	0.834756574	Low
TCGA-CM-5862-01A-01R-1653-07	0.419178082	1	3.2583	10.0875	1.3178	7.7112	0.837358488	Low
TCGA-AZ-4315-01A-01R-1410-07	4.865753425	0	5.1228	12.6499	0.6245	11.3527	0.840457381	Low
TCGA-CM-4748-01A-01R-1410-07	2.169863014	0	10.842	12.2938	2.4879	7.0737	0.841099364	Low
TCGA-AA-3956-01A-02R-1022-07	2.835616438	0	7.162	12.6144	0.9449	10.3328	0.842977171	Low
TCGA-AY-6386-01A-21R-1723-07	1.484931507	0	7.1246	16.93	0.6807	16.701	0.844520654	Low
TCGA-AA-A00D-01A-01R-A002-07	1.583561644	0	7.2037	10.5294	1.3723	7.1508	0.848753589	Low
TCGA-AA-3939-01A-01R-1022-07	1.082191781	0	2.9141	8.8757	0.4894	7.2289	0.849793918	Low
TCGA-AA-3971-01A-01R-1022-07	1.339726027	0	4.8926	12.6255	0.8483	11.472	0.850531682	Low
TCGA-A6-2686-01A-01R-A32Z-07	3.084931507	1	6.1235	12.2025	0.9242	10.4001	0.852114484	Low
TCGA-CA-5256-01A-01R-1410-07	1.038356164	0	3.2111	10.5219	0.3611	9.6627	0.853844379	Low
TCGA-G4-6317-02A-11R-2066-07	3	0	13.501	11.6596	1.2748	6.6647	0.853868451	Low
TCGA-CA-5796-01A-01R-1653-07	1.032876712	0	3.2588	13.563	0.7973	13.6257	0.857612228	Low
TCGA-AA-3862-01A-01R-1022-07	2.504109589	0	2.3367	9.4368	0.6552	8.3042	0.858199781	Low
TCGA-AD-6963-01A-11R-1928-07	2.284931507	0	4.3324	11.2395	1.1031	9.7214	0.858975063	Low
TCGA-AY-A8YK-01A-11R-A41B-07	1.569863014	0	5.4797	10.4785	1.5394	7.8814	0.860810061	Low
TCGA-AA-3844-01A-01R-1022-07	1.243835616	0	4.6269	12.3923	1.0866	11.3774	0.86372951	Low
TCGA-DM-A28F-01A-11R-A32Y-07	2.997260274	1	4.7765	7.1688	0.8289	4.241	0.864885011	Low
TCGA-AA-3679-01A-02R-0905-07	1.252054795	0	5.8542	9.8452	1.1791	7.2958	0.86504328	Low
TCGA-A6-5665-01A-01R-1653-07	1.838356164	0	2.0143	14.0291	0.3928	15.3458	0.866585079	Low
TCGA-AA-A01I-01A-02R-A089-07	2.583561644	0	1.4542	12.2316	0.505	12.9212	0.866649876	Low
TCGA-QG-A5YX-01A-11R-A28H-07	2.747945205	0	1.9995	14.9054	0.5882	16.4964	0.870025439	Low
TCGA-AA-3980-01A-02R-1022-07	0.663013699	0	5.104	9.31	0.9949	7.1608	0.871652872	Low
TCGA-A6-3810-01A-01R-1022-07	3.043835616	0	10.3682	9.6979	1.5301	5.3033	0.872093609	Low
TCGA-AZ-5407-01A-01R-1723-07	7.350684932	0	3.1059	12.6942	0.7973	12.8863	0.873676867	Low
TCGA-AA-3675-01A-02R-0905-07	3.920547945	0	4.1764	13.4576	0.6765	13.7062	0.874706968	Low
TCGA-T9-A92H-01A-11R-A37K-07	0.991780822	0	5.7554	9.1988	0.9392	6.9778	0.877766704	Low
TCGA-AA-3522-01A-01R-0821-07	3.087671233	0	1.8556	12.0591	0.5081	12.8942	0.880525072	Low
TCGA-AA-3841-01A-01R-0905-07	3.079452055	0	17.8734	13.8276	1.8933	8.269	0.880993878	Low
TCGA-G4-6625-01A-21R-1774-07	7.649315068	0	5.1134	10.061	0.9563	8.7276	0.889976872	Low
TCGA-A6-5659-01A-01R-1653-07	2.536986301	0	6.5007	10.185	1.215	8.2502	0.893548789	Low
TCGA-F4-6808-01A-11R-1839-07	2.805479452	0	4.6747	14.6278	0.9401	15.6865	0.903992136	Low
TCGA-AA-A00L-01A-01R-A002-07	3.169863014	0	5.382	10.6239	1.5239	9.2788	0.904668093	Low
TCGA-AY-5543-01A-01R-1653-07	2.750684932	0	2.5708	6.5284	0.7151	5.3152	0.905845797	Low
TCGA-D5-6541-01A-11R-1723-07	1.298630137	0	13.4072	14.0486	0.9246	11.7546	0.906461163	Low
TCGA-AA-3955-01A-02R-1022-07	1.747945205	0	3.3985	9.9697	1.0174	9.8012	0.914717676	Low
TCGA-DM-A280-01A-12R-A16W-07	0.646575342	1	6.5639	10.4947	0.5385	9.8205	0.914744861	Low
TCGA-CM-4746-01A-01R-1410-07	3.084931507	0	1.9862	12.2189	0.3525	14.1956	0.918938399	Low
TCGA-AA-3511-01A-21R-1839-07	0.580821918	0	10.7036	10.4766	1.8314	7.2469	0.920655773	Low
TCGA-AZ-4615-01A-01R-1410-07	2.745205479	0	5.7008	11.9372	0.5543	12.3206	0.921517074	Low
TCGA-AA-3861-01A-01R-1022-07	2.504109589	0	1.383	11.6132	0.2682	13.7434	0.923028816	Low
TCGA-AA-3553-01A-01R-0821-07	2	0	7.427	10.0073	1.1826	8.5409	0.927183709	Low
TCGA-AA-3869-01A-01R-1022-07	2.252054795	1	6.4116	9.0811	1.1449	7.7699	0.932278966	Low
TCGA-NH-A6GC-01A-12R-A41B-07	1.065753425	0	6.0201	10.8273	2.2127	9.4476	0.934486177	Low
TCGA-DM-A28K-01A-21R-A32Y-07	8.18630137	0	4.3246	13.6624	1.1565	15.1196	0.938473171	Low
TCGA-AA-3842-01A-01R-1022-07	3.084931507	0	8.7384	10.8957	0.8526	9.9693	0.941671116	Low
TCGA-AA-A02Y-01A-43R-A32Y-07	3.331506849	0	0.4699	12.3245	0.2307	15.668	0.945602994	Low
TCGA-AA-3688-01A-01R-0905-07	1.583561644	0	5.9403	9.6117	1.3163	9.0058	0.951684161	Low
TCGA-AA-3510-01A-01R-1410-07	5.331506849	0	5.8421	13.1631	0.882	14.4841	0.953731738	Low
TCGA-AA-3506-01A-01R-1410-07	4.835616438	0	10.3061	12.1087	1.1005	11.2049	0.955250736	Low
TCGA-CM-4751-01A-02R-1839-07	2.252054795	0	13.8658	11.6384	1.7807	8.6249	0.955479845	Low
TCGA-D5-6537-01A-11R-1723-07	0.4	1	4.032	9.6502	0.377	10.7633	0.957766639	Low
TCGA-AA-A01F-01A-01R-A002-07	2.668493151	0	1.888	6.5726	0.7355	6.9472	0.960136532	Low
TCGA-DM-A28M-01A-12R-A16W-07	7.931506849	0	3.2324	9.3155	0.6688	10.5582	0.967816035	Low
TCGA-DM-A28H-01A-11R-A16W-07	9.756164384	0	5.1258	13.4378	0.8377	15.5534	0.969635748	Low
TCGA-A6-5661-01A-01R-1653-07	2.794520548	0	4.0401	12.7312	0.4658	15.3807	0.973189835	Low
TCGA-A6-6140-01A-11R-1774-07	2.010958904	0	5.3822	10.6417	1.3173	11.2495	0.97647886	Low
TCGA-A6-3808-01A-01R-1022-07	2.778082192	0	10.185	12.971	1.598	12.5491	0.978018809	Low
TCGA-G4-6310-01A-11R-1723-07	5.301369863	0	4.9024	9.1941	0.912	9.8566	0.980623397	Low
TCGA-AA-3532-01A-01R-0821-07	2.416438356	0	10.8172	12.0067	1.2836	11.3482	0.98225394	Low
TCGA-AA-3710-01A-01R-1022-07	2.249315068	0	5.0366	12.0677	1.4103	13.4367	0.982433498	Low
TCGA-AA-3561-01A-01R-0821-07	1.161643836	0	2.7981	8.2902	0.6195	9.7214	0.984863229	Low
TCGA-AA-3994-01A-01R-1113-07	2.252054795	0	6.2574	10.0617	1.0082	10.603	0.985302711	Low
TCGA-A6-6650-01A-11R-1774-07	1.717808219	0	8.09	9.803	1.2469	9.367	0.986008439	Low
TCGA-CM-5868-01A-01R-1653-07	1.419178082	0	12.2288	11.6059	1.2684	10.3993	0.987277608	Low
TCGA-CM-6677-01A-11R-1839-07	0.923287671	0	11.0999	10.524	2.0158	8.7396	0.992990172	Low
TCGA-AA-3680-01A-01R-0905-07	0.917808219	1	5.375	16.5044	0.9432	20.2689	0.994797888	Low
TCGA-AA-3966-01A-01R-1113-07	0.167123288	0	9.4582	10.2189	1.1683	9.7803	0.997079792	Low
TCGA-A6-6650-01B-02R-A277-07	1.717808219	0	6.7718	6.5763	1.4284	5.5943	1.005498632	Low
TCGA-AA-3815-01A-01R-1022-07	2.753424658	0	5.6618	14.1678	0.9387	17.3792	1.016574804	Low
TCGA-AA-A010-01A-01R-A089-07	2.915068493	0	7.2353	14.4148	2.0768	16.1529	1.018448775	Low
TCGA-A6-6780-01B-04R-A277-07	1.676712329	0	2.9951	2.3427	0.6494	2.0894	1.021227377	Low
TCGA-CM-4743-01A-01R-1723-07	1.920547945	0	9.7885	11.4259	1.1841	11.9213	1.022469549	Low
TCGA-AA-A02W-01A-01R-A00A-07	3.416438356	0	7.0412	10.9912	0.8555	12.6636	1.0246278	Low
TCGA-D5-6532-01A-11R-1723-07	1.520547945	0	6.2526	14.083	1.0379	17.2123	1.028095402	Low
TCGA-AZ-4308-01A-01R-1410-07	9.106849315	0	18.7093	13.1762	1.2853	11.1785	1.029178972	Low
TCGA-DM-A1D7-01A-11R-A155-07	1.109589041	1	5.1377	10.4795	1.3388	12.3126	1.029740838	Low
TCGA-4T-AA8H-01A-11R-A41B-07	1.054794521	0	2.162	12.4671	0.4673	17.0251	1.031140863	Low
TCGA-A6-5656-01B-02R-A277-07	2.742465753	0	3.2829	2.6214	1.1689	2.1253	1.031226559	Low
TCGA-A6-5660-01A-01R-1653-07	2.432876712	0	7.4839	9.4606	0.9011	10.4581	1.03138843	Low
TCGA-A6-2683-01A-01R-0821-07	1.380821918	1	11.9758	9.6081	1.4494	8.5527	1.032797615	Low
TCGA-AA-3970-01A-01R-1022-07	3.002739726	0	5.3428	11.5085	0.9337	14.2586	1.038874287	Low
TCGA-A6-2682-01A-01R-1410-07	1.161643836	1	10.2005	11.5034	1.871	11.628	1.03934137	Low
TCGA-G4-6299-01A-11R-1774-07	6.21369863	0	6.8294	7.3592	1.292	7.5708	1.039800167	Low
TCGA-DM-A1D4-01A-21R-A155-07	7.728767123	1	2.172	5.0032	0.5899	6.636	1.041338518	Low
TCGA-CA-5255-01A-11R-1839-07	1.030136986	0	2.8111	10.4321	0.3979	14.2155	1.041370879	Low
TCGA-F4-6807-01A-11R-1839-07	3.58630137	0	15.5848	11.0723	2.4332	8.599	1.042094912	Low
TCGA-AA-3812-01A-01R-0905-07	2.920547945	0	23.8507	13.0716	1.2578	9.4899	1.04332305	Low
TCGA-AA-3660-01A-01R-1723-07	6.506849315	0	6.2318	11.5724	1.1003	13.9758	1.043618792	Low
TCGA-CM-4747-01A-01R-1410-07	2.084931507	0	10.7607	8.4242	1.5997	7.4737	1.045421039	Low
TCGA-AZ-4313-01A-01R-1410-07	6.328767123	0	5.8844	10.8169	1.0653	13.1468	1.047014595	Low
TCGA-CK-4951-01A-01R-1410-07	5.846575342	1	12.5929	10.0517	1.0213	9.6717	1.047689517	Low
TCGA-AA-A017-01A-01R-A00A-07	1.252054795	0	8.8554	7.9824	1.5139	7.6822	1.047908286	Low
TCGA-3L-AA1B-01A-11R-A37K-07	1.301369863	0	8.9611	8.9094	2.2766	8.2537	1.048066776	Low
TCGA-A6-2681-01A-01R-1410-07	3.8	0	19.2456	11.167	2.0451	7.9306	1.050397566	Low
TCGA-AA-3977-01A-01R-1022-07	2.084931507	0	5.6344	10.3998	0.7209	13.1185	1.053962155	Low
TCGA-CM-6163-01A-11R-1653-07	1.169863014	0	6.2632	6.9443	0.9273	7.8434	1.054171252	Low
TCGA-AA-3877-01A-01R-1022-07	2.583561644	0	7.6901	12.4116	1.6006	14.4299	1.055685308	Low
TCGA-D5-6539-01A-11R-1723-07	1.04109589	0	7.0441	11.4742	2.2846	12.7407	1.056538629	Low
TCGA-AA-3866-01A-01R-1022-07	1.419178082	0	12.0896	8.8574	1.2044	8.3115	1.061591537	Low
TCGA-AA-3692-01A-01R-0905-07	3	1	6.3195	10.2507	1.0351	12.5654	1.062913301	Low
TCGA-DM-A1HB-01A-21R-A180-07	11.30410959	0	4.0936	11.3972	0.7755	15.2906	1.065730253	Low
TCGA-DM-A1D8-01A-11R-A155-07	1.049315068	1	3.6031	9.5939	1.0235	12.7146	1.066105699	Low
TCGA-CK-4950-01A-01R-1723-07	7.120547945	0	7.55	10.8947	0.9235	13.2088	1.066871922	Low
TCGA-CM-6676-01A-11R-1839-07	0.923287671	0	11.5101	12.4692	1.3877	13.5572	1.067168485	Low
TCGA-CK-4948-01B-11R-1653-07	12.33424658	0	4.7437	8.8573	0.8013	11.5229	1.06882189	Low
TCGA-A6-6782-01A-11R-1839-07	1.690410959	0	16.7533	10.2456	3.1619	6.9417	1.069605738	Low
TCGA-AD-6895-01A-11R-1928-07	2.090410959	0	9.637	8.8967	1.6111	9.076	1.070118464	Low
TCGA-CM-5860-01A-01R-1653-07	2.668493151	0	10.9388	7.591	1.3728	7.0335	1.072565515	Low
TCGA-D5-5541-01A-01R-1653-07	4.660273973	0	7.8416	10.6012	1.3126	12.4765	1.073525609	Low
TCGA-A6-6138-01A-11R-1774-07	1.876712329	0	13.8523	7.2454	2.0976	4.8781	1.075326016	Low
TCGA-AD-6965-01A-11R-1928-07	2.205479452	0	11.5164	11.5164	1.9118	11.9419	1.076794639	Low
TCGA-DM-A28C-01A-11R-A32Y-07	6.780821918	1	4.5328	12.4737	0.6935	16.9573	1.076816761	Low
TCGA-A6-2679-01A-02R-1410-07	3.742465753	0	5.4464	7.4417	1.2748	9.0388	1.07802636	Low
TCGA-AD-5900-01A-11R-1653-07	1.01369863	0	5.9727	10.0307	0.9625	12.8157	1.079988989	Low
TCGA-CM-6165-01A-11R-1653-07	1.336986301	0	13.3685	11.6172	1.8733	11.5245	1.080688941	Low
TCGA-A6-5659-01B-04R-A277-07	2.536986301	0	3.4542	1.6564	0.5453	2.3563	1.080850735	Low
TCGA-AA-3681-01A-01R-0905-07	0.498630137	0	5.5868	8.1786	1.0146	10.3412	1.081746225	Low
TCGA-5M-AATE-01A-11R-A41B-07	3.287671233	0	5.89	6.4356	1.3091	7.5764	1.08491607	Low
TCGA-AA-3544-01A-01R-1873-07	1.167123288	0	9.3668	6.1409	1.2898	6.0434	1.091331421	Low
TCGA-A6-3810-01B-04R-A277-07	3.043835616	0	3.6742	2.5443	1.5978	2.8063	1.092366901	Low
TCGA-A6-3810-01A-01R-A278-07	3.043835616	0	14.4038	7.5992	2.2394	5.4831	1.096032302	Low
TCGA-CM-6678-01A-11R-1839-07	0.917808219	0	6.7057	10.7028	1.0259	13.829	1.098644944	Low
TCGA-A6-2675-01A-02R-1723-07	3.619178082	0	16.4001	9.9216	1.7099	8.7186	1.106304298	Low
TCGA-AA-A01X-01A-21R-A083-07	2.167123288	0	5.5427	8.1552	1.3498	10.5954	1.109250154	Low
TCGA-AA-A00K-01A-02R-A002-07	1.504109589	0	7.0841	13.7421	1.4445	17.8335	1.110660124	Low
TCGA-AA-3655-01A-02R-1723-07	5.084931507	0	7.3689	12.5215	1.0201	16.5341	1.117139399	Low
TCGA-A6-2671-01A-01R-1410-07	3.646575342	1	14.9362	9.1525	1.4831	8.6283	1.118337029	Low
TCGA-AA-A029-01A-01R-A00A-07	4.331506849	0	3.2093	9.2198	0.7193	13.727	1.119134654	Low
TCGA-A6-2676-01A-01R-0826-07	3.575342466	1	9.1732	11.9367	1.2507	14.895	1.119782165	Low
TCGA-AA-3697-01A-01R-1723-07	7.087671233	0	6.0362	7.1662	1.1111	9.463	1.119965471	Low
TCGA-AA-3972-01A-01R-1022-07	4.249315068	0	4.6757	6.4593	1.1537	8.9478	1.120966429	Low
TCGA-AA-3855-01A-01R-1022-07	2.671232877	0	6.8107	10.6456	1.0062	14.2055	1.121685521	Low
TCGA-D5-6540-01A-11R-1723-07	1.345205479	0	9.6186	10.8308	1.887	12.6368	1.121838532	Low
TCGA-A6-2677-01A-01R-0821-07	2.02739726	1	8.8929	8.0686	0.9215	9.9254	1.123110045	Low
TCGA-AA-3516-01A-02R-0826-07	1.084931507	1	4.0183	6.9646	0.6021	10.5403	1.127657873	Low
TCGA-AA-3538-01A-01R-0821-07	2.167123288	0	10.0976	15.8541	1.0037	20.4755	1.128680801	Low
TCGA-AD-6548-01A-11R-1839-07	1.780821918	0	10.1302	9.3816	1.4542	10.9857	1.130600439	Low
TCGA-AA-3833-01A-01R-0905-07	1.328767123	0	9.4456	10.1025	1.0537	12.6192	1.130738095	Low
TCGA-AA-3973-01A-01R-1022-07	1.087671233	0	6.2982	5.2923	1.0889	7.0086	1.132560163	Low
TCGA-DM-A0XF-01A-11R-A155-07	3.183561644	1	4.425	10.6231	0.5831	15.6559	1.132594293	Low
TCGA-D5-5540-01A-01R-1653-07	4.673972603	0	1.0382	2.8547	0.3843	6.151	1.132722511	Low
TCGA-AA-3867-01A-01R-1022-07	2.002739726	0	10.3718	13.1512	1.1526	16.5371	1.133612874	Low
TCGA-AU-3779-01A-01R-1723-07	1.208219178	0	9.8036	6.9732	1.4969	7.7537	1.13432041	Low
TCGA-D5-6929-01A-31R-1928-07	1.117808219	0	13.3538	10.7986	2.163	11.2322	1.134555227	Low
TCGA-AA-3663-01A-01R-1723-07	0.580821918	0	3.3322	10.9096	0.7912	16.316	1.134942551	Low
TCGA-CM-6164-01A-11R-1653-07	2.419178082	0	9.0017	9.7673	2.2306	11.3853	1.138203083	Low
TCGA-CM-5863-01A-21R-1839-07	1.252054795	0	8.6716	10.1166	1.3575	12.8736	1.142064412	Low
TCGA-A6-6142-01A-11R-1774-07	2.090410959	0	29.6284	11.9996	2.4741	6.8472	1.142605199	Low
TCGA-CM-5348-01A-21R-1723-07	1.915068493	0	22.1051	10.3394	1.9143	7.8418	1.145912024	Low
TCGA-AA-3949-01A-01R-1022-07	2.167123288	0	4.2861	8.1062	0.4605	12.5983	1.148467283	Low
TCGA-AA-3678-01A-01R-0905-07	3.917808219	0	6.0188	5.7077	1.1297	7.9912	1.149094862	Low
TCGA-DM-A282-01A-12R-A16W-07	11.59726027	0	7.8634	10.5572	1.4542	13.8575	1.149882023	Low
TCGA-AA-3986-01A-02R-1022-07	1.589041096	0	7.4004	11.6028	0.739	16.1725	1.15092491	Low
TCGA-AA-A00W-01A-01R-A002-07	1.249315068	0	2.4075	9.1739	0.9875	14.3762	1.152001108	Low
TCGA-D5-5539-01A-01R-1653-07	1.632876712	0	11.0909	7.6748	1.6092	8.5606	1.153892544	Low
TCGA-AA-A00Z-01A-01R-A002-07	1.832876712	0	7.5373	9.4263	1.7238	12.3019	1.158034903	Low
TCGA-F4-6856-01A-11R-1928-07	2.942465753	0	5.948	14.7455	1.2401	20.8178	1.158521279	Low
TCGA-AA-3713-01A-21R-1723-07	1.58630137	0	5.2551	10.1409	1.222	14.6213	1.159072489	Low
TCGA-CK-4947-01B-11R-1653-07	1.463013699	0	8.4116	11.5647	0.9048	15.7908	1.160641138	Low
TCGA-DM-A1DA-01A-11R-A155-07	0.624657534	1	4.7351	9.0405	0.7021	13.7747	1.16087859	Low
TCGA-G4-6297-01A-11R-1723-07	6.865753425	0	1.6271	9.6427	0.7269	15.7755	1.162876581	Low
TCGA-A6-6652-01A-11R-1774-07	2.057534247	0	6.6536	8.5478	1.1764	12.0294	1.165084403	Low
TCGA-A6-2684-01A-01R-A278-07	3.087671233	0	9.172	7.3366	1.4888	9.1645	1.167401895	High
TCGA-AA-A00R-01A-01R-A002-07	0.082191781	0	6.3431	12.4252	1.3691	17.5165	1.169920334	High
TCGA-AA-3543-01A-01R-0826-07	0.082191781	0	2.6317	7.347	0.7934	12.343	1.17431756	High
TCGA-AZ-6606-01A-11R-1839-07	0.978082192	1	4.9321	7.2249	0.9438	11.2198	1.175721348	High
TCGA-AA-3520-01A-01R-0821-07	2.002739726	0	10.7086	9.4399	1.1859	12.0022	1.175756253	High
TCGA-AA-A01P-01A-21R-A083-07	3.17260274	1	12.8657	10.3379	2.509	11.2981	1.177361894	High
TCGA-4N-A93T-01A-11R-A37K-07	0.4	0	5.7954	6.1112	0.8833	9.5532	1.183955729	High
TCGA-A6-5665-01B-03R-2302-07	1.838356164	0	8.5163	5.2298	2.8028	5.649	1.18838807	High
TCGA-AA-3662-01A-01R-1723-07	0.504109589	0	6.6998	7.5922	1.7674	10.6692	1.192831759	High
TCGA-AA-3875-01A-01R-0905-07	1.504109589	0	5.8978	11.3874	0.9498	17.1127	1.196144476	High
TCGA-AA-A01S-01A-21R-A083-07	0.084931507	0	2.3417	7.4988	0.9125	12.9949	1.197060875	High
TCGA-AA-3509-01A-01R-1410-07	5.246575342	0	4.6623	6.3737	1.0961	10.4299	1.198851131	High
TCGA-AA-3837-01A-01R-0905-07	3.249315068	0	9.8601	9.4469	1.0107	12.9318	1.19894595	High
TCGA-G4-6322-01A-11R-1723-07	2.169863014	0	9.4757	5.8207	3.1649	6.0333	1.200595482	High
TCGA-AA-3552-01A-01R-0821-07	1.084931507	1	12.6705	12.603	2.009	15.4802	1.201520318	High
TCGA-G4-6323-01A-11R-1723-07	1.147945205	0	2.5295	12.6284	0.8078	20.3301	1.201869243	High
TCGA-A6-2674-01A-02R-A278-07	3.646575342	0	10.3729	5.8057	2.7984	6.1879	1.209437412	High
TCGA-CK-4952-01A-01R-1723-07	1.301369863	0	4.6226	7.1159	1.214	11.6561	1.213292706	High
TCGA-AA-A00A-01A-01R-A002-07	3.169863014	0	8.566	12.7601	1.2262	18.1445	1.213400437	High
TCGA-A6-3809-01B-04R-A277-07	2.728767123	0	5.462	1.1602	0.6862	3.4993	1.215705904	High
TCGA-G4-6627-01A-11R-1774-07	5.95890411	0	11.3227	7.8193	1.7882	9.7179	1.215825422	High
TCGA-AA-3831-01A-01R-0905-07	1.498630137	0	9.3284	15.2891	1.587	21.1463	1.216195936	High
TCGA-CM-6170-01A-11R-1653-07	1.252054795	0	11.0651	6.2805	1.1431	8.2931	1.218780007	High
TCGA-A6-2672-01A-01R-0826-07	3.887671233	0	10.4321	9.5485	1.4361	12.8642	1.21932471	High
TCGA-CA-6716-01A-11R-1839-07	1.016438356	0	8.6395	7.6142	1.7888	10.4867	1.219873659	High
TCGA-A6-2685-01A-01R-1410-07	3.104109589	0	12.7277	9.9148	1.9237	12.1132	1.220342252	High
TCGA-A6-5661-01B-05R-2302-07	2.794520548	0	9.5047	2.0719	0.5621	3.5752	1.224117398	High
TCGA-D5-7000-01A-11R-A32Z-07	0.854794521	0	9.9236	10.244	1.3729	14.2427	1.227641466	High
TCGA-A6-2674-01B-04R-A277-07	3.646575342	0	8.7811	2.5586	2.1707	3.1648	1.230042718	High
TCGA-AD-6889-01A-11R-1928-07	6.936986301	1	3.3697	11.2316	0.6827	18.7582	1.232882002	High
TCGA-G4-6320-01A-11R-1723-07	2.202739726	0	2.4269	8.571	0.6028	15.6131	1.242555032	High
TCGA-F4-6460-01A-11R-1774-07	2.663013699	1	19.8565	8.2038	2.4867	7.0357	1.244542173	High
TCGA-AA-3664-01A-01R-0905-07	4.501369863	0	6.2229	8.6754	0.8054	14.2628	1.246695702	High
TCGA-DM-A288-01A-11R-A16W-07	1.169863014	1	3.6085	9.3524	0.9542	16.1118	1.250846251	High
TCGA-DM-A28G-01A-11R-A16W-07	5.065753425	1	4.3543	13.8084	0.707	22.3477	1.251623013	High
TCGA-A6-2674-01A-02R-0821-07	3.646575342	0	14.9017	5.6518	2.211	5.6409	1.251640692	High
TCGA-A6-A565-01A-31R-A28H-07	1.353424658	1	13.378	10.1591	5.6448	9.4096	1.252209113	High
TCGA-A6-2684-01C-08R-A277-07	3.087671233	0	10.588	2.4607	1.4113	3.4757	1.252448367	High
TCGA-AD-6901-01A-11R-1928-07	1.868493151	1	14.9232	8.0783	3.018	8.3396	1.253328553	High
TCGA-CM-6674-01A-11R-1839-07	1.079452055	0	8.9863	14.4105	1.1812	21.102	1.253534348	High
TCGA-AA-A00E-01A-01R-A002-07	2.501369863	0	5.4028	6.8799	1.2422	11.7951	1.255262125	High
TCGA-AZ-6599-01A-11R-1774-07	0.564383562	1	2.2474	11.5492	0.9008	19.8328	1.255424676	High
TCGA-QL-A97D-01A-12R-A41B-07	1.824657534	0	2.9671	6.4792	1.1844	12.1881	1.255968514	High
TCGA-D5-6932-01A-11R-1928-07	0.947945205	0	15.2746	8.3553	2.5624	9.0895	1.257269073	High
TCGA-5M-AAT4-01A-11R-A41B-07	0.134246575	1	7.5776	6.9277	1.2777	11.0778	1.25763184	High
TCGA-AA-3514-01A-02R-0821-07	0.084931507	0	45.5861	20.1093	1.6702	15.3902	1.259297099	High
TCGA-NH-A50V-01A-11R-A28H-07	1.610958904	0	10.3698	7.8581	1.7292	10.9874	1.259540549	High
TCGA-AA-A00U-01A-01R-A002-07	1.419178082	0	6.7478	8.6488	1.5453	13.6144	1.260732791	High
TCGA-AA-A01V-01A-23R-A083-07	0.084931507	0	5.152	14.8707	1.1013	23.3981	1.263011007	High
TCGA-AA-3554-01A-01R-0826-07	1.495890411	0	17.9991	11.308	1.4065	13.4518	1.265402197	High
TCGA-A6-6137-01A-11R-1774-07	2.257534247	0	6.0442	11.5738	1.5389	18.093	1.266265512	High
TCGA-AA-3696-01A-01R-0905-07	0.419178082	1	8.6656	9.6248	0.6174	15.2408	1.266583619	High
TCGA-A6-6653-01A-11R-1774-07	2.032876712	0	12.5442	8.2803	1.1074	11.5007	1.267570624	High
TCGA-AD-6899-01A-11R-1928-07	0.482191781	1	17.9278	10.5811	3.0205	11.0439	1.26894442	High
TCGA-G4-6303-01A-11R-1774-07	5.487671233	1	10.3792	6.8883	1.8876	9.6708	1.27031524	High
TCGA-D5-6898-01A-11R-1928-07	0.62739726	0	13.3151	11.4009	1.6237	15.2031	1.271246008	High
TCGA-NH-A6GB-01A-11R-A37K-07	1.304109589	0	4.564	6.7866	1.1805	12.3722	1.274240514	High
TCGA-CM-6679-01A-11R-1839-07	0.838356164	0	18.6111	9.6166	2.5696	9.9507	1.274542781	High
TCGA-A6-2677-01B-02R-A277-07	2.02739726	1	9.3375	3.135	1.9885	4.7778	1.275746043	High
TCGA-AA-3950-01A-02R-1022-07	2	0	7.0164	5.8129	1.1008	10.2611	1.278833788	High
TCGA-CK-6748-01A-11R-1839-07	0.167123288	0	19.1348	7.6252	1.8235	7.7525	1.280794181	High
TCGA-AA-A00F-01A-01R-A002-07	2.835616438	0	11.0794	7.1529	1.8101	10.0887	1.283133961	High
TCGA-A6-6781-01A-22R-A278-07	1.638356164	0	14.0387	7.7252	2.2024	9.4894	1.285184234	High
TCGA-AA-A01G-01A-01R-A002-07	1	0	5.1118	7.509	0.8561	13.7306	1.287939107	High
TCGA-D5-6535-01A-11R-1723-07	1.260273973	0	7.3799	4.4698	1.7067	7.8526	1.288199214	High
TCGA-NH-A8F7-01A-11R-A41B-07	1.487671233	0	2.5321	8.2831	0.809	15.8122	1.288276639	High
TCGA-AA-3968-01A-01R-1022-07	1.832876712	0	12.4535	6.5374	1.8524	8.7906	1.289230138	High
TCGA-AA-A02J-01A-01R-A00A-07	0.419178082	1	3.9403	8.7026	0.859	15.8688	1.289804496	High
TCGA-A6-2684-01A-01R-1410-07	3.087671233	0	22.4864	9.5488	1.7144	9.7558	1.304593626	High
TCGA-AA-3864-01A-01R-1022-07	4.416438356	0	5.3991	6.8486	0.7251	13.1594	1.307296692	High
TCGA-CM-5861-01A-01R-1653-07	1.252054795	0	4.185	9.9745	1.1442	17.6835	1.311049193	High
TCGA-F4-6459-01A-11R-1774-07	0.717808219	1	22.9874	10.8904	2.4443	11.0084	1.316900142	High
TCGA-AA-3821-01A-01R-1022-07	0.084931507	0	16.557	11.8478	1.6704	15.4545	1.319175097	High
TCGA-AZ-6598-01A-11R-1774-07	4.117808219	1	4.9812	6.6897	1.2131	12.8624	1.319853801	High
TCGA-AZ-6603-01A-11R-1839-07	2.463013699	1	15.1776	8.2576	2.1697	10.498	1.321812045	High
TCGA-AA-3666-01A-02R-0905-07	0.167123288	1	12.8717	8.5802	2.2652	11.7478	1.324106764	High
TCGA-G4-6311-01A-11R-1723-07	3.284931507	0	15.9635	7.0738	1.3401	9.3754	1.325934282	High
TCGA-NH-A8F7-06A-31R-A41B-07	1.487671233	0	4.0207	9.3899	1.1667	17.2219	1.329489918	High
TCGA-AD-A5EK-01A-11R-A28H-07	1.369863014	0	6.3471	7.3593	1.9434	12.815	1.330106976	High
TCGA-AA-3848-01A-01R-0905-07	0.838356164	1	16.777	7.5639	2.1909	9.0711	1.330653681	High
TCGA-A6-2680-01A-01R-1410-07	2.926027397	0	13.7514	7.1524	1.7328	10.027	1.331189765	High
TCGA-QG-A5YW-01A-11R-A28H-07	2.454794521	0	12.0355	7.8811	1.4686	11.9323	1.331828816	High
TCGA-AA-3870-01A-01R-1022-07	2.498630137	0	22.8281	6.2449	1.6895	5.4897	1.332326933	High
TCGA-D5-6533-01A-11R-1723-07	2.123287671	0	11.8023	5.7042	2.355	8.1783	1.333768411	High
TCGA-AA-A01C-01A-01R-A00A-07	1.252054795	0	19.2005	10.6746	2.1277	12.7099	1.3359596	High
TCGA-AA-3856-01A-01R-0905-07	0.082191781	0	8.6109	9.4614	1.3287	15.6495	1.338425499	High
TCGA-DM-A0XD-01A-12R-A155-07	2.035616438	1	6.5213	7.3068	0.6898	13.9943	1.340013879	High
TCGA-QG-A5YV-01A-11R-A28H-07	3.564383562	0	3.1796	6.7556	0.981	14.2082	1.341953664	High
TCGA-A6-3809-01A-01R-A278-07	2.728767123	0	0.6579	5.617	0.3692	14.2053	1.348801907	High
TCGA-D5-6530-01A-11R-1723-07	1.701369863	0	4.1734	7.6586	0.6912	15.6174	1.355879643	High
TCGA-D5-6531-01A-11R-1723-07	1.479452055	0	10.6306	5.1475	1.2758	9.2141	1.357381308	High
TCGA-CK-6747-01A-11R-1839-07	2.246575342	0	8.2752	13.4138	1.3884	21.6512	1.360340459	High
TCGA-AA-A01Z-01A-11R-A083-07	3.084931507	0	7.809	9.7422	1.2317	16.8175	1.361373232	High
TCGA-A6-5667-01A-21R-1723-07	2.430136986	0	9.036	6.8433	0.9002	12.6879	1.366952185	High
TCGA-AA-3811-01A-01R-1022-07	0.838356164	1	9.2525	9.415	1.5736	15.637	1.368516627	High
TCGA-F4-6809-01A-11R-1839-07	1.104109589	1	17.0871	6.6269	3.4797	7.1385	1.370422292	High
TCGA-G4-6309-01A-21R-1839-07	7.123287671	0	5.6404	9.3099	0.9336	17.4791	1.373500381	High
TCGA-AA-3667-01A-01R-0905-07	1.167123288	0	12.3253	6.3846	1.1752	10.7209	1.374868419	High
TCGA-A6-6781-01B-06R-A277-07	1.638356164	0	13.7726	2.6027	1.6965	4.4255	1.376705834	High
TCGA-QG-A5Z2-01A-11R-A28H-07	2.608219178	0	1.4437	11.4217	0.5521	22.3972	1.377301041	High
TCGA-G4-6295-01A-11R-1723-07	0.695890411	0	6.4284	5.8939	0.9601	12.4411	1.378276508	High
TCGA-A6-4105-01A-02R-1774-07	1.210958904	1	9.2351	5.5112	1.3107	10.5761	1.379505837	High
TCGA-A6-5666-01A-01R-1653-07	2.726027397	0	2.9155	5.8132	0.9284	13.6725	1.380138439	High
TCGA-CA-6718-01A-11R-1839-07	0.838356164	1	11.8194	5.8824	1.5018	10.1624	1.390591785	High
TCGA-CK-6751-01A-11R-1839-07	1.419178082	0	16.8679	12.913	1.4615	18.2442	1.390673716	High
TCGA-AA-A03J-01A-21R-A16W-07	3.41369863	0	8.8904	7.4972	1.436	13.571	1.390926194	High
TCGA-CK-5913-01A-11R-1653-07	4.276712329	0	9.6428	7.4846	1.0557	13.6321	1.391307684	High
TCGA-AA-3858-01A-01R-0905-07	2.589041096	0	10.3706	8.3553	1.5043	14.2073	1.392925527	High
TCGA-G4-6315-01A-11R-1723-07	5.15890411	0	4.6667	9.5915	1.9084	17.7028	1.395332133	High
TCGA-D5-6920-01A-11R-1928-07	1.032876712	0	6.6382	9.7315	1.3925	17.6669	1.396337132	High
TCGA-D5-6926-01A-11R-1928-07	0.753424658	0	18.7407	10.3967	2.3814	13.4517	1.407299889	High
TCGA-D5-6930-01A-11R-1928-07	1.112328767	0	10.4115	9.1979	2.1635	15.1195	1.41395085	High
TCGA-AA-3930-01A-01R-1022-07	0.167123288	1	5.3252	4.3594	1.0998	11.1951	1.416973372	High
TCGA-F4-6855-01A-11R-1928-07	3.950684932	0	17.6606	7.4514	2.8124	9.4903	1.418409531	High
TCGA-F4-6461-01A-11R-1774-07	0.926027397	1	17.4817	8.7515	3.1236	11.1302	1.420267881	High
TCGA-AA-A00N-01A-02R-A00A-07	0.334246575	1	14.9963	7.9777	2.3738	11.6518	1.421225287	High
TCGA-AZ-6601-01A-11R-1774-07	8.334246575	1	13.4261	9.8412	1.9241	15.2924	1.42330716	High
TCGA-AA-3531-01A-01R-0821-07	2.835616438	0	9.2185	6.8171	1.7514	12.8201	1.428570915	High
TCGA-AA-3818-01A-01R-0905-07	0.082191781	1	5.4256	5.2202	0.7388	12.9372	1.431702217	High
TCGA-CM-6166-01A-11R-1653-07	1.832876712	0	6.6922	4.508	1.0027	11.3684	1.440295726	High
TCGA-AA-A00Q-01A-01R-A002-07	3.501369863	0	6.4681	7.2547	1.7922	14.7788	1.452017701	High
TCGA-AA-3952-01A-01R-1022-07	0.167123288	1	8.0116	6.188	1.7221	12.8252	1.455014485	High
TCGA-A6-2672-01B-03R-2302-07	3.887671233	0	11.8604	8.0699	2.79	13.0919	1.455237955	High
TCGA-AY-4070-01A-01R-1113-07	1.35890411	1	19.1345	8.953	1.5527	12.888	1.460506686	High
TCGA-A6-3809-01A-01R-1022-07	2.728767123	0	4.4473	6.1146	0.4769	15.3454	1.466525889	High
TCGA-AD-6890-01A-11R-1928-07	2.043835616	0	10.1766	10.0566	1.6417	17.8059	1.471363511	High
TCGA-AA-A02H-01A-01R-A089-07	0.167123288	1	7.7529	5.4554	1.0872	12.7282	1.471456332	High
TCGA-F4-6806-01A-11R-1839-07	3.452054795	0	8.7782	7.4533	1.339	15.0273	1.477472139	High
TCGA-D5-6922-01A-11R-1928-07	0.843835616	0	18.2604	10.4255	1.8332	15.3445	1.481087855	High
TCGA-CM-6680-01A-11R-1839-07	1.002739726	0	15.7895	7.094	1.9875	11.4767	1.484700723	High
TCGA-AZ-6608-01A-11R-1839-07	0.161643836	1	22.5967	7.344	2.8803	8.5865	1.48885402	High
TCGA-AZ-4616-01A-21R-1839-07	0.42739726	1	9.5051	6.6274	1.3414	14.0258	1.505248934	High
TCGA-AZ-4614-01A-01R-1410-07	0.471232877	1	9.7708	7.9584	0.5625	16.5435	1.507237112	High
TCGA-A6-6649-01A-11R-1774-07	2.01369863	0	17.4333	9.1068	2.6702	13.4609	1.509315543	High
TCGA-AA-3530-01A-01R-1022-07	1.589041096	0	4.1033	5.1564	0.7305	14.5549	1.5094472	High
TCGA-D5-6924-01A-11R-1928-07	1.191780822	0	17.4655	9.5648	2.8372	14.059	1.517097951	High
TCGA-CK-5914-01A-11R-1653-07	1.832876712	0	6.1155	5.2896	1.1834	13.7392	1.519126197	High
TCGA-AA-A02E-01A-01R-A00A-07	0.246575342	1	13.0949	7.4389	1.636	13.8688	1.523938709	High
TCGA-AA-A00J-01A-02R-A002-07	1.504109589	0	6.8515	6.1576	1.5441	14.4616	1.525769255	High
TCGA-AY-A69D-01A-11R-A37K-07	1.487671233	0	5.7438	4.4661	0.9301	13.0566	1.526295534	High
TCGA-AA-A01Q-01A-01R-A002-07	0.084931507	0	3.7581	9.0918	1.0281	20.2106	1.526972505	High
TCGA-A6-6781-01A-22R-1928-07	1.638356164	0	24.9749	10.6776	3.7609	12.2513	1.531553577	High
TCGA-D5-6536-01A-11R-1723-07	1.487671233	0	6.2331	4.899	2.9314	11.8153	1.536852337	High
TCGA-DM-A285-01A-11R-A16W-07	0.490410959	1	11.4701	8.6517	1.0601	16.9199	1.538864393	High
TCGA-F4-6570-01A-11R-1774-07	0.515068493	1	29.7926	5.2637	2.1924	4.5106	1.54514543	High
TCGA-A6-5664-01A-21R-1839-07	1.84109589	0	16.4313	7.7149	1.9768	13.0461	1.545355388	High
TCGA-CM-6171-01A-11R-1653-07	1.169863014	0	9.1306	6.7605	1.2393	15.1651	1.553232698	High
TCGA-D5-6534-01A-21R-1928-07	3.605479452	0	27.1863	8.314	3.4082	8.7746	1.553998303	High
TCGA-AA-3518-01A-02R-0826-07	0.084931507	0	5.7726	8.6983	1.1143	19.259	1.554950072	High
TCGA-D5-6538-01A-11R-1723-07	1.42739726	0	7.6205	9.045	1.6113	18.7135	1.561528616	High
TCGA-A6-5657-01A-01R-A32Z-07	2.635616438	0	19.3217	7.1325	2.0764	11.335	1.562682575	High
TCGA-AA-A01R-01A-21R-A083-07	2.917808219	0	10.8176	8.0968	0.9006	17.0792	1.576477301	High
TCGA-AZ-6607-01A-11R-1839-07	0.265753425	1	25.727	5.2288	1.6946	6.932	1.581047743	High
TCGA-D5-6931-01A-11R-1928-07	1	0	15.4307	7.8958	1.0294	15.0689	1.581799714	High
TCGA-A6-5662-01A-01R-1653-07	1.967123288	0	5.9406	5.7516	1.3827	15.312	1.589473697	High
TCGA-NH-A50T-01A-11R-A28H-07	1.515068493	0	6.2118	6.5432	0.5767	17.2652	1.603486849	High
TCGA-D5-6529-01A-11R-1774-07	1.682191781	0	23.2629	7.2722	1.3894	11.3938	1.609271952	High
TCGA-CM-6169-01A-11R-1653-07	1.084931507	0	20.6517	6.9542	2.2919	11.2585	1.622066544	High
TCGA-CA-6717-01A-11R-1839-07	1.063013699	0	17.127	7.9309	1.5776	14.5882	1.623014665	High
TCGA-AA-3715-01A-01R-0905-07	1.58630137	1	30.7055	9.0772	1.5233	11.384	1.630096113	High
TCGA-F4-6805-01A-11R-1839-07	2.868493151	0	15.7126	8.4823	1.7811	16.0122	1.645543393	High
TCGA-G4-6304-01A-11R-1928-07	4.468493151	0	2.2855	15.4889	0.4219	32.0363	1.646532475	High
TCGA-CA-6715-01A-21R-1839-07	1.049315068	0	7.059	4.8238	1.4016	14.4362	1.64972456	High
TCGA-CM-6162-01A-11R-1653-07	1	0	23.9549	5.9708	2.2212	9.2578	1.659606536	High
TCGA-AZ-6605-01A-11R-1839-07	0.435616438	1	25.5053	8.8396	2.9976	12.0646	1.663083489	High
TCGA-AY-6197-01A-11R-1723-07	1.78630137	0	9.1756	9.6209	1.215	20.7822	1.664229589	High
TCGA-G4-6628-01A-11R-1839-07	6.64109589	0	5.9208	10.4775	1.3646	23.0545	1.665213419	High
TCGA-AA-3819-01A-01R-0905-07	2.084931507	0	5.1563	7.1993	1.0919	19.2156	1.682949888	High
TCGA-AA-3494-01A-01R-1410-07	0.084931507	0	4.4569	9.2851	0.8044	22.7513	1.689023932	High
TCGA-CM-5349-01A-21R-1723-07	2.506849315	0	13.789	6.6024	1.8276	14.6816	1.6929212	High
TCGA-CM-5344-01A-21R-1723-07	1.835616438	0	22.4486	6.6242	2.0965	11.3631	1.697642812	High
TCGA-AA-3860-01A-02R-0905-07	2.589041096	0	14.242	5.93	1.4846	13.9482	1.697680056	High
TCGA-AA-A02F-01A-01R-A089-07	3.331506849	0	7.024	5.9571	1.8792	16.2767	1.698498974	High
TCGA-AA-3526-01A-02R-A32Z-07	1.589041096	0	5.6767	6.9246	0.8175	19.1065	1.698887309	High
TCGA-F4-6704-01A-11R-1839-07	0.128767123	0	21.8255	7.9098	3.3301	12.3063	1.70020692	High
TCGA-DM-A1D6-01A-21R-A155-07	1.561643836	1	2.1814	5.1306	0.7249	18.0235	1.70462558	High
TCGA-A6-6648-01A-11R-1774-07	2.098630137	0	5.3134	7.453	1.2217	19.7414	1.708388688	High
TCGA-CM-6167-01A-11R-1653-07	1.249315068	0	23.1601	7.0418	5.3012	9.1204	1.724440961	High
TCGA-AA-A02R-01A-01R-A00A-07	1.835616438	1	11.9934	11.9663	0.7397	24.372	1.729629694	High
TCGA-AA-3517-01A-01R-0821-07	3.249315068	0	10.4938	3.9003	1.8167	12.7044	1.738323028	High
TCGA-F4-6703-01A-11R-1839-07	3.989041096	0	25.5116	4.4966	3.3908	6.7589	1.749534564	High
TCGA-AA-3989-01A-01R-1022-07	0.663013699	1	9.1074	6.9697	1.8087	17.7827	1.757021311	High
TCGA-D5-6928-01A-11R-1928-07	0.969863014	0	14.7873	6.9009	3.2619	14.4251	1.768162343	High
TCGA-A6-A56B-01A-31R-A28H-07	4.687671233	1	15.5754	3.8164	2.0329	10.9497	1.770332403	High
TCGA-A6-6651-01A-21R-1839-07	1.81369863	0	20.1539	6.5262	3.5517	11.8691	1.783525587	High
TCGA-CM-6172-01A-11R-1653-07	0.917808219	0	7.9997	6.557	1.2931	18.5916	1.796641591	High
TCGA-AD-6964-01A-11R-1928-07	0.906849315	1	16.6447	12.6243	3.0102	22.4588	1.801660419	High
TCGA-NH-A50U-01A-33R-A37K-07	0.915068493	1	15.0433	9.3134	2.0871	19.5172	1.824219249	High
TCGA-CM-6168-01A-11R-1653-07	1.082191781	0	20.7916	8.6244	2.0185	16.5271	1.825721316	High
TCGA-AA-A00O-01A-02R-A089-07	2.252054795	0	20.8144	11.7629	6.777	16.7383	1.838093385	High
TCGA-AA-A004-01A-01R-A00A-07	1.161643836	0	31.5038	8.4826	6.4819	8.6346	1.850181907	High
TCGA-A6-6654-01A-21R-1839-07	1.989041096	0	24.6701	6.2513	2.8128	11.551	1.866419607	High
TCGA-AZ-6600-01A-11R-1774-07	1.008219178	1	21.98	6.3815	2.599	13.1263	1.883761973	High
TCGA-AZ-4323-01A-21R-1839-07	0.117808219	1	19.4447	5.9797	2.3986	13.7437	1.889674354	High
TCGA-G4-6314-01A-11R-1723-07	2.994520548	0	26.5479	6.158	2.9925	10.9816	1.900235636	High
TCGA-AA-3489-01A-21R-1839-07	0.58630137	1	25.4843	5.1954	4.5939	8.9458	1.933025585	High
TCGA-CK-5916-01A-11R-1653-07	1.761643836	1	7.0485	7.4572	0.745	22.4712	1.939877209	High
TCGA-CA-5254-01A-21R-1839-07	1.057534247	0	13.8594	7.7837	1.0456	20.3678	1.957102369	High
TCGA-D5-6927-01A-21R-1928-07	0.78630137	0	8.9458	7.39	1.7219	21.1078	1.966910231	High
TCGA-CA-5797-01A-01R-1653-07	1.049315068	0	8.7111	9.1882	1.6814	23.8796	1.977142928	High
TCGA-AA-3496-01A-21R-1839-07	0.084931507	0	15.3731	7.2653	2.8099	18.0319	2.005351814	High
TCGA-CA-6719-01A-11R-1839-07	1.191780822	0	17.3157	6.3158	2.1903	16.8131	2.028229749	High
TCGA-AA-A01K-01A-01R-A00A-07	2.583561644	0	16.076	4.4882	1.7599	15.1036	2.029506807	High
TCGA-F4-6463-01A-11R-1723-07	2.978082192	0	15.9527	7.9515	2.2193	20.0639	2.070804557	High
TCGA-AA-3534-01A-01R-0821-07	2.416438356	0	19.453	7.736	1.0246	19.6235	2.075373264	High
TCGA-G4-6588-01A-11R-1774-07	2.180821918	0	8.4372	5.4605	1.1976	20.6003	2.103244346	High
TCGA-NH-A8F8-01A-72R-A41B-07	1.4	1	13.2785	3.4044	1.9205	15.7446	2.146518047	High
TCGA-AU-6004-01A-11R-1723-07	2.257534247	0	9.5172	9.0708	1.6476	25.4621	2.157853949	High
TCGA-DM-A28A-01A-21R-A32Y-07	2.205479452	1	11.8138	5.185	1.6631	19.2775	2.170637546	High
TCGA-F4-6569-01A-11R-1774-07	2.978082192	0	42.7741	9.6388	2.4997	14.3786	2.259702271	High
TCGA-D5-6923-01A-11R-A32Z-07	1.035616438	0	24.2102	4.5822	2.0947	14.5642	2.273358417	High
TCGA-5M-AAT6-01A-11R-A41B-07	0.794520548	1	15.0767	5.6881	2.7953	18.9076	2.28203118	High
TCGA-D5-5537-01A-21R-1928-07	3.783561644	1	16.0427	5.7567	1.3315	20.5913	2.342564082	High
TCGA-NH-A6GA-01A-11R-A37K-07	0.82739726	1	12.3385	4.557	1.8417	19.8505	2.348528169	High
TCGA-A6-A566-01A-11R-A28H-07	2.076712329	1	40.9333	9.3573	6.8622	12.6007	2.457884368	High
TCGA-CM-6161-01A-11R-1653-07	1.252054795	0	18.0824	6.7316	1.0359	23.0294	2.505053285	High
TCGA-DM-A1DB-01A-11R-A155-07	3.693150685	1	2.8207	6.9071	0.9375	33.5771	3.063504133	High
TCGA-SS-A7HO-01A-21R-A37K-07	5.010958904	0	17.8296	5.6363	2.9091	24.7544	3.097975906	High
TCGA-WS-AB45-01A-11R-A41B-07	5.835616438	0	57.0768	5.3161	8.0376	7.2985	3.385138103	High
TCGA-AA-A02K-01A-03R-A32Y-07	1.167123288	1	11.2482	13.8529	1.2452	44.1916	3.678458951	High
