# Supplementary material for: Exploiting branched-chain amino acid metabolism and NOTCH3 expression to predict and target colorectal cancer progression
Source: Front Immunol. 2024 Sep 2;15:1430352. doi: 10.3389/fimmu.2024.1430352 (PMC11402679; doi:10.3389/fimmu.2024.1430352)
Supplement: Supplementary file 6 [file DataSheet2.zip › Figure 2-Raw data/lassoRisk.uniCox.txt]

id	HR	HR.95L	HR.95H	pvalue
Age	1.01783494114258	0.997408266609348	1.03867994891653	0.087437608282413
Gender	1.00543958695672	0.639979642877778	1.57959518598744	0.981222261023924
Stage	2.50229731355059	1.92283391422265	3.25638725169555	8.80889624304075e-12
T	3.41518747431302	2.17275393167532	5.36807473440459	1.02027486470147e-07
M	4.89697427824261	3.05435469191326	7.85120246357124	4.22418626891188e-11
N	2.16910420950891	1.6609805234545	2.8326720303281	1.30050519718193e-08
riskScore	2.67207563772463	1.85530440058994	3.84841873465678	1.28833196421684e-07
