# Supplementary material for: Exploiting branched-chain amino acid metabolism and NOTCH3 expression to predict and target colorectal cancer progression
Source: Front Immunol. 2024 Sep 2;15:1430352. doi: 10.3389/fimmu.2024.1430352 (PMC11402679; doi:10.3389/fimmu.2024.1430352)
Supplement: Supplementary file 6 [file DataSheet2.zip › Figure 2-Raw data/multiTimeROC.R]

#install.packages("survival")
#install.packages("survminer")
#install.packages("timeROC")


library(survival)
library(survminer)
library(timeROC)

inputFile="risk.IMvigor.txt"        
outFile="risk.IMvigor-ROC.pdf"      
var="Risk"                  
setwd("C:\\SHENG XIM\\GE87211")     
  


rt=read.table(inputFile, header=T, sep="\t", check.names=F)

#绘制
ROC_rt=timeROC(T=rt$futime, delta=rt$fustat,
	           marker=rt[,var], cause=1,
	           weighting='aalen',
	           times=c(1,2,3), ROC=TRUE)
pdf(file=outFile,width=5,height=5)
plot(ROC_rt,time=1,col='#F8766D',title=FALSE,lwd=2)
plot(ROC_rt,time=2,col='#00BFC4',add=TRUE,title=FALSE,lwd=2)
plot(ROC_rt,time=3,col='#EE82EE',add=TRUE,title=FALSE,lwd=2)
legend('bottomright',
	   c(paste0('AUC at 1 years: ',sprintf("%.03f",ROC_rt$AUC[1])),
	     paste0('AUC at 2 years: ',sprintf("%.03f",ROC_rt$AUC[2])),
	     paste0('AUC at 3 years: ',sprintf("%.03f",ROC_rt$AUC[3]))),
	     col=c("#EF5B9D",'#33A3DD','#FFD500'),lwd=2,bty = 'n')
dev.off()
