# Supplementary material for: Exploiting branched-chain amino acid metabolism and NOTCH3 expression to predict and target colorectal cancer progression
Source: Front Immunol. 2024 Sep 2;15:1430352. doi: 10.3389/fimmu.2024.1430352 (PMC11402679; doi:10.3389/fimmu.2024.1430352)
Supplement: Supplementary file 6 [file DataSheet2.zip › Figure 2-Raw data/riskPlot.R]

#install.packages("pheatmap")


library(pheatmap)         #ÒýÓÃ°ü
setwd("D:\\Shengxin\\³¢ÊÔ\\SKCM\\ICD\\3.Lasso")      #ÉèÖÃ¹¤×÷Ä¿Â¼

bioRiskPlot=function(inputFile=null,riskScoreFile=null,survStatFile=null,heatmapFile=null){
	rt=read.table(inputFile, header=T, sep="\t", check.names=F, row.names=1)    #¶ÁÈ¡ÊäÈëÎÄ¼þ
	rt=rt[order(rt$riskScore),]      #°´ÕÕriskScore¶ÔÑùÆ·ÅÅÐò
		
	#»æÖÆ·çÏÕÇúÏß
	riskClass=rt[,"risk"]
	lowLength=length(riskClass[riskClass=="Low"])
	highLength=length(riskClass[riskClass=="High"])
	lowMax=max(rt$riskScore[riskClass=="Low"])
	line=rt[,"riskScore"]
	line[line>10]=10
	pdf(file=riskScoreFile, width=7, height=4)
	plot(line, type="p", pch=20,
		 xlab="Patients (increasing Risk score)", ylab="Risk score",
		 col=c(rep("green",lowLength),rep("red",highLength)) )
	abline(h=lowMax,v=lowLength,lty=2)
	legend("topleft", c("High Risk", "Low Risk"),bty="n",pch=19,col=c("red","green"),cex=1.2)
	dev.off()
		
	#»æÖÆÉú´æ×´Ì¬Í¼
	color=as.vector(rt$fustat)
	color[color==1]="red"
	color[color==0]="green"
	pdf(file=survStatFile, width=7, height=4)
	plot(rt$futime, pch=19,
		 xlab="Patients (increasing Risk score)", ylab="Survival time (years)",
		 col=color)
	legend("topleft", c("Dead", "Alive"),bty="n",pch=19,col=c("red","green"),cex=1.2)
	abline(v=lowLength,lty=2)
	dev.off()
		
	#»æÖÆ·çÏÕÈÈÍ¼
	rt1=rt[c(3:(ncol(rt)-2))]
	rt1=t(rt1)
	annotation=data.frame(type=rt[,ncol(rt)])
	rownames(annotation)=rownames(rt)
	pdf(file=heatmapFile, width=7, height=4)
	pheatmap(rt1, 
		     annotation=annotation, 
		     cluster_cols = FALSE,
		     cluster_rows = FALSE,
		     show_colnames = F,
		     scale="row",
		     color = colorRampPalette(c(rep("green",3.5), "white", rep("red",3.5)))(50),
		     fontsize_col=3,
		     fontsize=7,
		     fontsize_row=8)
	dev.off()
}
#tarin×é·çÏÕÇúÏß
bioRiskPlot(inputFile="lassoRisk.txt",riskScoreFile="riskScore.pdf",survStatFile="survStat.pdf",heatmapFile="heatmap.pdf")
