# Supplementary material for: Exploiting branched-chain amino acid metabolism and NOTCH3 expression to predict and target colorectal cancer progression
Source: Front Immunol. 2024 Sep 2;15:1430352. doi: 10.3389/fimmu.2024.1430352 (PMC11402679; doi:10.3389/fimmu.2024.1430352)
Supplement: Supplementary file 6 [file DataSheet2.zip › Figure 2-Raw data/uniIndep.R]

#install.packages('survival')
#install.packages('forestplot')

setwd("D:\\Shengxin\\NET\\3.Lasso")                   ###¸ÄÄ¿Â¼
library(survival)
library(forestplot)
options(forestplot_new_page = FALSE)
clrs <- fpColors(box="green",line="darkblue", summary="royalblue")             #¶¨ÒåÉ­ÁÖÍ¼ÑÕÉ«
rt=read.table("indepInput.txt",header=T,sep="\t",check.names=F,row.names=1)     ####¸ÄÎÄ¼þÃû

outTab=data.frame()
for(i in colnames(rt[,3:ncol(rt)])){
	 cox <- coxph(Surv(futime, fustat) ~ rt[,i], data = rt)
	 coxSummary = summary(cox)
	 coxP=coxSummary$coefficients[,"Pr(>|z|)"]
	 outTab=rbind(outTab,
	              cbind(id=i,
	              HR=coxSummary$conf.int[,"exp(coef)"],
	              HR.95L=coxSummary$conf.int[,"lower .95"],
	              HR.95H=coxSummary$conf.int[,"upper .95"],
	              pvalue=coxSummary$coefficients[,"Pr(>|z|)"])
	              )
}
write.table(outTab,file="uniCox.xls",sep="\t",row.names=F,quote=F)

#####»æÖÆÉ­ÁÖÍ¼####
###¶ÁÈ¡ÊäÈëÎÄ¼þ
rt <- read.table("uniCox.xls",header=T,sep="\t",row.names=1,check.names=F)
gene <- rownames(rt)
hr <- sprintf("%.3f",rt$"HR")
hrLow  <- sprintf("%.3f",rt$"HR.95L")
hrHigh <- sprintf("%.3f",rt$"HR.95H")
Hazard.ratio <- paste0(hr,"(",hrLow,"-",hrHigh,")")
pVal <- ifelse(rt$pvalue<0.001, "<0.001", sprintf("%.3f", rt$pvalue))

#Êä³öÍ¼ÐÎ
pdf(file="uniCox.pdf", width = 6,height = 4.5)
n <- nrow(rt)
nRow <- n+1
ylim <- c(1,nRow)
layout(matrix(c(1,2),nc=2),width=c(3,2))

#»æÖÆÉ­ÁÖÍ¼×ó±ß»ùÒòÐÅÏ¢
xlim = c(0,3)
par(mar=c(4,2.5,2,1))
plot(1,xlim=xlim,ylim=ylim,type="n",axes=F,xlab="",ylab="")
text.cex=0.8
text(0,n:1,gene,adj=0,cex=text.cex)
text(1.5-0.5*0.2,n:1,pVal,adj=1,cex=text.cex);text(1.5-0.5*0.2,n+1,'pvalue',cex=text.cex,font=2,adj=1)
text(3,n:1,Hazard.ratio,adj=1,cex=text.cex);text(3,n+1,'Hazard ratio',cex=text.cex,font=2,adj=1,)

#»æÖÆÉ­ÁÖÍ¼
clrs <-hcl.colors(7,"set2")
par(mar=c(4,1,2,1),mgp=c(2,0.5,0))
xlim = c(0,max(as.numeric(hrLow),as.numeric(hrHigh)))
plot(1,xlim=xlim,ylim=ylim,type="n",axes=F,ylab="",xaxs="i",xlab="Hazard ratio")
arrows(as.numeric(hrLow),n:1,as.numeric(hrHigh),n:1,angle=90,code=3,length=0.05,col=clrs,lwd=2.5)
abline(v=1,col="black",lty=2,lwd=2)
boxcolor = clrs
points(as.numeric(hr), n:1, pch = 15, col = boxcolor, cex=1.3)
axis(1)
dev.off()
