# Supplementary material for: Exploiting branched-chain amino acid metabolism and NOTCH3 expression to predict and target colorectal cancer progression
Source: Front Immunol. 2024 Sep 2;15:1430352. doi: 10.3389/fimmu.2024.1430352 (PMC11402679; doi:10.3389/fimmu.2024.1430352)
Supplement: Supplementary file 7 [file DataSheet3.zip]

Archive with 7 entries (6 files):
- Figure 1/BCAA-Related Genes.txt
- Figure 1/CRC_GSE166555_Dotplot.png
- Figure 1/CRC_GSE166555_barplot.png
- Figure 1/CRC_GSE166555_umap_Celltype_curated.png
- Figure 1/GSE166555-Dif.txt
- Figure 1/intersectGenes.txt
- Figure 1/
