# Supplementary material for: Exploiting branched-chain amino acid metabolism and NOTCH3 expression to predict and target colorectal cancer progression
Source: Front Immunol. 2024 Sep 2;15:1430352. doi: 10.3389/fimmu.2024.1430352 (PMC11402679; doi:10.3389/fimmu.2024.1430352)
Supplement: Supplementary file 7 [file DataSheet3.zip › Figure 1/BCAA-Related Genes.txt]

Gene
SLC7A5
SLC7A8
SLC3A2
SLC1A5
SLC43A1
SLC43A2
NOTCH1
NOTCH2
NOTCH3
NOTCH4
MYC
BCAT1
BCAT2
BCKDHA
BCKDHB
BCKDK
ACADS
ACADSB
IVD
MCCC
AUH
HMGCL
OXCT1
HADHA
HSD17B10
ACAT1
HIBCH
HIBADH
ALDH6A1
PCCB
MUT
