# Supplementary material for: Exploiting branched-chain amino acid metabolism and NOTCH3 expression to predict and target colorectal cancer progression
Source: Front Immunol. 2024 Sep 2;15:1430352. doi: 10.3389/fimmu.2024.1430352 (PMC11402679; doi:10.3389/fimmu.2024.1430352)
Supplement: Supplementary file 7 [file DataSheet3.zip › Figure 1/GSE166555-Dif.txt]

GSE166555-Dif
A1BG
A1CF
AAK1
AAMP
AARS
AATF
ABCA1
ABCA5
ABCB1
ABCC3
ABCE1
ABCF1
ABHD11
ABHD17C
ABHD2
ABLIM1
ABR
ABRACL
ABTB1
AC004687.1
AC005833.1
AC005837.1
AC005920.1
AC007613.1
AC009812.1
AC011523.1
AC012485.3
AC015912.3
AC016831.7
AC020656.1
AC020656.2
AC020916.1
AC021218.1
AC023157.3
AC026979.2
AC044849.1
AC058791.1
AC087239.1
AC091271.1
AC093323.1
AC099778.1
AC103702.2
AC108134.2
AC124067.4
AC124798.1
AC128688.2
AC136475.3
AC139749.1
ACAA2
ACACA
ACADS
ACADVL
ACAP1
ACAP3
ACAT1
ACAT2
ACBD3
ACBD6
ACE2
ACIN1
ACLY
ACOT11
ACOT7
ACP1
ACP5
ACSF3
ACSL3
ACSL5
ACSS2
ACTB
ACTG1
ACTL6A
ACTN1
ACTN4
ACTR3
ACYP1
ADA2
ADAM15
ADAM9
ADAP1
ADAT2
ADCK5
ADCY6
ADD3
ADGRE5
ADGRG1
ADGRG6
ADH1C
ADH5
ADIPOR1
ADIPOR2
ADIRF
ADO
ADRM1
AES
AFAP1
AFAP1L2
AFDN
AFG3L2
AFMID
AGAP1
AGAP3
AGO2
AGPAT2
AGPAT5
AGR2
AGR3
AGRN
AHCY
AHCYL1
AHI1
AHNAK2
AIFM1
AIFM3
AIMP1
AIMP2
AK2
AK3
AK9
AKAP1
AKAP11
AKAP13
AKAP17A
AKAP5
AKAP8L
AKAP9
AKIRIN2
AKNA
AKR1A1
AKR1B10
AKR1C3
AKR7A2
AKR7A3
AL021453.1
AL031777.3
AL117382.1
AL118516.1
AL121944.1
AL135925.1
AL137077.2
AL161431.1
AL355075.4
AL355338.1
AL355922.2
AL365226.2
AL390719.2
AL445524.1
AL450998.2
AL591895.1
ALDH1A1
ALDH1B1
ALDH1L1
ALDH2
ALDH3A2
ALDH6A1
ALDH7A1
ALDH9A1
ALG3
ALKBH7
ALMS1
ALOX5
ALOX5AP
ALPK3
ALS2CL
ALYREF
AMN
ANAPC11
ANAPC16
ANAPC5
ANAPC7
ANK3
ANKIB1
ANKLE2
ANKRD10
ANKRD12
ANKRD17
ANKRD18A
ANKRD22
ANKRD26
ANKRD36
ANKRD36B
ANKRD36C
ANKRD37
ANKS4B
ANLN
ANO1
ANO7
ANO9
ANP32A
ANP32B
ANP32E
ANPEP
ANXA1
ANXA11
ANXA13
ANXA2
ANXA3
ANXA4
ANXA5
AP002498.1
AP1G2
AP1S2
AP2S1
AP3B1
AP3D1
APBB1IP
APBB2
APEH
APEX1
APH1A
APOBEC3G
APOBR
APOL1
APOLD1
APP
AQP1
AQP3
AQP5
AQP8
AREG
ARF1
ARF4
ARFGEF2
ARFGEF3
ARFIP2
ARGLU1
ARHGAP11A
ARHGAP12
ARHGAP21
ARHGAP26
ARHGAP32
ARHGAP45
ARHGAP5
ARHGDIB
ARHGEF10L
ARHGEF11
ARHGEF12
ARHGEF16
ARHGEF38
ARHGEF39
ARID3A
ARID5A
ARID5B
ARL1
ARL14
ARL4C
ARL6IP1
ARL6IP4
ARL6IP5
ARPC2
ARPC3
ARPC5L
ARRDC1
ARSD
ARSE
ASAP2
ASCC3
ASCL2
ASF1B
ASH1L
ASMTL
ASPH
ASPM
ASRGL1
ASS1
ATAD2
ATAD3A
ATAD3B
ATAD5
ATF3
ATIC
ATOH1
ATP10B
ATP11A
ATP1B1
ATP1B3
ATP2A3
ATP2B1
ATP2B4
ATP2C2
ATP5F1A
ATP5F1B
ATP5F1C
ATP5F1D
ATP5IF1
ATP5MC1
ATP5MC2
ATP5MC3
ATP5MD
ATP5ME
ATP5MF
ATP5MPL
ATP5PB
ATP5PD
ATP5PF
ATP5PO
ATP6V0B
ATP6V0E1
ATP6V1F
ATP6V1G1
ATP8B1
ATP9A
ATR
ATRX
ATXN1
ATXN7L3B
AUP1
AURKA
AURKAIP1
AURKB
AVIL
AZGP1
AZIN1
B2M
B3GALT5
B3GNT6
B3GNT7
B4GALNT2
B4GALNT4
B4GALT2
B4GALT4
B4GALT5
BACE2
BAD
BAG1
BAG5
BAIAP2L1
BAIAP2L2
BANF1
BARD1
BASP1
BAZ1B
BAZ2B
BCAM
BCAP31
BCAS1
BCAS2
BCL11B
BCL2
BCL2L1
BCL2L11
BCLAF3
BDH1
BDP1
BEST2
BEX3
BEX4
BHLHE40
BHLHE41
BICDL2
BIK
BIN2
BIRC3
BIRC5
BLM
BLMH
BLOC1S1
BLVRB
BMP2K
BMP4
BMP7
BMS1
BMX
BOD1
BOD1L1
BOLA3
BOP1
BPTF
BRAT1
BRCA1
BRCA2
BRCC3
BRD1
BRD3
BRD4
BRD7
BRD8
BRD9
BRI3BP
BRIP1
BRIX1
BRK1
BRMS1
BROX
BRPF3
BRWD1
BSG
BSPRY
BST2
BTAF1
BTBD6
BTF3
BTG1
BTG2
BUB1
BUB1B
BUB3
BX284668.6
BZW2
C10orf99
C12orf45
C12orf57
C15orf48
C16orf58
C16orf91
C19orf48
C19orf70
C1orf116
C1orf131
C1orf35
C1orf43
C1QBP
C20orf27
C21orf58
C2CD4B
C2orf88
C3orf52
C4BPB
C4orf3
C4orf48
C6orf132
C6orf222
C6orf48
C7orf50
C8orf33
C8orf59
C9orf16
C9orf3
CA1
CA12
CA2
CA4
CA8
CACFD1
CACNA1D
CACNA2D2
CACNB2
CACYBP
CAD
CADPS2
CALM1
CALM3
CALR
CAMK2D
CAMK2N1
CAND1
CANT1
CANX
CAP1
CAPG
CAPN1
CAPN12
CAPN2
CAPN5
CAPN8
CAPN9
CAPRIN1
CAPRIN2
CAPS
CAPZA1
CAPZA2
CAPZB
CARD10
CARD16
CARHSP1
CARM1
CARMIL1
CARS2
CASC3
CASD1
CASK
CASP2
CASP4
CASP6
CASZ1
CAT
CBFA2T2
CBFA2T3
CBX1
CBX3
CBX4
CBX5
CBX6
CC2D1A
CCAR1
CCDC107
CCDC112
CCDC124
CCDC125
CCDC137
CCDC14
CCDC167
CCDC171
CCDC18
CCDC34
CCDC47
CCDC6
CCDC69
CCDC85B
CCDC88B
CCHCR1
CCL20
CCL26
CCL4
CCL5
CCNA2
CCNB1
CCNB1IP1
CCNB2
CCNC
CCND1
CCND2
CCND3
CCNDBP1
CCNF
CCNI
CCNJL
CCNL2
CCSER1
CCSER2
CCT2
CCT3
CCT4
CCT5
CCT6A
CCT7
CCT8
CD14
CD164
CD177
CD2
CD24
CD247
CD27
CD2AP
CD320
CD37
CD38
CD3D
CD3E
CD3EAP
CD3G
CD44
CD46
CD47
CD48
CD52
CD53
CD55
CD63
CD68
CD69
CD7
CD74
CD79A
CD79B
CD81
CD83
CD9
CD99
CDA
CDC16
CDC20
CDC25B
CDC25C
CDC37
CDC42
CDC42BPA
CDC42BPB
CDC42EP1
CDC42EP3
CDC42EP5
CDC42SE1
CDC6
CDCA2
CDCA7
CDCA7L
CDCA8
CDCP1
CDH1
CDH17
CDHR2
CDHR5
CDK1
CDK10
CDK11A
CDK12
CDK16
CDK4
CDK5RAP2
CDK6
CDKN1A
CDKN1B
CDKN2A
CDKN2B
CDKN2B-AS1
CDKN3
CDS1
CDT1
CDV3
CDX1
CDX2
CEACAM1
CEACAM5
CEACAM6
CEACAM7
CEBPA
CEBPB
CEBPD
CEBPG
CEBPZ
CEL
CELF1
CELF2
CEMIP
CENPB
CENPE
CENPF
CENPH
CENPJ
CENPK
CENPM
CENPN
CENPU
CENPV
CENPW
CENPX
CEP126
CEP128
CEP152
CEP164
CEP170B
CEP192
CEP250
CEP290
CEP295
CEP55
CEP57
CEP70
CEP78
CERK
CERS6
CES2
CES3
CETN2
CFAP65
CFAP97
CFD
CFLAR
CFTR
CHAF1A
CHCHD1
CHCHD10
CHCHD2
CHCHD3
CHD1L
CHD3
CHD4
CHD6
CHD7
CHD9
CHDH
CHEK1
CHMP2B
CHMP3
CHMP4C
CHORDC1
CHP2
CHPF
CHRM3
CHST11
CHTF18
CHTOP
CIAO1
CIB1
CIP2A
CISD3
CIT
CITED2
CITED4
CIZ1
CKAP2
CKAP2L
CKAP4
CKAP5
CKB
CKLF
CKMT1A
CKMT1B
CKS1B
CKS2
CLCA1
CLCA4
CLCN3
CLCN7
CLDN1
CLDN15
CLDN2
CLDN23
CLDN3
CLDN4
CLEC2B
CLEC2D
CLIC1
CLIC3
CLINT1
CLMN
CLRN3
CLSPN
CLSTN1
CLTB
CLTC
CLUH
CMAS
CMIP
CMPK1
CMSS1
CMTM4
CNBP
CNDP2
CNKSR3
CNN2
CNN3
CNOT1
CNOT6L
CNTRL
COA4
COA6
COASY
COBL
COG2
COG3
COG7
COIL
COL16A1
COL17A1
COL1A1
COL27A1
COL4A2
COL9A2
COLCA1
COLCA2
COLGALT1
COMMD6
COMT
COMTD1
COPA
COPG1
COPRS
COPZ1
COQ4
COQ8A
CORO1A
COTL1
COX20
COX4I1
COX5A
COX5B
COX6B1
COX6C
COX7A2
COX7B
COX7C
COX8A
CPD
CPE
CPEB4
CPNE1
CPNE3
CPNE7
CPSF1
CPSF2
CPSF6
CRACR2A
CRACR2B
CRB3
CREB3
CREB3L1
CREB3L4
CREBRF
CREM
CRIM1
CRLS1
CRTAP
CRYBG1
CSDE1
CSE1L
CSK
CSKMT
CSNK1A1
CSNK1E
CSNK1G2
CSPP1
CSRNP1
CST7
CSTB
CTBP2
CTNNA1
CTNNAL1
CTNND1
CTPS1
CTSA
CTSC
CTSE
CTSH
CTSL
CTSS
CTSZ
CTTN
CUL4A
CUL7
CUX1
CXCL1
CXCL16
CXCL3
CXCL8
CXCR4
CXXC5
CYB561
CYB5A
CYB5B
CYBA
CYC1
CYCS
CYFIP2
CYP2S1
CYP3A5
CYP4F3
CYTIP
D2HGDH
DAAM1
DACH1
DAD1
DAG1
DAP
DAPP1
DARS
DAZAP1
DBF4
DBI
DBN1
DCAF13
DCBLD2
DCTN5
DCTPP1
DCUN1D2
DCUN1D5
DCXR
DDAH1
DDB1
DDIT4
DDR1
DDT
DDX1
DDX10
DDX11
DDX18
DDX21
DDX23
DDX27
DDX39A
DDX3X
DDX3Y
DDX42
DDX46
DDX49
DDX5
DDX51
DDX52
DDX54
DDX55
DDX56
DDX60
DEDD2
DEFA5
DEFA6
DEFB1
DEGS2
DEK
DENND4C
DENR
DEPDC1
DEPDC1B
DERL3
DES
DFFA
DGAT1
DGKD
DGKQ
DGKZ
DHCR24
DHFR
DHRS11
DHRS9
DHX15
DHX32
DHX37
DHX40
DHX9
DIAPH1
DIAPH2
DIAPH3
DICER1
DIDO1
DIS3
DISP2
DKC1
DLAT
DLG3
DLG5
DLGAP1-AS2
DLGAP4
DLGAP5
DLL1
DLL4
DMAC1
DMBT1
DMKN
DNAAF5
DNAJA1
DNAJA3
DNAJB1
DNAJC10
DNAJC12
DNAJC15
DNAJC2
DNAJC4
DNAJC7
DNM1L
DNMT1
DNPEP
DNPH1
DNTTIP1
DOCK10
DOCK2
DOCK6
DOCK8
DOK2
DOPEY2
DPEP1
DPH7
DPM1
DPM2
DPM3
DPP7
DPYSL2
DQX1
DRAP1
DSC3
DSG2
DSN1
DSP
DST
DSTN
DTX2
DTYMK
DUOX2
DUOXA2
DUS1L
DUSP1
DUSP2
DUSP23
DUSP27
DUSP4
DUSP5
DUSP6
DUSP8
DUT
DVL1
DYNC1H1
DYNC1LI2
DYNLL2
DYNLRB1
E2F1
E2F3
E2F8
E4F1
EBLN3P
EBNA1BP2
EBP
EBPL
ECE1
ECH1
ECHDC2
ECHS1
ECI1
ECI2
ECM1
ECPAS
ECSIT
ECT2
EDEM3
EDF1
EDN1
EEA1
EEF1A1
EEF1B2
EEF1D
EEF2
EFNA1
EFNA3
EFNB1
EFNB2
EFTUD2
EGFR
EGR1
EGR3
EHD1
EHF
EHMT2
EI24
EIF1
EIF1AX
EIF1B
EIF2A
EIF2AK1
EIF2AK2
EIF2B5
EIF2S1
EIF2S2
EIF2S3
EIF3A
EIF3B
EIF3D
EIF3E
EIF3G
EIF3H
EIF3I
EIF3J
EIF3M
EIF4A1
EIF4A3
EIF4B
EIF4EBP1
EIF4G1
EIF4G2
EIF4H
EIF5A
EIF5B
EIF6
ELF1
ELF3
ELK3
ELL2
ELMO3
ELOB
ELOVL5
EMB
EMC10
EMC9
EML4
EMP1
EMP2
EMP3
ENAH
ENC1
ENGASE
ENO1
ENOSF1
ENTPD6
ENTPD8
ENTR1
ENY2
EP400
EPAS1
EPB41L1
EPB41L2
EPB41L4A-AS1
EPCAM
EPHA2
EPHB2
EPHB3
EPHB4
EPHX2
EPPK1
EPRS
EPS8
EPS8L1
EPS8L2
EPS8L3
EPSTI1
ERAL1
ERAP2
ERBIN
ERCC6L
EREG
ERGIC1
ERGIC3
ERH
ERI3
ERICH1
ERLEC1
ERLIN2
ERN2
ERO1A
ERO1B
ESCO2
ESD
ESF1
ESRP1
ESRP2
ETF1
ETFA
ETFB
ETHE1
ETS1
ETS2
ETV4
EVI2B
EVL
EWSR1
EXOSC2
EXOSC4
EXOSC6
EXPH5
EZH2
EZR
F11R
F12
F3
FA2H
FAAH
FABP1
FABP2
FABP5
FADS1
FADS2
FAM107B
FAM110C
FAM111A
FAM111B
FAM114A1
FAM118A
FAM120A
FAM136A
FAM13A
FAM161A
FAM162A
FAM168B
FAM171A1
FAM174B
FAM177B
FAM208B
FAM210B
FAM213A
FAM214A
FAM241B
FAM3B
FAM3D
FAM49B
FAM83B
FAM83D
FAM83E
FAM83F
FAM83H
FAM84A
FAM84B
FAM98B
FANCA
FANCB
FANCD2
FANCF
FANCI
FAR1
FARP1
FARSB
FASN
FAT1
FAU
FBL
FBRSL1
FBXO22
FBXO32
FBXO5
FBXW5
FCGBP
FCGRT
FDFT1
FDPS
FER1L6
FERMT1
FERMT3
FGFBP1
FGFR1OP2
FGFR2
FGFR4
FGFRL1
FGL2
FH
FHDC1
FHL2
FIBCD1
FIGNL1
FKBP11
FKBP2
FKBP3
FKBP5
FKBP9
FLNA
FLVCR1
FMN1
FMNL1
FMNL2
FMOD
FMR1
FN1
FNBP1
FNBP1L
FNBP4
FOS
FOSB
FOSL2
FOXA1
FOXA3
FOXC1
FOXD2
FOXK1
FOXM1
FOXO3
FOXP1
FOXP4
FOXQ1
FRA10AC1
FRAT2
FRYL
FRZB
FSCN1
FSIP2
FSTL3
FTH1
FTL
FTSJ3
FUBP3
FUCA2
FUS
FUT3
FUT6
FXYD3
FXYD5
FYB1
FYN
FZD3
FZD5
G0S2
G3BP1
G3BP2
G6PC3
G6PD
GABARAPL1
GABARAPL2
GABPB1-AS1
GADD45A
GADD45B
GADD45G
GADD45GIP1
GAK
GAL
GALE
GALNT12
GALNT3
GALNT5
GALNT6
GALNT7
GALNT8
GAN
GANAB
GAPDH
GAR1
GARS
GART
GAS2L3
GAS6
GAS6-AS1
GATA6
GATA6-AS1
GATAD1
GATC
GBP1
GBP2
GCC2
GCHFR
GCN1
GCNT1
GDE1
GDF15
GDI2
GEN1
GFM1
GFPT1
GGCT
GGH
GGT6
GID8
GIGYF1
GIMAP4
GIMAP7
GINS2
GINS4
GIPC2
GIT1
GJB1
GJB3
GK
GK5
GLA
GLIPR1
GLIPR2
GLO1
GLRX5
GLS
GLUL
GMDS
GMFG
GMNN
GMPPA
GMPPB
GMPS
GNA13
GNAI2
GNAQ
GNAS
GNB2
GNE
GNG12
GNG13
GNG5
GNL2
GNL3
GNPNAT1
GOLGA2
GOLGA3
GOLGA4
GOLGA5
GOLGA8A
GOLGA8B
GOLGB1
GOLIM4
GOLM1
GOLPH3L
GON4L
GOPC
GOT1
GOT2
GPA33
GPAA1
GPATCH2
GPATCH4
GPATCH8
GPBP1
GPCPD1
GPR153
GPR155
GPR157
GPR160
GPR183
GPR35
GPR65
GPRC5A
GPRIN3
GPS1
GPSM2
GPSM3
GPT
GPX2
GPX4
GRAMD1A
GRASP
GRB7
GRHL2
GRINA
GRK5
GRSF1
GRTP1
GSE1
GSK3B
GSN
GSPT1
GSPT2
GSR
GSS
GSTO1
GSTO2
GSTP1
GTF2B
GTF2F1
GTF2F2
GTF2H3
GTF2H5
GTF2I
GTF3A
GTF3C4
GTF3C5
GTPBP4
GTSE1
GUCA2A
GUCA2B
GUCY2C
GUK1
GUSB
GYPC
GZMA
H1F0
H2AFJ
H2AFV
H2AFX
H2AFY
H2AFZ
H3F3B
HACD3
HADH
HADHA
HBEGF
HBP1
HCFC1
HCK
HCLS1
HCST
HDAC1
HDAC2
HDGF
HDLBP
HEATR1
HEBP2
HECTD1
HECTD4
HELLS
HEPACAM2
HEPH
HERC2
HERPUD1
HES1
HES4
HES6
HEXB
HEXIM1
HHLA2
HID1
HIF1A
HINT1
HIP1R
HIPK2
HIST1H1B
HIST1H1C
HIST1H1D
HIST1H1E
HIST1H2AC
HIST1H2AG
HIST1H2AH
HIST1H2BF
HIST1H2BG
HIST1H2BH
HIST1H3A
HIST1H3B
HIST1H3C
HIST1H3F
HIST1H3G
HIST1H4C
HIST1H4E
HIST1H4H
HIST2H2AC
HIST2H2BE
HIST3H2A
HJURP
HK1
HKDC1
HLA-A
HLA-B
HLA-C
HLA-DMA
HLA-DPA1
HLA-DPB1
HLA-DQA1
HLA-DQA2
HLA-DQB1
HLA-DRA
HLA-DRB1
HLA-DRB5
HLA-E
HLA-F
HMBS
HMG20B
HMGA1
HMGB1
HMGB2
HMGB3
HMGCL
HMGCR
HMGCS1
HMGCS2
HMGN1
HMGN2
HMGN3
HMGN5
HMGXB3
HMGXB4
HMMR
HNF4A
HNMT
HNRNPA0
HNRNPA1
HNRNPA2B1
HNRNPA3
HNRNPAB
HNRNPC
HNRNPD
HNRNPF
HNRNPH3
HNRNPK
HNRNPM
HNRNPR
HNRNPU
HOOK1
HOOK2
HOTAIRM1
HOTTIP
HOXA11-AS
HOXA13
HOXA3
HOXA7
HOXA9
HOXB3
HOXB7
HP1BP3
HPCAL1
HPGD
HPGDS
HR
HRAS
HRCT1
HSBP1
HSBP1L1
HSD11B2
HSD17B10
HSD17B11
HSD17B12
HSD17B2
HSDL2
HSF1
HSP90AA1
HSP90AB1
HSP90B1
HSPA1A
HSPA1B
HSPA2
HSPA4
HSPA5
HSPA6
HSPA8
HSPA9
HSPB1
HSPBP1
HSPD1
HSPE1
HSPH1
HTATIP2
HTATSF1
HTR3E
HUWE1
HYI
HYOU1
IARS
IARS2
IBTK
ICA1
ICAM1
ICAM2
ICAM3
ICE1
ICK
ICMT
ID1
ID2
ID3
ID4
IDH1
IDH2
IDH3G
IDI1
IDS
IER2
IER3
IER5
IER5L
IFI16
IFI27
IFI6
IFITM3
IFNGR1
IFRD2
IFT172
IGBP1
IGF1R
IGF2BP1
IGF2BP2
IGF2R
IGFBP2
IGHA1
IGHA2
IGHG1
IGKC
IGKJ5
IGLC2
IGLC3
IGSF3
IKZF1
IKZF3
IL10RA
IL13RA1
IL16
IL17RB
IL17RC
IL1R2
IL32
IL6R
IL6ST
IL7R
ILF2
ILF3
ILF3-DT
ILVBL
IMMT
IMP3
IMP4
IMPA2
IMPDH1
IMPDH2
INCENP
INF2
ING1
ING5
INO80E
INPP1
INPP5D
INSIG1
INSR
INTS1
INTS13
INTS2
IPO5
IPO7
IPO9
IQCM
IQGAP2
IQGAP3
IRAK1
IRF1
IRF2
IRF2BP2
IRF4
IRF6
IRF8
IRS2
ISCU
ISG15
ISG20
ISOC2
ITGA2
ITGA4
ITGA6
ITGAE
ITGAL
ITGB2
ITGB3BP
ITGB4
ITGB5
ITGB6
ITGB8
ITLN1
ITM2A
ITM2B
ITM2C
ITPA
ITPR2
ITPR3
IWS1
JAG2
JAK1
JCHAIN
JMJD8
JMY
JPH1
JPT1
JTB
JUN
JUNB
JUND
JUP
KANK1
KARS
KAT2A
KAT6B
KAZALD1
KCNE3
KCNK1
KCNK6
KCNMA1
KCNN4
KCNQ1
KCNQ1OT1
KCTD12
KCTD3
KDELR1
KDELR3
KDM1A
KDM5B
KDM6B
KDM7A
KHDC4
KHSRP
KIAA0100
KIAA0319L
KIAA1109
KIAA1147
KIAA1217
KIAA1324
KIAA1551
KIAA1958
KIAA2026
KIF11
KIF13A
KIF14
KIF15
KIF16B
KIF18A
KIF18B
KIF19
KIF1B
KIF1C
KIF20B
KIF21A
KIF22
KIF23
KIF2C
KIF3B
KIF4A
KIF5B
KIF9
KIFC1
KIFC2
KLF2
KLF3
KLF4
KLF5
KLF9
KLHDC2
KLHL6
KLHL9
KLK1
KLK10
KLK11
KLK3
KLK6
KLRB1
KMT2B
KMT2C
KMT5A
KNL1
KNOP1
KNSTRN
KNTC1
KPNA2
KPNA4
KPNB1
KRAS
KRT17
KRT18
KRT19
KRT20
KRT23
KRT6B
KRT8
KRT80
KRTCAP2
KRTCAP3
KSR2
KTN1
L1TD1
LAD1
LAMA3
LAMA5
LAMB1
LAMB3
LAMC2
LAMP1
LAMTOR2
LAMTOR5
LAPTM4A
LAPTM4B
LAPTM5
LARGE2
LARP1
LARP1B
LARP4
LARS
LAS1L
LBR
LCK
LCN15
LCN2
LCP1
LCP2
LDHA
LDHB
LDLR
LEFTY1
LEMD1
LENG8
LENG9
LGALS1
LGALS2
LGALS3
LGALS3BP
LGALS4
LGALS9
LGMN
LGR4
LGR5
LIF
LIG1
LIMA1
LIMD1
LIMK2
LIMS1
LINC00513
LINC01224
LINC01637
LINC01970
LINC02001
LINC02023
LINC02086
LINC02253
LINC02432
LIPG
LIPH
LITAF
LLGL2
LLPH
LMAN1
LMNA
LMNB1
LMO7
LONP1
LPCAT2
LPCAT4
LPGAT1
LPIN2
LPIN3
LPXN
LRBA
LRCH1
LRIG1
LRIG3
LRMDA
LRMP
LRP4
LRP5
LRP6
LRP8
LRPPRC
LRRC14
LRRC26
LRRC31
LRRC45
LRRC47
LRRC58
LRRC75A
LRRC8A
LRRCC1
LSG1
LSM3
LSM4
LSM5
LSM7
LSP1
LSR
LTB
LTBR
LUC7L
LUC7L3
LUZP1
LY96
LYAR
LYN
LYPLA1
LYRM4
LYZ
LZTS2
MACC1
MACF1
MACROD1
MAD2L1
MAFB
MAGED1
MAGEF1
MAGI1
MAGI3
MAGIX
MAGOHB
MAL2
MALAT1
MALSU1
MALT1
MAMDC4
MAML2
MAML3
MAN1A1
MAN1B1
MANBAL
MANF
MANSC1
MAOA
MAP1LC3B
MAP3K21
MAP3K8
MAP4K3
MAP7
MAPK13
MAPK3
MAPK8IP3
MAPKAP1
MAPKAPK5
MAPKAPK5-AS1
MARC1
MARCKS
MARCKSL1
MARVELD1
MARVELD2
MATK
MATN2
MAVS
MAZ
MB
MBD3
MBNL1
MBNL2
MBOAT2
MCCC2
MCF2L
MCFD2
MCL1
MCM10
MCM2
MCM3
MCM3AP
MCM4
MCM5
MCM6
MCM7
MCM8
MCRIP2
MCTP2
MCU
MCUB
MDC1
MDFIC
MDH1
MDH2
MDK
MDN1
ME1
ME3
MECOM
MEF2C
MELK
MEP1A
MEST
MET
METAP2
METRNL
METTL26
METTL5
METTL7A
MFHAS1
MFSD10
MFSD14C
MFSD4A
MGAT4B
MGAT5
MGLL
MGST2
MGST3
MIA3
MIB2
MICAL1
MID1
MID1IP1
MIDN
MIER3
MIF
MIPEP
MIR194-2HG
MIR200CHG
MIR22HG
MIR29B2CHG
MIS18A
MIS18BP1
MISP
MISP3
MKI67
MLEC
MLF2
MLH3
MLLT3
MLLT6
MLPH
MLST8
MLXIP
MLXIPL
MMAB
MMP7
MND1
MOB1A
MOGAT2
MON2
MORF4L2
MPC2
MPHOSPH10
MPHOSPH8
MPLKIP
MPST
MPZL1
MRE11
MRGBP
MRM2
MROH6
MRPL11
MRPL13
MRPL14
MRPL15
MRPL16
MRPL19
MRPL2
MRPL21
MRPL22
MRPL23
MRPL24
MRPL27
MRPL3
MRPL36
MRPL4
MRPL41
MRPL45
MRPL47
MRPL50
MRPL51
MRPL52
MRPL57
MRPL58
MRPS10
MRPS12
MRPS15
MRPS16
MRPS18A
MRPS18B
MRPS2
MRPS21
MRPS23
MRPS25
MRPS26
MRPS27
MRPS33
MRPS34
MRPS35
MRPS5
MRPS7
MRRF
MRTO4
MS4A12
MSH6
MSI2
MSLN
MSMO1
MSN
MSRB1
MSRB2
MT1E
MT1F
MT1G
MT1H
MT1M
MT1X
MT2A
MT3
MTA1
MTCH1
MTCH2
MTDH
MTG2
MTHFD1
MTHFD1L
MTHFD2
MTIF2
MTIF3
MTMR11
MTPAP
MTPN
MTREX
MTRNR2L12
MTSS1
MTUS1
MUC12
MUC13
MUC17
MUC2
MUC3A
MUC4
MUC5AC
MUC5B
MVD
MX1
MXD1
MXD4
MXI1
MYADM
MYB
MYBL2
MYC
MYCBP2
MYEF2
MYH14
MYL12A
MYL12B
MYL6
MYO10
MYO18A
MYO19
MYO1B
MYO1C
MYO1D
MYO5B
MYO5C
MYO6
MYO7B
MYOF
MYRIP
MYSM1
MZB1
MZF1
MZT1
MZT2A
MZT2B
NAA20
NAA25
NAA38
NAA50
NAAA
NAALADL2
NABP1
NABP2
NACA
NAE1
NAMPT
NANS
NAP1L1
NAP1L4
NARS
NASP
NAT10
NAV2
NAXD
NBEAL2
NBL1
NCAPD2
NCAPD3
NCAPG
NCAPG2
NCAPH
NCBP2-AS2
NCKAP1
NCKAP1L
NCL
NCOA3
NCOA7
NCOR1
NCOR2
NCR3LG1
NDC1
NDC80
NDE1
NDFIP2
NDRG1
NDUFA1
NDUFA10
NDUFA2
NDUFA4
NDUFA4L2
NDUFA5
NDUFA6
NDUFA8
NDUFAB1
NDUFAF2
NDUFAF4
NDUFAF8
NDUFB1
NDUFB10
NDUFB11
NDUFB2
NDUFB3
NDUFB5
NDUFB6
NDUFB7
NDUFB8
NDUFB9
NDUFC1
NDUFS1
NDUFS2
NDUFS3
NDUFS4
NDUFS5
NDUFS6
NDUFS7
NDUFS8
NDUFV1
NDUFV3
NEAT1
NEBL
NECTIN4
NEDD4L
NEDD9
NEK3
NEK6
NELFB
NELFE
NENF
NEO1
NET1
NEU1
NEU4
NEURL1
NFAT5
NFATC2IP
NFE2L3
NFIA
NFIB
NFIC
NFKBIA
NFKBID
NFKBIZ
NHLRC2
NHP2
NIFK
NIPAL1
NIPAL2
NIPSNAP2
NKD1
NKG7
NKTR
NME1
NMT1
NNT
NOB1
NOC2L
NOC3L
NOL10
NOL11
NOL3
NOL7
NOL8
NOLC1
NOM1
NONO
NOP14
NOP16
NOP53
NOP56
NOP58
NORAD
NOTCH1
NOXO1
NPAS2
NPDC1
NPEPPS
NPIPB15
NPM1
NPM3
NPTX2
NPW
NR2C1
NR2F2
NR3C1
NR3C2
NR4A1
NR4A2
NR4A3
NRARP
NRDC
NRDE2
NSA2
NSD1
NSD2
NSD3
NSRP1
NSUN2
NSUN5
NT5C
NT5C3A
NTHL1
NTMT1
NTN4
NTPCR
NUAK2
NUCB2
NUCKS1
NUDC
NUDT1
NUDT15
NUDT16
NUDT21
NUDT4
NUDT5
NUDT8
NUF2
NUFIP2
NUMA1
NUP107
NUP153
NUP155
NUP160
NUP188
NUP205
NUP210
NUP37
NUP43
NUP85
NUP93
NUPR1
NUSAP1
NUTF2
NUTM2B-AS1
NXPE1
NXPE4
OAT
OAZ1
OCIAD2
ODC1
ODF2
ODF2L
OFD1
OGA
OGDHL
OGT
OLA1
OLFM4
ONECUT2
ONECUT3
OPA1
OPTN
ORAI2
ORC6
ORM1
OS9
OSBPL1A
OSBPL2
OSBPL7
OSBPL8
OST4
OSTF1
OTUD1
OVOL1
P2RX4
P2RY10
P4HA1
P4HB
PA2G4
PABPC1
PABPN1
PACS2
PADI2
PAFAH1B3
PAG1
PAICS
PAIP2
PAK1IP1
PAK2
PAM
PANK3
PAQR4
PARD3
PARM1
PARP1
PARP14
PARP4
PARP8
PARPBP
PATJ
PAWR
PAXBP1
PAXIP1-AS1
PAXX
PBK
PBRM1
PBXIP1
PCBP2
PCCA
PCGF3
PCID2
PCK1
PCLO
PCM1
PCNA
PCNT
PCNX2
PCSK1
PCSK9
PCYOX1
PCYT2
PDAP1
PDCD11
PDCD4
PDCD5
PDE4B
PDE4D
PDE7A
PDE9A
PDHA1
PDIA3
PDIA4
PDIA6
PDK2
PDK4
PDLIM1
PDLIM7
PDP1
PDS5B
PDXK
PDZD3
PDZD8
PDZK1IP1
PEBP1
PELP1
PEMT
PER1
PER2
PERP
PES1
PFDN2
PFDN4
PFDN5
PFKL
PFN1
PGAM5
PGD
PGGHG
PGK1
PGM2L1
PGP
PGRMC1
PGRMC2
PHACTR4
PHB
PHB2
PHF14
PHF6
PHGDH
PHGR1
PHIP
PHLDA1
PHLDA2
PHPT1
PHRF1
PI3
PI4KB
PIAS2
PIBF1
PIEZO1
PIGR
PIGU
PIGZ
PIK3C2B
PIK3IP1
PIK3R1
PIM1
PIM2
PIP4K2A
PITPNB
PITX1
PKDCC
PKIB
PKM
PKN2
PKP1
PKP2
PKP3
PKP4
PLA2G10
PLA2G12A
PLA2G16
PLA2G2A
PLAC8
PLAGL1
PLAGL2
PLCB4
PLCD3
PLCE1
PLCG2
PLEC
PLEK
PLEK2
PLEKHA1
PLEKHA2
PLEKHA4
PLEKHA5
PLEKHA6
PLEKHB1
PLEKHG3
PLEKHH1
PLGRKT
PLIN2
PLK1
PLK4
PLOD2
PLOD3
PLP2
PLPP1
PLPP2
PLS3
PLSCR1
PLXDC2
PLXNA1
PLXNA3
PLXNB1
PLXNB2
PM20D2
PMEPA1
PMPCA
PNISR
PNKD
PNMA5
PNN
PNO1
PNPLA7
PNPO
PNPT1
PNRC1
PODXL
PODXL2
POF1B
POFUT1
POLA1
POLD2
POLDIP2
POLE
POLE3
POLQ
POLR1A
POLR2D
POLR2H
POLR2I
POLR2L
POLR3K
POMP
PON2
POP7
POU2AF1
POU2F1
POU2F2
POU3F1
PPA1
PPARGC1B
PPAT
PPDPF
PPFIA3
PPFIBP1
PPIC
PPIF
PPIH
PPIL1
PPM1G
PPM1K
PPP1CA
PPP1CC
PPP1R10
PPP1R14B
PPP1R16A
PPP1R18
PPP1R1B
PPP1R2
PPP1R9A
PPP2R1A
PPP2R2A
PPP2R5E
PPP4C
PPP6R1
PPP6R2
PPT1
PRAC1
PRAC2
PRC1
PRDM1
PRDX1
PRDX3
PRDX4
PRDX5
PRDX6
PRELID1
PRELID3B
PREP
PREX1
PRIMPOL
PRKACB
PRKAG2
PRKCA
PRKCI
PRKCSH
PRKDC
PRMT1
PRMT9
PRNP
PROX1
PRPF4
PRPF40A
PRPF4B
PRPF6
PRPS2
PRR13
PRR14L
PRR15L
PRRC2A
PRRC2B
PRRC2C
PRRG2
PRRG4
PRSS22
PRSS3
PRSS56
PRTFDC1
PRUNE2
PSAP
PSIP1
PSMA3
PSMA4
PSMA5
PSMA7
PSMB1
PSMB2
PSMB3
PSMB6
PSMB7
PSMB9
PSMC2
PSMC3
PSMC4
PSMC5
PSMC6
PSMD1
PSMD11
PSMD12
PSMD13
PSMD14
PSMD2
PSMD4
PSMD7
PSME2
PSME3
PSME4
PSMG1
PSMG3
PSRC1
PSTPIP2
PTAR1
PTBP1
PTBP2
PTBP3
PTCD3
PTGDR
PTGER4
PTGES2
PTGES3
PTGS1
PTK2
PTK6
PTK7
PTMA
PTMS
PTP4A1
PTPA
PTPN1
PTPN11
PTPN12
PTPN18
PTPN21
PTPN22
PTPRC
PTPRD
PTPRF
PTPRJ
PTPRK
PTPRN2
PTPRO
PTRHD1
PTTG1
PTTG1IP
PUF60
PUM1
PUM3
PURB
PUS1
PUS7
PUS7L
PWP1
PWWP2B
PXN
PYCARD
PYCR1
PYGB
QARS
QKI
QPRT
QSER1
QSOX1
QSOX2
QTRT1
R3HDM2
RAB10
RAB11A
RAB11FIP1
RAB13
RAB15
RAB21
RAB22A
RAB25
RAB26
RAB27A
RAB2A
RAB30
RAB3D
RAB40B
RAB7A
RAB8B
RABAC1
RABGAP1
RABL6
RAC1
RAC2
RACK1
RAD21
RAD23A
RAD51AP1
RAE1
RALA
RALBP1
RALGAPA2
RAMP1
RAN
RANBP1
RANBP2
RANBP6
RANGAP1
RAP1A
RAP1GAP
RAPGEF5
RARRES1
RARRES2
RARRES3
RARS
RASAL2
RASD1
RASEF
RASGEF1B
RASGRP1
RASSF5
RASSF6
RASSF7
RBBP4
RBBP7
RBBP8NL
RBCK1
RBL1
RBM10
RBM15
RBM17
RBM25
RBM26
RBM28
RBM3
RBM39
RBM47
RBM5
RBM8A
RBMS1
RBMX
RBP2
RCC1
RCC2
RCCD1
RCN1
RCN2
RCSD1
RDH10
RECQL4
REEP4
REG1A
REG1B
REG3A
REG4
REL
REP15
RERE
RETNLB
REV3L
REXO2
REXO4
RFC1
RFC2
RFC3
RFC4
RFK
RFLNA
RFWD3
RGCC
RGL2
RGP1
RGS1
RGS10
RGS2
RHBDF1
RHBDL2
RHEB
RHOA
RHOB
RHOBTB1
RHOBTB3
RHOC
RHOF
RHOG
RHOH
RHPN2
RIDA
RIF1
RILPL2
RIOK1
RIOK3
RLIM
RMI2
RMRP
RNASE1
RND3
RNF114
RNF125
RNF128
RNF139
RNF168
RNF169
RNF186
RNF187
RNF19A
RNF207
RNF213
RNF26
RNF43
RNF8
RNPC3
RNPEP
RNPS1
ROCK2
ROMO1
RORA
RPA3
RPE
RPF2
RPIA
RPL10
RPL10A
RPL12
RPL13
RPL13A
RPL14
RPL18
RPL18A
RPL21
RPL22
RPL22L1
RPL23
RPL24
RPL26
RPL26L1
RPL27
RPL27A
RPL28
RPL29
RPL3
RPL30
RPL31
RPL32
RPL34
RPL35
RPL35A
RPL36
RPL36A
RPL36AL
RPL37
RPL37A
RPL38
RPL39
RPL4
RPL5
RPL6
RPL7
RPL7A
RPL7L1
RPL8
RPLP0
RPLP1
RPN1
RPN2
RPP25
RPS11
RPS12
RPS15
RPS15A
RPS16
RPS17
RPS18
RPS19
RPS2
RPS20
RPS21
RPS23
RPS24
RPS25
RPS26
RPS27
RPS27A
RPS27L
RPS29
RPS3
RPS4X
RPS4Y1
RPS5
RPS6
RPS7
RPS8
RPS9
RPSA
RRAS
RRBP1
RRM1
RRP1
RRP15
RRP1B
RRP7A
RRS1
RSBN1L
RSL1D1
RSL24D1
RSRC1
RTKN
RTN3
RTN4
RUBCNL
RUNX1
RUNX3
RUSC1
RUVBL1
RUVBL2
S100A10
S100A11
S100A13
S100A14
S100A16
S100A2
S100A4
S100A6
S100A7
S100A9
S100P
SAA1
SAC3D1
SAE1
SAFB
SAMD1
SAMD9
SAMD9L
SAMHD1
SAMSN1
SAP18
SAPCD2
SARAF
SART3
SATB2
SBDS
SBNO1
SBSPON
SCAF11
SCAND1
SCARB1
SCCPDH
SCD
SCGB2A1
SCIN
SCML1
SCN8A
SCN9A
SCNN1A
SCNN1B
SCO1
SCP2
SCRIB
SDC1
SDC4
SDCBP
SDCBP2
SDF2L1
SDHA
SDHB
SDHC
SDR16C5
SEC11A
SEC11C
SEC16A
SEC24D
SEC31A
SEC61A1
SEC61B
SEC61G
SEC63
SEL1L3
SELENBP1
SELENOI
SELENOK
SELENOM
SELENOP
SELENOT
SEM1
SEMA3B
SEMA3C
SEMA4B
SEMA5A
SEMA6A
SENP6
SEPHS1
SEPT1
SEPT10
SEPT2
SEPT6
SEPT7
SERBP1
SERINC1
SERINC2
SERP1
SERPINA1
SERPINB1
SERPINB5
SERPINB6
SERPINB9
SERTAD1
SESTD1
SET
SETD2
SETX
SEZ6L2
SF3A3
SF3B1
SF3B2
SF3B3
SF3B5
SF3B6
SFN
SFPQ
SFXN4
SGK1
SGO2
SGTA
SH2D4A
SH2D6
SH2D7
SH3BGRL
SH3BGRL2
SH3BGRL3
SH3BP4
SH3BP5
SH3D19
SH3KBP1
SH3PXD2A
SH3RF2
SH3YL1
SHC2
SHF
SHMT1
SHMT2
SHROOM3
SHTN1
SI
SIAE
SIDT1
SIDT2
SIGMAR1
SINHCAF
SIPA1L1
SIPA1L2
SKA2
SKA3
SKAP1
SKIL
SKP1
SLA
SLAMF7
SLC12A2
SLC12A7
SLC12A8
SLC17A4
SLC17A9
SLC1A5
SLC22A23
SLC22A3
SLC25A1
SLC25A10
SLC25A13
SLC25A24
SLC25A25-AS1
SLC25A29
SLC25A3
SLC25A36
SLC25A39
SLC25A5
SLC25A6
SLC26A2
SLC26A3
SLC26A6
SLC28A3
SLC29A1
SLC2A1
SLC2A10
SLC2A3
SLC31A1
SLC35A1
SLC35B3
SLC36A4
SLC37A4
SLC38A1
SLC38A2
SLC39A11
SLC39A5
SLC39A7
SLC40A1
SLC44A3
SLC44A4
SLC4A2
SLC4A4
SLC4A7
SLC51B
SLC52A2
SLC5A1
SLC6A6
SLC6A8
SLC7A1
SLC7A11
SLC7A5
SLC7A8
SLC9A2
SLC9A3
SLC9A3R1
SLC9A3R2
SLCO3A1
SLCO4A1-AS1
SLFN5
SLIRP
SLITRK6
SLK
SLPI
SMAD2
SMAD9
SMAGP
SMAP2
SMARCA4
SMARCC1
SMARCC2
SMARCD2
SMC1A
SMC2
SMC3
SMC4
SMC5
SMC6
SMCHD1
SMG1
SMG6
SMIM10L1
SMIM14
SMIM15
SMIM22
SMIM31
SMIM33
SMIM37
SMPD1
SMPD3
SMPDL3A
SMS
SMTN
SND1
SNF8
SNHG15
SNHG18
SNHG19
SNHG8
SNORC
SNRNP200
SNRNP25
SNRNP70
SNRPA
SNRPA1
SNRPB
SNRPC
SNRPD1
SNRPD2
SNRPE
SNRPF
SNRPG
SNRPN
SNU13
SNX3
SNX5
SNX7
SNX9
SOCS1
SOCS3
SOCS4
SOD1
SOD3
SORBS3
SOWAHC
SOX4
SOX9
SP100
SP110
SPAG1
SPAG9
SPATA20
SPC25
SPCS1
SPCS2
SPCS3
SPDEF
SPDL1
SPEN
SPG7
SPIB
SPINK1
SPINK4
SPINK5
SPINT1
SPIRE2
SPNS2
SPOCK2
SPP1
SPPL2A
SPPL2B
SPRR2A
SPRY1
SPRY2
SPTAN1
SPTBN1
SPTLC2
SQLE
SQOR
SQSTM1
SRC
SRD5A3
SREK1
SRGN
SRI
SRM
SRP9
SRPK1
SRPX2
SRRM2
SRRT
SRSF10
SRSF11
SRSF2
SRSF4
SS18L2
SSB
SSBP1
SSFA2
SSNA1
SSR2
SSR3
SSR4
SSRP1
ST13
ST14
ST3GAL1
ST6GAL1
ST6GALNAC1
ST8SIA4
STAG1
STAP2
STARD4
STARD7
STAT6
STAU1
STIL
STIP1
STK10
STK11
STK17A
STK17B
STK24
STK38
STK38L
STK4
STMN1
STOM
STOML2
STRAP
STRBP
STT3B
STX19
STXBP5
STXBP5-AS1
STXBP6
SUB1
SUCLG1
SUCLG2
SUDS3
SUGP2
SUGT1
SULF2
SULT2B1
SUN2
SUPT16H
SURF4
SURF6
SUSD6
SUZ12
SVIL
SYCE1L
SYMPK
SYNCRIP
SYNE1
SYNE2
SYNJ2
SYPL1
SYT13
SYT7
SYTL1
SYTL2
SYTL4
TACC1
TACC2
TACC3
TACSTD2
TAF1D
TAGAP
TAGLN
TAGLN2
TALDO1
TANK
TAOK1
TARBP1
TARS
TATDN1
TBC1D16
TBC1D2
TBC1D2B
TBC1D8B
TBCA
TBCD
TBRG4
TBX3
TC2N
TCEA3
TCEAL4
TCEAL8
TCEAL9
TCERG1
TCF20
TCF25
TCF4
TCIM
TCOF1
TCP1
TDP2
TEAD1
TECR
TEDC1
TELO2
TENT5C
TES
TESC
TET2
TFAM
TFCP2L1
TFDP1
TFDP2
TFF1
TFF2
TFF3
TFG
TFRC
TGFB1
TGFBI
TGFBR2
TGM2
TGOLN2
TGS1
THBS1
THOC2
THOC7
TIFA
TIGD1
TIMELESS
TIMM10
TIMM13
TIMM44
TIMM50
TIMM8A
TIMM8B
TIMP1
TIMP2
TINAGL1
TIPARP
TJP1
TK1
TKT
TLE4
TLN1
TLN2
TM4SF1
TM4SF5
TM7SF3
TM9SF2
TM9SF3
TM9SF4
TMBIM1
TMBIM6
TMC4
TMC5
TMC6
TMC7
TMCC3
TMCO3
TMED2
TMED9
TMEM106B
TMEM106C
TMEM123
TMEM125
TMEM131
TMEM14C
TMEM160
TMEM168
TMEM176A
TMEM176B
TMEM181
TMEM184A
TMEM236
TMEM238
TMEM243
TMEM254
TMEM258
TMEM30B
TMEM33
TMEM37
TMEM45B
TMEM50A
TMEM54
TMEM59
TMEM61
TMEM63A
TMEM87A
TMEM87B
TMEM9
TMEM97
TMPO
TMPRSS2
TMPRSS4
TMSB10
TMSB4X
TMUB1
TNFAIP2
TNFAIP3
TNFAIP8
TNFAIP8L1
TNFRSF10A
TNFRSF10B
TNFRSF11A
TNFRSF11B
TNFRSF12A
TNFRSF17
TNFRSF18
TNFRSF1B
TNFRSF21
TNFSF10
TNFSF15
TNKS1BP1
TNNC2
TNPO1
TNPO2
TNPO3
TNRC18
TNS4
TOB1
TOM1L1
TOMM20
TOMM34
TOMM40
TOMM7
TOMM70
TONSL
TOP1MT
TOP2A
TOP2B
TOPBP1
TOR1AIP2
TOR4A
TOX
TOX3
TP53BP1
TP53INP1
TP53INP2
TPBG
TPCN1
TPD52L1
TPD52L2
TPI1
TPM1
TPM3
TPM4
TPMT
TPP2
TPR
TPRKB
TPSG1
TPST2
TPT1
TPX2
TRA2B
TRABD2A
TRAC
TRAF2
TRAF3IP1
TRAF5
TRAF7
TRAM1
TRANK1
TRAP1
TRBC1
TRBC2
TRIB1
TRIB3
TRIM2
TRIM27
TRIM28
TRIM29
TRIM31
TRIM44
TRIM8
TRIOBP
TRIP10
TRIP11
TRIP6
TRIQK
TRMT10C
TRMT112
TRMT61A
TROAP
TRPM4
TRPM5
TRUB2
TSC1
TSC22D1
TSC22D3
TSHZ2
TSN
TSPAN1
TSPAN13
TSPAN3
TSPAN6
TSPAN8
TSPO
TSPYL2
TSR1
TSR2
TST
TSTA3
TSTD1
TTC17
TTC3
TTC37
TTC39A
TTF2
TTK
TTLL12
TTYH3
TUBA1A
TUBA1B
TUBA1C
TUBB
TUBB4B
TUBG1
TUBGCP3
TUFM
TUFT1
TULP4
TWF1
TWISTNB
TXN
TXN2
TXNDC16
TXNDC17
TXNIP
TXNRD1
TYMP
TYMS
U2AF2
U2SURP
UACA
UAP1
UBA1
UBA2
UBA52
UBAC1
UBAP2
UBB
UBC
UBE2B
UBE2C
UBE2D2
UBE2D3
UBE2G2
UBE2H
UBE2I
UBE2J1
UBE2N
UBE2O
UBE2Q1
UBE2S
UBE2T
UBE2V2
UBFD1
UBN2
UBTF
UBXN4
UCHL3
UCHL5
UCKL1
UCP2
UFC1
UGDH
UGGT1
UGP2
UGT2A3
UGT2B17
UGT2B7
UGT8
UHMK1
UHRF1
UMPS
UNC13B
UNG
UPF2
UPF3A
UPP1
UQCC2
UQCC3
UQCR10
UQCRC1
UQCRC2
UQCRFS1
UQCRH
UQCRQ
URAD
URB1
URM1
USH1C
USO1
USP1
USP10
USP12
USP22
USP40
USP5
USP54
USP7
USP9X
UTP14A
UTP14C
UTP18
UTP20
UTP3
UTP6
UTRN
UVSSA
VAMP5
VAMP8
VANGL2
VAPA
VAPB
VARS
VAV2
VBP1
VCL
VCP
VDAC1
VDAC2
VDAC3
VEGFA
VEZF1
VGLL4
VIL1
VIM
VIPR1
VKORC1L1
VMA21
VMP1
VNN1
VPS13A
VPS13C
VPS25
VPS29
VPS35
VPS36
VPS51
VPS72
VPS8
VSIG10
VSIG2
VSIR
VSNL1
VWA1
WAS
WASL
WBP11
WDR12
WDR24
WDR34
WDR43
WDR45B
WDR46
WDR5
WDR59
WDR6
WDR60
WDR72
WDR76
WDR77
WDR90
WFDC2
WIPF1
WNK1
WNK2
WNK4
WNT4
WRN
WRNIP1
WSB1
XBP1
XIST
XPO1
XPO4
XPO5
XPOT
XRCC2
XRCC5
XRCC6
XRN2
YAP1
YARS
YBX1
YBX3
YES1
YIPF2
YIPF3
YIPF6
YME1L1
YPEL3
YPEL5
YWHAB
YWHAE
YWHAG
YWHAQ
YWHAZ
YY1
Z93241.1
ZADH2
ZBED4
ZBTB10
ZBTB18
ZBTB20
ZBTB38
ZBTB43
ZBTB7A
ZBTB7C
ZC3H13
ZC3H14
ZC3H15
ZC3HAV1
ZCRB1
ZDHHC12
ZDHHC20
ZDHHC9
ZFAND5
ZFAS1
ZFC3H1
ZFHX3
ZFP36
ZFP36L1
ZFP36L2
ZFPM1
ZFR
ZFYVE16
ZG16
ZGRF1
ZIC2
ZKSCAN1
ZMIZ1
ZMIZ2
ZMYM2
ZMYM4
ZMYND19
ZMYND8
ZNF121
ZNF205
ZNF22
ZNF267
ZNF292
ZNF326
ZNF331
ZNF367
ZNF407
ZNF428
ZNF462
ZNF507
ZNF587
ZNF593
ZNF598
ZNF638
ZNF692
ZNF703
ZNF704
ZNF891
ZNHIT1
ZNHIT6
ZNRF3
ZRANB2
ZWILCH
ZWINT
ZYX
NOTCH3
NOTCH4
IVD
