# Supplementary material for: Exploiting branched-chain amino acid metabolism and NOTCH3 expression to predict and target colorectal cancer progression
Source: Front Immunol. 2024 Sep 2;15:1430352. doi: 10.3389/fimmu.2024.1430352 (PMC11402679; doi:10.3389/fimmu.2024.1430352)
Supplement: Supplementary file 7 [file DataSheet3.zip › Figure 1/intersectGenes.txt]

ACADS
ACAT1
ALDH6A1
HADHA
HMGCL
HSD17B10
MYC
NOTCH1
SLC1A5
SLC7A5
SLC7A8
NOTCH3
NOTCH4
IVD
