# Supplementary material for: Exploiting branched-chain amino acid metabolism and NOTCH3 expression to predict and target colorectal cancer progression
Source: Front Immunol. 2024 Sep 2;15:1430352. doi: 10.3389/fimmu.2024.1430352 (PMC11402679; doi:10.3389/fimmu.2024.1430352)
Supplement: Supplementary file 8 [file DataSheet4.zip]

Archive with 14 entries (13 files):
- Figure 3-Raw data/
- Figure 3-Raw data/Beedif.R
- Figure 3-Raw data/ESTIMATEScore.csv
- Figure 3-Raw data/Immune subtype.txt
- Figure 3-Raw data/ImmuneScore.csv
- Figure 3-Raw data/Immunosuppressive GeneExp.txt
- Figure 3-Raw data/MDSC.txt
- Figure 3-Raw data/Macrophage.txt
- Figure 3-Raw data/Regulatory.T.cell.txt
- Figure 3-Raw data/StromalScore.csv
- Figure 3-Raw data/TIP.txt
- Figure 3-Raw data/boxplot.R
- Figure 3-Raw data/boxplotFacet.R
- Figure 3-Raw data/immFunction.result.txt
