# Supplementary material for: Exploiting branched-chain amino acid metabolism and NOTCH3 expression to predict and target colorectal cancer progression
Source: Front Immunol. 2024 Sep 2;15:1430352. doi: 10.3389/fimmu.2024.1430352 (PMC11402679; doi:10.3389/fimmu.2024.1430352)
Supplement: Supplementary file 8 [file DataSheet4.zip › Figure 3-Raw data/ESTIMATEScore.csv]

expression	BRS	Gene
-2697.263059	mHigh	ESTIMATEScore
-2678.695695	Low	ESTIMATEScore
-2620.604719	Low	ESTIMATEScore
-2494.775728	Low	ESTIMATEScore
-2450.817263	Low	ESTIMATEScore
-2387.329362	Low	ESTIMATEScore
-2359.886031	mHigh	ESTIMATEScore
-2339.093564	mHigh	ESTIMATEScore
-2302.149974	Low	ESTIMATEScore
-2249.079741	mHigh	ESTIMATEScore
-2156.318845	Low	ESTIMATEScore
-2139.550872	mHigh	ESTIMATEScore
-2109.212455	mHigh	ESTIMATEScore
-2101.588981	Low	ESTIMATEScore
-2097.006565	mHigh	ESTIMATEScore
-2029.076666	mHigh	ESTIMATEScore
-2022.032306	Low	ESTIMATEScore
-1982.379193	Low	ESTIMATEScore
-1949.757658	mHigh	ESTIMATEScore
-1922.195761	mHigh	ESTIMATEScore
-1918.111634	Low	ESTIMATEScore
-1904.01647	mHigh	ESTIMATEScore
-1842.477404	Low	ESTIMATEScore
-1833.786752	Low	ESTIMATEScore
-1828.161249	mHigh	ESTIMATEScore
-1811.787666	mHigh	ESTIMATEScore
-1781.307126	Low	ESTIMATEScore
-1698.422078	Low	ESTIMATEScore
-1690.071648	Low	ESTIMATEScore
-1665.098026	Low	ESTIMATEScore
-1661.597826	Low	ESTIMATEScore
-1661.420055	mHigh	ESTIMATEScore
-1659.597777	mHigh	ESTIMATEScore
-1658.315273	mHigh	ESTIMATEScore
-1637.223576	Low	ESTIMATEScore
-1633.433064	mHigh	ESTIMATEScore
-1624.376909	Low	ESTIMATEScore
-1600.523416	Low	ESTIMATEScore
-1576.124097	Low	ESTIMATEScore
-1567.989032	mHigh	ESTIMATEScore
-1559.106256	Low	ESTIMATEScore
-1556.79432	Low	ESTIMATEScore
-1543.753195	Low	ESTIMATEScore
-1539.098249	mHigh	ESTIMATEScore
-1488.390614	Low	ESTIMATEScore
-1479.070311	mHigh	ESTIMATEScore
-1473.460329	Low	ESTIMATEScore
-1446.858297	mHigh	ESTIMATEScore
-1434.621312	Low	ESTIMATEScore
-1429.96345	mHigh	ESTIMATEScore
-1418.070759	Low	ESTIMATEScore
-1407.215345	mHigh	ESTIMATEScore
-1379.837022	mHigh	ESTIMATEScore
-1377.264317	Low	ESTIMATEScore
-1375.924276	Low	ESTIMATEScore
-1345.747987	Low	ESTIMATEScore
-1311.228503	Low	ESTIMATEScore
-1308.935885	Low	ESTIMATEScore
-1291.53713	Low	ESTIMATEScore
-1285.562392	mHigh	ESTIMATEScore
-1271.598618	Low	ESTIMATEScore
-1247.226686	Low	ESTIMATEScore
-1240.571315	Low	ESTIMATEScore
-1227.422115	mHigh	ESTIMATEScore
-1222.776795	mHigh	ESTIMATEScore
-1221.351328	Low	ESTIMATEScore
-1193.369223	Low	ESTIMATEScore
-1188.339936	mHigh	ESTIMATEScore
-1184.393381	Low	ESTIMATEScore
-1180.919342	mHigh	ESTIMATEScore
-1165.580116	Low	ESTIMATEScore
-1130.149319	Low	ESTIMATEScore
-1120.947463	Low	ESTIMATEScore
-1118.617204	mHigh	ESTIMATEScore
-1109.179432	mHigh	ESTIMATEScore
-1083.8139	Low	ESTIMATEScore
-1071.518771	Low	ESTIMATEScore
-1061.02524	mHigh	ESTIMATEScore
-1059.818892	Low	ESTIMATEScore
-1058.069884	Low	ESTIMATEScore
-1026.827263	Low	ESTIMATEScore
-1021.659516	mHigh	ESTIMATEScore
-1018.064944	Low	ESTIMATEScore
-989.8575334	mHigh	ESTIMATEScore
-965.8526011	mHigh	ESTIMATEScore
-947.7151732	Low	ESTIMATEScore
-937.8094409	Low	ESTIMATEScore
-935.3351634	mHigh	ESTIMATEScore
-925.0897002	Low	ESTIMATEScore
-918.1267499	mHigh	ESTIMATEScore
-916.9983264	mHigh	ESTIMATEScore
-913.3258742	Low	ESTIMATEScore
-912.9041774	Low	ESTIMATEScore
-908.4144584	Low	ESTIMATEScore
-900.9626556	mHigh	ESTIMATEScore
-871.9201523	mHigh	ESTIMATEScore
-871.1261877	Low	ESTIMATEScore
-865.9072527	Low	ESTIMATEScore
-839.8444205	Low	ESTIMATEScore
-821.1773977	Low	ESTIMATEScore
-819.8300409	Low	ESTIMATEScore
-810.4171257	mHigh	ESTIMATEScore
-793.8153278	mHigh	ESTIMATEScore
-791.8785674	Low	ESTIMATEScore
-788.7786666	mHigh	ESTIMATEScore
-777.4465139	Low	ESTIMATEScore
-776.1185012	mHigh	ESTIMATEScore
-769.2844829	Low	ESTIMATEScore
-747.4940066	Low	ESTIMATEScore
-726.6028539	mHigh	ESTIMATEScore
-721.8639161	Low	ESTIMATEScore
-717.339308	mHigh	ESTIMATEScore
-710.4421615	Low	ESTIMATEScore
-693.2861976	mHigh	ESTIMATEScore
-687.156941	mHigh	ESTIMATEScore
-669.393499	Low	ESTIMATEScore
-666.9823997	Low	ESTIMATEScore
-653.8095931	Low	ESTIMATEScore
-636.0839361	mHigh	ESTIMATEScore
-632.2295114	Low	ESTIMATEScore
-627.7519964	mHigh	ESTIMATEScore
-626.4415697	Low	ESTIMATEScore
-626.1079399	mHigh	ESTIMATEScore
-618.5614263	Low	ESTIMATEScore
-614.0922899	mHigh	ESTIMATEScore
-564.7847276	mHigh	ESTIMATEScore
-556.491598	Low	ESTIMATEScore
-555.6064858	mHigh	ESTIMATEScore
-552.2957178	Low	ESTIMATEScore
-548.3049169	Low	ESTIMATEScore
-546.2526184	Low	ESTIMATEScore
-539.9022936	Low	ESTIMATEScore
-539.89004	Low	ESTIMATEScore
-535.5074948	mHigh	ESTIMATEScore
-531.5744696	mHigh	ESTIMATEScore
-522.944859	mHigh	ESTIMATEScore
-522.8757377	mHigh	ESTIMATEScore
-507.6700085	Low	ESTIMATEScore
-481.2439542	Low	ESTIMATEScore
-474.1894886	Low	ESTIMATEScore
-471.9335621	Low	ESTIMATEScore
-467.4016645	Low	ESTIMATEScore
-456.8469696	mHigh	ESTIMATEScore
-449.8449509	Low	ESTIMATEScore
-441.517028	mHigh	ESTIMATEScore
-437.1715051	Low	ESTIMATEScore
-426.7360836	Low	ESTIMATEScore
-416.8783484	Low	ESTIMATEScore
-397.3497145	mHigh	ESTIMATEScore
-394.62315	Low	ESTIMATEScore
-376.2004414	Low	ESTIMATEScore
-351.5192104	Low	ESTIMATEScore
-334.069397	Low	ESTIMATEScore
-330.5935121	mHigh	ESTIMATEScore
-324.9550438	mHigh	ESTIMATEScore
-319.69386	Low	ESTIMATEScore
-317.8991326	Low	ESTIMATEScore
-313.5401577	Low	ESTIMATEScore
-307.1261719	mHigh	ESTIMATEScore
-294.8738843	Low	ESTIMATEScore
-294.0970619	Low	ESTIMATEScore
-282.4166321	mHigh	ESTIMATEScore
-272.3259191	Low	ESTIMATEScore
-262.1746698	Low	ESTIMATEScore
-248.9116279	mHigh	ESTIMATEScore
-244.8679238	mHigh	ESTIMATEScore
-240.1881952	mHigh	ESTIMATEScore
-238.2207873	mHigh	ESTIMATEScore
-207.9201754	Low	ESTIMATEScore
-193.5987591	Low	ESTIMATEScore
-185.7427116	Low	ESTIMATEScore
-182.3209376	Low	ESTIMATEScore
-180.5822831	mHigh	ESTIMATEScore
-177.2485079	Low	ESTIMATEScore
-176.6944273	mHigh	ESTIMATEScore
-170.9560958	Low	ESTIMATEScore
-167.4332538	Low	ESTIMATEScore
-163.1444401	mHigh	ESTIMATEScore
-162.5712745	Low	ESTIMATEScore
-156.0127088	Low	ESTIMATEScore
-135.4416145	mHigh	ESTIMATEScore
-131.5274142	Low	ESTIMATEScore
-127.8866471	Low	ESTIMATEScore
-122.5447918	mHigh	ESTIMATEScore
-118.6162242	Low	ESTIMATEScore
-102.2775866	mHigh	ESTIMATEScore
-81.40867127	Low	ESTIMATEScore
-67.50803138	Low	ESTIMATEScore
-65.13094223	Low	ESTIMATEScore
-47.75811492	Low	ESTIMATEScore
-46.37759284	mHigh	ESTIMATEScore
-24.53129122	mHigh	ESTIMATEScore
-6.168796724	mHigh	ESTIMATEScore
-1.681551162	Low	ESTIMATEScore
9.333102829	Low	ESTIMATEScore
15.23735091	mHigh	ESTIMATEScore
20.3814477	mHigh	ESTIMATEScore
41.88299514	mHigh	ESTIMATEScore
45.510112	mHigh	ESTIMATEScore
46.7520457	mHigh	ESTIMATEScore
51.15272918	Low	ESTIMATEScore
51.19692764	mHigh	ESTIMATEScore
56.4326625	Low	ESTIMATEScore
58.40552006	Low	ESTIMATEScore
68.61645516	mHigh	ESTIMATEScore
72.38493551	mHigh	ESTIMATEScore
75.28140505	mHigh	ESTIMATEScore
82.38279041	Low	ESTIMATEScore
91.80977964	Low	ESTIMATEScore
93.30367505	Low	ESTIMATEScore
103.3419601	Low	ESTIMATEScore
108.0788035	Low	ESTIMATEScore
123.0526376	mHigh	ESTIMATEScore
128.3277661	mHigh	ESTIMATEScore
143.6259339	mHigh	ESTIMATEScore
147.6228621	mHigh	ESTIMATEScore
154.5451661	mHigh	ESTIMATEScore
156.0244611	Low	ESTIMATEScore
175.4698332	mHigh	ESTIMATEScore
176.7399006	Low	ESTIMATEScore
202.7393652	mHigh	ESTIMATEScore
213.8652813	mHigh	ESTIMATEScore
228.1036374	mHigh	ESTIMATEScore
232.0059822	Low	ESTIMATEScore
240.7732644	mHigh	ESTIMATEScore
262.0365196	Low	ESTIMATEScore
267.6334148	mHigh	ESTIMATEScore
270.5863203	mHigh	ESTIMATEScore
286.5199153	Low	ESTIMATEScore
296.3144781	Low	ESTIMATEScore
299.1230621	Low	ESTIMATEScore
307.2388738	Low	ESTIMATEScore
308.3886909	Low	ESTIMATEScore
317.1731521	mHigh	ESTIMATEScore
318.7062846	Low	ESTIMATEScore
336.0100447	mHigh	ESTIMATEScore
363.7409567	mHigh	ESTIMATEScore
363.8744311	mHigh	ESTIMATEScore
369.2450026	mHigh	ESTIMATEScore
371.9922532	mHigh	ESTIMATEScore
395.4394549	Low	ESTIMATEScore
396.9795805	Low	ESTIMATEScore
405.8423234	Low	ESTIMATEScore
433.7521937	Low	ESTIMATEScore
434.3249079	mHigh	ESTIMATEScore
435.2688243	mHigh	ESTIMATEScore
449.8692978	mHigh	ESTIMATEScore
456.868454	mHigh	ESTIMATEScore
457.5009543	Low	ESTIMATEScore
459.5106158	mHigh	ESTIMATEScore
466.4111331	mHigh	ESTIMATEScore
477.8089818	Low	ESTIMATEScore
479.0430973	mHigh	ESTIMATEScore
481.3237433	mHigh	ESTIMATEScore
492.2613072	Low	ESTIMATEScore
507.1339639	mHigh	ESTIMATEScore
507.4894043	Low	ESTIMATEScore
520.2717811	Low	ESTIMATEScore
525.4391281	mHigh	ESTIMATEScore
546.4344487	Low	ESTIMATEScore
563.7484207	mHigh	ESTIMATEScore
573.0053743	mHigh	ESTIMATEScore
594.5529922	Low	ESTIMATEScore
595.473982	Low	ESTIMATEScore
601.5110863	Low	ESTIMATEScore
602.9163168	Low	ESTIMATEScore
603.1116295	Low	ESTIMATEScore
604.8124106	Low	ESTIMATEScore
610.1247862	mHigh	ESTIMATEScore
614.2659599	mHigh	ESTIMATEScore
614.566262	Low	ESTIMATEScore
628.6644433	mHigh	ESTIMATEScore
638.2618068	Low	ESTIMATEScore
639.5843723	mHigh	ESTIMATEScore
654.5641464	mHigh	ESTIMATEScore
656.479446	mHigh	ESTIMATEScore
671.8336735	Low	ESTIMATEScore
682.903211	mHigh	ESTIMATEScore
709.4744032	mHigh	ESTIMATEScore
710.1670758	Low	ESTIMATEScore
715.5165601	mHigh	ESTIMATEScore
717.4970633	Low	ESTIMATEScore
725.2715064	mHigh	ESTIMATEScore
736.6434639	mHigh	ESTIMATEScore
742.1646269	mHigh	ESTIMATEScore
743.8011206	mHigh	ESTIMATEScore
745.7963777	mHigh	ESTIMATEScore
746.2629863	mHigh	ESTIMATEScore
754.7220785	mHigh	ESTIMATEScore
762.8825162	mHigh	ESTIMATEScore
765.0802796	mHigh	ESTIMATEScore
771.7675687	mHigh	ESTIMATEScore
774.5998372	Low	ESTIMATEScore
776.6717901	mHigh	ESTIMATEScore
779.8283115	Low	ESTIMATEScore
787.4061298	mHigh	ESTIMATEScore
801.6185534	mHigh	ESTIMATEScore
805.8961511	Low	ESTIMATEScore
812.7443013	Low	ESTIMATEScore
826.1475413	Low	ESTIMATEScore
827.0764718	mHigh	ESTIMATEScore
828.6451119	Low	ESTIMATEScore
830.57353	Low	ESTIMATEScore
842.745685	Low	ESTIMATEScore
849.1669369	mHigh	ESTIMATEScore
855.0677651	Low	ESTIMATEScore
856.6235697	mHigh	ESTIMATEScore
871.1940579	mHigh	ESTIMATEScore
874.2340271	Low	ESTIMATEScore
883.8650884	Low	ESTIMATEScore
884.0152245	mHigh	ESTIMATEScore
887.752412	Low	ESTIMATEScore
916.6501338	Low	ESTIMATEScore
919.8463329	Low	ESTIMATEScore
922.1828245	mHigh	ESTIMATEScore
927.9499792	Low	ESTIMATEScore
933.7741898	Low	ESTIMATEScore
934.3797891	mHigh	ESTIMATEScore
982.9212783	Low	ESTIMATEScore
999.1676083	Low	ESTIMATEScore
1009.418816	Low	ESTIMATEScore
1016.285111	mHigh	ESTIMATEScore
1016.830259	Low	ESTIMATEScore
1019.591397	mHigh	ESTIMATEScore
1059.778269	mHigh	ESTIMATEScore
1081.944541	Low	ESTIMATEScore
1083.883687	mHigh	ESTIMATEScore
1091.445386	mHigh	ESTIMATEScore
1092.31322	mHigh	ESTIMATEScore
1106.630362	mHigh	ESTIMATEScore
1113.650256	Low	ESTIMATEScore
1116.342284	Low	ESTIMATEScore
1116.61387	Low	ESTIMATEScore
1116.703847	Low	ESTIMATEScore
1133.47983	Low	ESTIMATEScore
1146.030601	Low	ESTIMATEScore
1151.096052	Low	ESTIMATEScore
1158.352586	mHigh	ESTIMATEScore
1164.665738	Low	ESTIMATEScore
1183.03897	Low	ESTIMATEScore
1184.641465	Low	ESTIMATEScore
1192.004512	Low	ESTIMATEScore
1195.108592	Low	ESTIMATEScore
1198.074354	mHigh	ESTIMATEScore
1249.349571	Low	ESTIMATEScore
1271.042341	mHigh	ESTIMATEScore
1275.372715	mHigh	ESTIMATEScore
1282.056911	mHigh	ESTIMATEScore
1301.710671	Low	ESTIMATEScore
1302.685314	mHigh	ESTIMATEScore
1314.459793	Low	ESTIMATEScore
1318.22645	mHigh	ESTIMATEScore
1331.064933	mHigh	ESTIMATEScore
1332.879872	Low	ESTIMATEScore
1336.292448	mHigh	ESTIMATEScore
1337.504219	Low	ESTIMATEScore
1382.241968	mHigh	ESTIMATEScore
1404.335825	mHigh	ESTIMATEScore
1458.007782	Low	ESTIMATEScore
1469.331221	mHigh	ESTIMATEScore
1469.727046	mHigh	ESTIMATEScore
1493.250765	Low	ESTIMATEScore
1501.381869	Low	ESTIMATEScore
1516.516474	mHigh	ESTIMATEScore
1519.564436	Low	ESTIMATEScore
1534.330425	mHigh	ESTIMATEScore
1544.460747	Low	ESTIMATEScore
1545.204814	mHigh	ESTIMATEScore
1556.151594	mHigh	ESTIMATEScore
1572.64248	mHigh	ESTIMATEScore
1598.057009	mHigh	ESTIMATEScore
1630.569899	mHigh	ESTIMATEScore
1644.000939	Low	ESTIMATEScore
1663.855515	mHigh	ESTIMATEScore
1702.068195	Low	ESTIMATEScore
1709.566984	mHigh	ESTIMATEScore
1717.46447	mHigh	ESTIMATEScore
1733.000565	Low	ESTIMATEScore
1747.190456	Low	ESTIMATEScore
1755.451734	mHigh	ESTIMATEScore
1762.55184	Low	ESTIMATEScore
1786.734274	Low	ESTIMATEScore
1800.538895	mHigh	ESTIMATEScore
1821.762637	Low	ESTIMATEScore
1856.516675	mHigh	ESTIMATEScore
1856.94238	mHigh	ESTIMATEScore
1864.746644	mHigh	ESTIMATEScore
1867.385541	mHigh	ESTIMATEScore
1876.711983	mHigh	ESTIMATEScore
1889.558711	Low	ESTIMATEScore
1906.935081	Low	ESTIMATEScore
1914.749714	mHigh	ESTIMATEScore
1934.352895	Low	ESTIMATEScore
1949.085514	Low	ESTIMATEScore
1972.605945	Low	ESTIMATEScore
1974.140066	Low	ESTIMATEScore
1977.787092	mHigh	ESTIMATEScore
1994.78794	mHigh	ESTIMATEScore
2010.339893	mHigh	ESTIMATEScore
2033.883416	mHigh	ESTIMATEScore
2045.742643	mHigh	ESTIMATEScore
2047.265189	mHigh	ESTIMATEScore
2074.661426	Low	ESTIMATEScore
2104.332608	mHigh	ESTIMATEScore
2154.929706	Low	ESTIMATEScore
2175.758637	mHigh	ESTIMATEScore
2190.443558	mHigh	ESTIMATEScore
2195.779845	mHigh	ESTIMATEScore
2225.98432	mHigh	ESTIMATEScore
2245.558086	mHigh	ESTIMATEScore
2272.806161	Low	ESTIMATEScore
2277.597917	mHigh	ESTIMATEScore
2304.149711	Low	ESTIMATEScore
2321.771406	mHigh	ESTIMATEScore
2368.863196	Low	ESTIMATEScore
2401.284595	mHigh	ESTIMATEScore
2407.097427	Low	ESTIMATEScore
2407.598499	mHigh	ESTIMATEScore
2408.99594	mHigh	ESTIMATEScore
2437.748056	Low	ESTIMATEScore
2440.591726	mHigh	ESTIMATEScore
2487.105419	mHigh	ESTIMATEScore
2545.52395	Low	ESTIMATEScore
2585.484371	mHigh	ESTIMATEScore
2739.263579	mHigh	ESTIMATEScore
2764.843117	mHigh	ESTIMATEScore
2782.127859	mHigh	ESTIMATEScore
2980.537144	mHigh	ESTIMATEScore
3021.569474	mHigh	ESTIMATEScore
3142.655818	mHigh	ESTIMATEScore
3179.904347	mHigh	ESTIMATEScore
3220.776557	mHigh	ESTIMATEScore
3245.478638	mHigh	ESTIMATEScore
3383.065551	mHigh	ESTIMATEScore
3508.443632	mHigh	ESTIMATEScore
3838.054	mHigh	ESTIMATEScore
4043.354494	mHigh	ESTIMATEScore
4205.346865	mHigh	ESTIMATEScore
4210.33774	mHigh	ESTIMATEScore
4307.56525	mHigh	ESTIMATEScore
