# Supplementary material for: Exploiting branched-chain amino acid metabolism and NOTCH3 expression to predict and target colorectal cancer progression
Source: Front Immunol. 2024 Sep 2;15:1430352. doi: 10.3389/fimmu.2024.1430352 (PMC11402679; doi:10.3389/fimmu.2024.1430352)
Supplement: Supplementary file 8 [file DataSheet4.zip › Figure 3-Raw data/Immune subtype.txt]

ID	Subtype	BRS
TCGA-AA-3560-01	C3	0.314675598
TCGA-G4-6317-01	C1	0.398506471
TCGA-AA-3542-01	C1	0.400776623
TCGA-G4-6307-01	C1	0.503688722
TCGA-AA-3941-01	C1	0.507476482
TCGA-CM-5341-01	C2	0.509529049
TCGA-G4-6321-01	C4	0.51540109
TCGA-AA-3502-01	C1	0.515494234
TCGA-AA-A01T-01	C1	0.587438999
TCGA-G4-6293-01	C1	0.602713588
TCGA-AA-3851-01	C1	0.625439479
TCGA-CM-5864-01	C1	0.630960873
TCGA-DM-A1HA-01	C1	0.632257614
TCGA-A6-6780-01	C2	0.636114111
TCGA-AZ-5403-01	C1	0.652687075
TCGA-AY-A54L-01	C1	0.656094411
TCGA-DM-A0X9-01	C1	0.662031292
TCGA-AA-3854-01	C1	0.664860673
TCGA-AA-3979-01	C2	0.680340078
TCGA-AA-3495-01	C1	0.681202001
TCGA-AD-6888-01	C1	0.687742054
TCGA-CK-5912-01	C1	0.6928846
TCGA-AA-3548-01	C1	0.699466669
TCGA-A6-5656-01	C1	0.720544262
TCGA-RU-A8FL-01	C1	0.723213973
TCGA-AA-A024-01	C3	0.73033737
TCGA-DM-A1D0-01	C1	0.730550117
TCGA-G4-6586-01	C2	0.736725093
TCGA-A6-A5ZU-01	C3	0.737240859
TCGA-AA-3524-01	C1	0.738143045
TCGA-AY-A71X-01	C1	0.742959855
TCGA-AA-3982-01	C2	0.749714034
TCGA-DM-A1D9-01	C1	0.750965026
TCGA-AA-3947-01	C4	0.753282919
TCGA-G4-6294-01	C1	0.754848164
TCGA-CM-4752-01	C2	0.757517564
TCGA-A6-5659-01	C1	0.76814721
TCGA-A6-4107-01	C1	0.772487513
TCGA-G4-6306-01	C1	0.777084851
TCGA-AA-3975-01	C1	0.779091783
TCGA-AA-3549-01	C1	0.779536321
TCGA-AA-3846-01	C1	0.780352717
TCGA-CM-6675-01	C2	0.790543925
TCGA-CM-4744-01	C1	0.795305329
TCGA-AA-3685-01	C2	0.804217197
TCGA-A6-A567-01	C1	0.811791071
TCGA-A6-6650-01	C1	0.815668529
TCGA-A6-3807-01	C1	0.820846453
TCGA-A6-6141-01	C1	0.821578746
TCGA-D5-5538-01	C2	0.823272104
TCGA-AA-3673-01	C1	0.824050375
TCGA-DM-A28E-01	C1	0.828549004
TCGA-AA-3519-01	C1	0.829760139
TCGA-AA-3555-01	C4	0.834756574
TCGA-CM-5862-01	C1	0.837358488
TCGA-AZ-4315-01	C2	0.840457381
TCGA-AA-3956-01	C1	0.842977171
TCGA-AY-6386-01	C1	0.844520654
TCGA-AA-A00D-01	C2	0.848753589
TCGA-AA-3939-01	C1	0.849793918
TCGA-AA-3971-01	C1	0.850531682
TCGA-A6-2686-01	C2	0.852114484
TCGA-CA-5256-01	C1	0.853844379
TCGA-CA-5796-01	C3	0.857612228
TCGA-AA-3862-01	C2	0.858199781
TCGA-AD-6963-01	C1	0.858975063
TCGA-AY-A8YK-01	C1	0.860810061
TCGA-AA-3844-01	C1	0.86372951
TCGA-DM-A28F-01	C1	0.864885011
TCGA-AA-3679-01	C1	0.86504328
TCGA-A6-5665-01	C1	0.866585079
TCGA-AA-A01I-01	C1	0.866649876
TCGA-QG-A5YX-01	C1	0.870025439
TCGA-AA-3980-01	C2	0.871652872
TCGA-A6-3810-01	C1	0.872093609
TCGA-AZ-5407-01	C1	0.873676867
TCGA-AA-3675-01	C1	0.874706968
TCGA-T9-A92H-01	C1	0.877766704
TCGA-AA-3522-01	C2	0.880525072
TCGA-AA-3841-01	C1	0.880993878
TCGA-F4-6808-01	C1	0.903992136
TCGA-AA-A00L-01	C1	0.904668093
TCGA-AY-5543-01	C2	0.905845797
TCGA-D5-6541-01	C2	0.906461163
TCGA-AA-3955-01	C1	0.914717676
TCGA-DM-A280-01	C1	0.914744861
TCGA-CM-4746-01	C1	0.918938399
TCGA-AA-3511-01	C2	0.920655773
TCGA-AZ-4615-01	C2	0.921517074
TCGA-AA-3861-01	C2	0.923028816
TCGA-AA-3553-01	C1	0.927183709
TCGA-AA-3869-01	C2	0.932278966
TCGA-NH-A6GC-01	C1	0.934486177
TCGA-DM-A28K-01	C1	0.938473171
TCGA-AA-3842-01	C1	0.941671116
TCGA-AA-A02Y-01	C1	0.945602994
TCGA-AA-3688-01	C1	0.951684161
TCGA-AA-3510-01	C1	0.953731738
TCGA-AA-3506-01	C1	0.955250736
TCGA-CM-4751-01	C2	0.955479845
TCGA-D5-6537-01	C2	0.957766639
TCGA-AA-A01F-01	C1	0.960136532
TCGA-DM-A28M-01	C1	0.967816035
TCGA-DM-A28H-01	C1	0.969635748
TCGA-A6-5661-01	C1	0.973189835
TCGA-A6-6140-01	C1	0.97647886
TCGA-A6-3808-01	C1	0.978018809
TCGA-AA-3532-01	C2	0.98225394
TCGA-AA-3710-01	C2	0.982433498
TCGA-AA-3561-01	C1	0.984863229
TCGA-AA-3994-01	C1	0.985302711
TCGA-CM-5868-01	C1	0.987277608
TCGA-CM-6677-01	C1	0.992990172
TCGA-AA-3680-01	C3	0.994797888
TCGA-AA-3966-01	C1	0.997079792
TCGA-AA-3815-01	C2	1.016574804
TCGA-AA-A010-01	C1	1.018448775
TCGA-CM-4743-01	C2	1.022469549
TCGA-AA-A02W-01	C1	1.0246278
TCGA-D5-6532-01	C1	1.028095402
TCGA-AZ-4308-01	C1	1.029178972
TCGA-DM-A1D7-01	C1	1.029740838
TCGA-4T-AA8H-01	C1	1.031140863
TCGA-A6-5660-01	C1	1.03138843
TCGA-A6-2683-01	C4	1.032797615
TCGA-AA-3970-01	C2	1.038874287
TCGA-A6-2682-01	C1	1.03934137
TCGA-G4-6299-01	C2	1.039800167
TCGA-DM-A1D4-01	C1	1.041338518
TCGA-CA-5255-01	C1	1.041370879
TCGA-F4-6807-01	C1	1.042094912
TCGA-AA-3812-01	C3	1.04332305
TCGA-AA-3660-01	C1	1.043618792
TCGA-CM-4747-01	C1	1.045421039
TCGA-AZ-4313-01	C1	1.047014595
TCGA-CK-4951-01	C2	1.047689517
TCGA-AA-A017-01	C1	1.047908286
TCGA-3L-AA1B-01	C1	1.048066776
TCGA-A6-2681-01	C1	1.050397566
TCGA-AA-3977-01	C1	1.053962155
TCGA-CM-6163-01	C1	1.054171252
TCGA-AA-3877-01	C2	1.055685308
TCGA-D5-6539-01	C1	1.056538629
TCGA-AA-3866-01	C2	1.061591537
TCGA-AA-3692-01	C1	1.062913301
TCGA-DM-A1HB-01	C1	1.065730253
TCGA-DM-A1D8-01	C1	1.066105699
TCGA-CK-4950-01	C1	1.066871922
TCGA-CM-6676-01	C1	1.067168485
TCGA-CK-4948-01	C1	1.06882189
TCGA-A6-6782-01	C1	1.069605738
TCGA-AD-6895-01	C2	1.070118464
TCGA-CM-5860-01	C1	1.072565515
TCGA-D5-5541-01	C1	1.073525609
TCGA-A6-6138-01	C2	1.075326016
TCGA-AD-6965-01	C1	1.076794639
TCGA-DM-A28C-01	C1	1.076816761
TCGA-AD-5900-01	C2	1.079988989
TCGA-CM-6165-01	C1	1.080688941
TCGA-AA-3681-01	C1	1.081746225
TCGA-5M-AATE-01	C1	1.08491607
TCGA-AA-3544-01	C2	1.091331421
TCGA-CM-6678-01	C1	1.098644944
TCGA-A6-2675-01	C2	1.106304298
TCGA-AA-A01X-01	C1	1.109250154
TCGA-AA-A00K-01	C1	1.110660124
TCGA-AA-3655-01	C2	1.117139399
TCGA-A6-2671-01	C2	1.118337029
TCGA-AA-A029-01	C1	1.119134654
TCGA-A6-2676-01	C2	1.119782165
TCGA-AA-3855-01	C1	1.121685521
TCGA-D5-6540-01	C1	1.121838532
TCGA-A6-2677-01	C1	1.123110045
TCGA-AA-3538-01	C1	1.128680801
TCGA-AD-6548-01	C1	1.130600439
TCGA-AA-3833-01	C1	1.130738095
TCGA-AA-3973-01	C3	1.132560163
TCGA-DM-A0XF-01	C1	1.132594293
TCGA-D5-5540-01	C1	1.132722511
TCGA-AA-3867-01	C1	1.133612874
TCGA-AU-3779-01	C2	1.13432041
TCGA-D5-6929-01	C1	1.134555227
TCGA-AA-3663-01	C1	1.134942551
TCGA-CM-6164-01	C1	1.138203083
TCGA-CM-5863-01	C1	1.142064412
TCGA-A6-6142-01	C1	1.142605199
TCGA-CM-5348-01	C6	1.145912024
TCGA-AA-3949-01	C2	1.148467283
TCGA-AA-3678-01	C1	1.149094862
TCGA-DM-A282-01	C1	1.149882023
TCGA-AA-3986-01	C1	1.15092491
TCGA-AA-A00W-01	C1	1.152001108
TCGA-D5-5539-01	C1	1.153892544
TCGA-AA-A00Z-01	C1	1.158034903
TCGA-F4-6856-01	C1	1.158521279
TCGA-AA-3713-01	C1	1.159072489
TCGA-CK-4947-01	C1	1.160641138
TCGA-DM-A1DA-01	C1	1.16087859
TCGA-G4-6297-01	C1	1.162876581
TCGA-A6-6652-01	C1	1.165084403
TCGA-A6-2684-01	C1	1.167401895
TCGA-AA-A00R-01	C2	1.169920334
TCGA-AA-3543-01	C2	1.17431756
TCGA-AZ-6606-01	C2	1.175721348
TCGA-AA-3520-01	C1	1.175756253
TCGA-AA-A01P-01	C2	1.177361894
TCGA-4N-A93T-01	C4	1.183955729
TCGA-AA-3875-01	C2	1.196144476
TCGA-AA-A01S-01	C1	1.197060875
TCGA-AA-3509-01	C1	1.198851131
TCGA-AA-3837-01	C1	1.19894595
TCGA-G4-6322-01	C1	1.200595482
TCGA-AA-3552-01	C2	1.201520318
TCGA-G4-6323-01	C1	1.201869243
TCGA-A6-2674-01	C1	1.209437412
TCGA-CK-4952-01	C1	1.213292706
TCGA-AA-A00A-01	C1	1.213400437
TCGA-A6-3809-01	C2	1.215705904
TCGA-G4-6627-01	C2	1.215825422
TCGA-AA-3831-01	C1	1.216195936
TCGA-CM-6170-01	C1	1.218780007
TCGA-A6-2672-01	C2	1.21932471
TCGA-CA-6716-01	C1	1.219873659
TCGA-A6-2685-01	C1	1.220342252
TCGA-D5-7000-01	C1	1.227641466
TCGA-AD-6889-01	C1	1.232882002
TCGA-G4-6320-01	C1	1.242555032
TCGA-F4-6460-01	C1	1.244542173
TCGA-AA-3664-01	C2	1.246695702
TCGA-DM-A288-01	C4	1.250846251
TCGA-DM-A28G-01	C1	1.251623013
TCGA-A6-A565-01	C3	1.252209113
TCGA-AD-6901-01	C1	1.253328553
TCGA-CM-6674-01	C2	1.253534348
TCGA-AA-A00E-01	C1	1.255262125
TCGA-AZ-6599-01	C4	1.255424676
TCGA-QL-A97D-01	C1	1.255968514
TCGA-D5-6932-01	C1	1.257269073
TCGA-5M-AAT4-01	C1	1.25763184
TCGA-AA-3514-01	C1	1.259297099
TCGA-NH-A50V-01	C1	1.259540549
TCGA-AA-A00U-01	C1	1.260732791
TCGA-AA-A01V-01	C1	1.263011007
TCGA-A6-6137-01	C1	1.266265512
TCGA-AA-3696-01	C1	1.266583619
TCGA-A6-6653-01	C1	1.267570624
TCGA-AD-6899-01	C1	1.26894442
TCGA-G4-6303-01	C1	1.27031524
TCGA-D5-6898-01	C1	1.271246008
TCGA-NH-A6GB-01	C1	1.274240514
TCGA-CM-6679-01	C1	1.274542781
TCGA-AA-3950-01	C2	1.278833788
TCGA-CK-6748-01	C1	1.280794181
TCGA-AA-A00F-01	C1	1.283133961
TCGA-A6-6781-01	C1	1.285184234
TCGA-AA-A01G-01	C1	1.287939107
TCGA-D5-6535-01	C1	1.288199214
TCGA-NH-A8F7-01	C4	1.288276639
TCGA-AA-3968-01	C1	1.289230138
TCGA-AA-A02J-01	C1	1.289804496
TCGA-AA-3864-01	C1	1.307296692
TCGA-CM-5861-01	C1	1.311049193
TCGA-F4-6459-01	C1	1.316900142
TCGA-AA-3821-01	C1	1.319175097
TCGA-AZ-6598-01	C1	1.319853801
TCGA-AZ-6603-01	C1	1.321812045
TCGA-AA-3666-01	C1	1.324106764
TCGA-G4-6311-01	C1	1.325934282
TCGA-AD-A5EK-01	C1	1.330106976
TCGA-AA-3848-01	C1	1.330653681
TCGA-A6-2680-01	C1	1.331189765
TCGA-QG-A5YW-01	C1	1.331828816
TCGA-AA-3870-01	C1	1.332326933
TCGA-D5-6533-01	C1	1.333768411
TCGA-AA-A01C-01	C1	1.3359596
TCGA-AA-3856-01	C2	1.338425499
TCGA-DM-A0XD-01	C2	1.340013879
TCGA-QG-A5YV-01	C1	1.341953664
TCGA-D5-6530-01	C2	1.355879643
TCGA-D5-6531-01	C2	1.357381308
TCGA-CK-6747-01	C1	1.360340459
TCGA-AA-A01Z-01	C1	1.361373232
TCGA-A6-5667-01	C1	1.366952185
TCGA-AA-3811-01	C1	1.368516627
TCGA-F4-6809-01	C1	1.370422292
TCGA-G4-6309-01	C1	1.373500381
TCGA-AA-3667-01	C1	1.374868419
TCGA-QG-A5Z2-01	C2	1.377301041
TCGA-G4-6295-01	C1	1.378276508
TCGA-A6-4105-01	C1	1.379505837
TCGA-A6-5666-01	C1	1.380138439
TCGA-CA-6718-01	C2	1.390591785
TCGA-CK-6751-01	C1	1.390673716
TCGA-AA-A03J-01	C1	1.390926194
TCGA-CK-5913-01	C1	1.391307684
TCGA-AA-3858-01	C1	1.392925527
TCGA-G4-6315-01	C1	1.395332133
TCGA-D5-6920-01	C1	1.396337132
TCGA-D5-6926-01	C1	1.407299889
TCGA-D5-6930-01	C1	1.41395085
TCGA-AA-3930-01	C2	1.416973372
TCGA-F4-6855-01	C1	1.418409531
TCGA-F4-6461-01	C1	1.420267881
TCGA-AA-A00N-01	C1	1.421225287
TCGA-AA-3531-01	C1	1.428570915
TCGA-AA-3818-01	C1	1.431702217
TCGA-CM-6166-01	C1	1.440295726
TCGA-AA-A00Q-01	C1	1.452017701
TCGA-AA-3952-01	C1	1.455014485
TCGA-AY-4070-01	C1	1.460506686
TCGA-AD-6890-01	C1	1.471363511
TCGA-AA-A02H-01	C1	1.471456332
TCGA-F4-6806-01	C1	1.477472139
TCGA-D5-6922-01	C1	1.481087855
TCGA-CM-6680-01	C1	1.484700723
TCGA-AZ-4616-01	C2	1.505248934
TCGA-AZ-4614-01	C1	1.507237112
TCGA-A6-6649-01	C1	1.509315543
TCGA-AA-3530-01	C1	1.5094472
TCGA-D5-6924-01	C1	1.517097951
TCGA-CK-5914-01	C1	1.519126197
TCGA-AA-A02E-01	C1	1.523938709
TCGA-AA-A00J-01	C1	1.525769255
TCGA-AY-A69D-01	C1	1.526295534
TCGA-AA-A01Q-01	C1	1.526972505
TCGA-D5-6536-01	C4	1.536852337
TCGA-DM-A285-01	C1	1.538864393
TCGA-F4-6570-01	C1	1.54514543
TCGA-A6-5664-01	C1	1.545355388
TCGA-CM-6171-01	C1	1.553232698
TCGA-D5-6534-01	C6	1.553998303
TCGA-AA-3518-01	C1	1.554950072
TCGA-D5-6538-01	C1	1.561528616
TCGA-A6-5657-01	C2	1.562682575
TCGA-AA-A01R-01	C2	1.576477301
TCGA-AZ-6607-01	C1	1.581047743
TCGA-D5-6931-01	C1	1.581799714
TCGA-A6-5662-01	C1	1.589473697
TCGA-NH-A50T-01	C1	1.603486849
TCGA-D5-6529-01	C1	1.609271952
TCGA-CM-6169-01	C2	1.622066544
TCGA-CA-6717-01	C1	1.623014665
TCGA-AA-3715-01	C2	1.630096113
TCGA-F4-6805-01	C1	1.645543393
TCGA-G4-6304-01	C4	1.646532475
TCGA-CA-6715-01	C1	1.64972456
TCGA-CM-6162-01	C1	1.659606536
TCGA-AZ-6605-01	C1	1.663083489
TCGA-AY-6197-01	C1	1.664229589
TCGA-G4-6628-01	C2	1.665213419
TCGA-AA-3819-01	C1	1.682949888
TCGA-AA-3494-01	C1	1.689023932
TCGA-CM-5349-01	C1	1.6929212
TCGA-CM-5344-01	C1	1.697642812
TCGA-AA-A02F-01	C1	1.698498974
TCGA-AA-3526-01	C2	1.698887309
TCGA-F4-6704-01	C1	1.70020692
TCGA-DM-A1D6-01	C1	1.70462558
TCGA-A6-6648-01	C1	1.708388688
TCGA-CM-6167-01	C1	1.724440961
TCGA-AA-A02R-01	C2	1.729629694
TCGA-AA-3517-01	C1	1.738323028
TCGA-F4-6703-01	C1	1.749534564
TCGA-AA-3989-01	C1	1.757021311
TCGA-D5-6928-01	C2	1.768162343
TCGA-A6-A56B-01	C1	1.770332403
TCGA-A6-6651-01	C1	1.783525587
TCGA-CM-6172-01	C1	1.796641591
TCGA-AD-6964-01	C2	1.801660419
TCGA-NH-A50U-01	C2	1.824219249
TCGA-CM-6168-01	C1	1.825721316
TCGA-AA-A00O-01	C1	1.838093385
TCGA-AA-A004-01	C4	1.850181907
TCGA-A6-6654-01	C1	1.866419607
TCGA-AZ-6600-01	C1	1.883761973
TCGA-AZ-4323-01	C1	1.889674354
TCGA-AA-3489-01	C1	1.933025585
TCGA-CK-5916-01	C2	1.939877209
TCGA-CA-5254-01	C1	1.957102369
TCGA-D5-6927-01	C1	1.966910231
TCGA-CA-5797-01	C1	1.977142928
TCGA-AA-3496-01	C1	2.005351814
TCGA-CA-6719-01	C1	2.028229749
TCGA-AA-A01K-01	C1	2.029506807
TCGA-F4-6463-01	C1	2.070804557
TCGA-AA-3534-01	C1	2.075373264
TCGA-G4-6588-01	C1	2.103244346
TCGA-NH-A8F8-01	C2	2.146518047
TCGA-AU-6004-01	C2	2.157853949
TCGA-DM-A28A-01	C2	2.170637546
TCGA-F4-6569-01	C1	2.259702271
TCGA-D5-6923-01	C1	2.273358417
TCGA-5M-AAT6-01	C2	2.28203118
TCGA-D5-5537-01	C1	2.342564082
TCGA-NH-A6GA-01	C6	2.348528169
TCGA-A6-A566-01	C1	2.457884368
TCGA-CM-6161-01	C1	2.505053285
TCGA-DM-A1DB-01	C1	3.063504133
TCGA-SS-A7HO-01	C6	3.097975906
TCGA-WS-AB45-01	C6	3.385138103
TCGA-AA-A02K-01	C6	3.678458951
