# Supplementary material for: Exploiting branched-chain amino acid metabolism and NOTCH3 expression to predict and target colorectal cancer progression
Source: Front Immunol. 2024 Sep 2;15:1430352. doi: 10.3389/fimmu.2024.1430352 (PMC11402679; doi:10.3389/fimmu.2024.1430352)
Supplement: Supplementary file 8 [file DataSheet4.zip › Figure 3-Raw data/ImmuneScore.csv]

expression	BRS	Gene
-915.9852661	mHigh	ImmuneScore
-819.6800021	mHigh	ImmuneScore
-800.0983363	mHigh	ImmuneScore
-772.3765113	Low	ImmuneScore
-740.4894097	Low	ImmuneScore
-657.2873635	mHigh	ImmuneScore
-633.3155817	mHigh	ImmuneScore
-625.0675405	mHigh	ImmuneScore
-618.4537962	Low	ImmuneScore
-613.8120633	Low	ImmuneScore
-609.9776187	Low	ImmuneScore
-589.8792166	mHigh	ImmuneScore
-579.5667145	Low	ImmuneScore
-566.9863932	mHigh	ImmuneScore
-554.421263	mHigh	ImmuneScore
-534.2812287	Low	ImmuneScore
-521.2085311	mHigh	ImmuneScore
-507.7515686	mHigh	ImmuneScore
-502.2110295	Low	ImmuneScore
-488.4104196	Low	ImmuneScore
-481.6193659	Low	ImmuneScore
-457.923426	mHigh	ImmuneScore
-455.4787423	mHigh	ImmuneScore
-455.0445438	mHigh	ImmuneScore
-414.2856925	mHigh	ImmuneScore
-409.9544589	mHigh	ImmuneScore
-403.041332	Low	ImmuneScore
-399.1381832	Low	ImmuneScore
-396.9663304	Low	ImmuneScore
-390.075366	Low	ImmuneScore
-386.7027033	Low	ImmuneScore
-380.1767168	mHigh	ImmuneScore
-376.5398199	Low	ImmuneScore
-370.5196648	Low	ImmuneScore
-369.184024	mHigh	ImmuneScore
-360.2877075	Low	ImmuneScore
-345.7584904	Low	ImmuneScore
-341.0863109	Low	ImmuneScore
-331.9526425	mHigh	ImmuneScore
-297.9977331	mHigh	ImmuneScore
-291.86854	mHigh	ImmuneScore
-290.7962155	Low	ImmuneScore
-277.3193131	Low	ImmuneScore
-264.5849131	Low	ImmuneScore
-261.7419177	Low	ImmuneScore
-255.3042941	Low	ImmuneScore
-252.3757651	Low	ImmuneScore
-244.7744517	Low	ImmuneScore
-228.7916736	Low	ImmuneScore
-224.6713418	Low	ImmuneScore
-221.5026247	Low	ImmuneScore
-217.2764646	mHigh	ImmuneScore
-216.6420351	mHigh	ImmuneScore
-212.7387966	mHigh	ImmuneScore
-211.2632411	Low	ImmuneScore
-208.287653	mHigh	ImmuneScore
-203.363536	Low	ImmuneScore
-201.4121108	Low	ImmuneScore
-190.8825108	Low	ImmuneScore
-187.1600043	Low	ImmuneScore
-160.2037516	Low	ImmuneScore
-160.0305966	mHigh	ImmuneScore
-156.0682036	Low	ImmuneScore
-154.1541228	Low	ImmuneScore
-145.0588758	Low	ImmuneScore
-139.7427528	mHigh	ImmuneScore
-137.8788796	mHigh	ImmuneScore
-136.8886301	mHigh	ImmuneScore
-133.6091722	mHigh	ImmuneScore
-132.9175605	Low	ImmuneScore
-124.3080712	Low	ImmuneScore
-124.2557182	Low	ImmuneScore
-123.7863231	Low	ImmuneScore
-114.5694227	Low	ImmuneScore
-95.7098855	Low	ImmuneScore
-94.14154661	Low	ImmuneScore
-93.61443374	mHigh	ImmuneScore
-84.59756068	mHigh	ImmuneScore
-81.7058505	mHigh	ImmuneScore
-79.87807599	Low	ImmuneScore
-71.48903965	mHigh	ImmuneScore
-71.03114831	Low	ImmuneScore
-68.08371887	Low	ImmuneScore
-40.97451763	mHigh	ImmuneScore
-38.96759608	Low	ImmuneScore
-35.39861688	mHigh	ImmuneScore
-24.50212123	Low	ImmuneScore
-23.97468833	Low	ImmuneScore
-23.14889425	Low	ImmuneScore
-23.13492994	mHigh	ImmuneScore
-22.01021637	mHigh	ImmuneScore
-8.474743875	mHigh	ImmuneScore
-7.555445579	mHigh	ImmuneScore
-5.83647829	Low	ImmuneScore
-4.375942627	mHigh	ImmuneScore
-1.465005817	mHigh	ImmuneScore
2.358119573	Low	ImmuneScore
15.20529987	mHigh	ImmuneScore
22.03725371	Low	ImmuneScore
39.0879299	mHigh	ImmuneScore
40.91969992	Low	ImmuneScore
42.23640936	mHigh	ImmuneScore
46.19710944	Low	ImmuneScore
47.76348494	Low	ImmuneScore
47.82054926	mHigh	ImmuneScore
50.51816756	mHigh	ImmuneScore
52.44744397	Low	ImmuneScore
62.769154	Low	ImmuneScore
72.71019995	Low	ImmuneScore
77.32998582	Low	ImmuneScore
102.1549548	mHigh	ImmuneScore
104.3742448	mHigh	ImmuneScore
104.6728192	Low	ImmuneScore
107.3143262	Low	ImmuneScore
109.1593201	Low	ImmuneScore
118.6652321	mHigh	ImmuneScore
130.5287359	Low	ImmuneScore
131.7090195	Low	ImmuneScore
136.4374468	Low	ImmuneScore
139.0818693	mHigh	ImmuneScore
139.7473474	Low	ImmuneScore
146.4778263	mHigh	ImmuneScore
151.8733635	Low	ImmuneScore
164.7678563	mHigh	ImmuneScore
183.5312551	Low	ImmuneScore
185.5341536	mHigh	ImmuneScore
195.2197238	mHigh	ImmuneScore
201.2703135	mHigh	ImmuneScore
205.118108	Low	ImmuneScore
205.6505374	mHigh	ImmuneScore
219.1983607	Low	ImmuneScore
223.9692833	mHigh	ImmuneScore
228.5199827	Low	ImmuneScore
240.172393	Low	ImmuneScore
241.635472	Low	ImmuneScore
242.0257254	mHigh	ImmuneScore
245.9158234	mHigh	ImmuneScore
260.8606574	mHigh	ImmuneScore
262.4919537	Low	ImmuneScore
268.3954317	mHigh	ImmuneScore
269.8894025	mHigh	ImmuneScore
271.1356515	Low	ImmuneScore
272.9559197	mHigh	ImmuneScore
273.6515125	Low	ImmuneScore
274.4711641	Low	ImmuneScore
274.8633596	mHigh	ImmuneScore
287.3840352	Low	ImmuneScore
289.2273514	Low	ImmuneScore
289.6924853	Low	ImmuneScore
290.022394	mHigh	ImmuneScore
295.9082513	mHigh	ImmuneScore
298.5300962	mHigh	ImmuneScore
300.2065105	mHigh	ImmuneScore
300.8873127	Low	ImmuneScore
301.3382077	Low	ImmuneScore
308.1995726	Low	ImmuneScore
310.5485329	Low	ImmuneScore
313.0761545	Low	ImmuneScore
314.1118051	mHigh	ImmuneScore
320.6716146	mHigh	ImmuneScore
321.4779966	mHigh	ImmuneScore
363.8439662	mHigh	ImmuneScore
364.179436	Low	ImmuneScore
365.6781286	mHigh	ImmuneScore
368.865827	mHigh	ImmuneScore
379.4869759	Low	ImmuneScore
383.4996321	Low	ImmuneScore
386.7326062	mHigh	ImmuneScore
389.8981843	mHigh	ImmuneScore
392.7406219	mHigh	ImmuneScore
393.2612667	mHigh	ImmuneScore
394.2876232	Low	ImmuneScore
396.0906654	mHigh	ImmuneScore
400.1060179	Low	ImmuneScore
403.2274704	mHigh	ImmuneScore
403.4939118	mHigh	ImmuneScore
409.0518402	Low	ImmuneScore
410.9466433	Low	ImmuneScore
415.6013892	Low	ImmuneScore
416.7880441	mHigh	ImmuneScore
420.2535175	Low	ImmuneScore
421.5579346	Low	ImmuneScore
422.851077	Low	ImmuneScore
435.2969053	Low	ImmuneScore
452.1241431	mHigh	ImmuneScore
452.5459471	Low	ImmuneScore
453.1687071	mHigh	ImmuneScore
461.0561591	mHigh	ImmuneScore
493.9430927	mHigh	ImmuneScore
494.1970415	Low	ImmuneScore
498.7431622	Low	ImmuneScore
501.6061779	mHigh	ImmuneScore
502.837476	mHigh	ImmuneScore
503.0510582	Low	ImmuneScore
509.3664873	Low	ImmuneScore
517.184295	mHigh	ImmuneScore
527.0363376	Low	ImmuneScore
527.1716563	Low	ImmuneScore
528.9886146	Low	ImmuneScore
529.5602125	mHigh	ImmuneScore
533.0982406	Low	ImmuneScore
534.2687479	mHigh	ImmuneScore
538.6812722	mHigh	ImmuneScore
544.7630032	mHigh	ImmuneScore
545.3476437	mHigh	ImmuneScore
546.0020539	Low	ImmuneScore
546.514756	Low	ImmuneScore
556.4454517	Low	ImmuneScore
557.5307508	Low	ImmuneScore
562.6448526	Low	ImmuneScore
566.8257292	Low	ImmuneScore
568.5029414	mHigh	ImmuneScore
573.0442101	Low	ImmuneScore
573.2365785	Low	ImmuneScore
575.5972176	mHigh	ImmuneScore
578.2820087	Low	ImmuneScore
580.2757645	Low	ImmuneScore
581.5382934	mHigh	ImmuneScore
581.719705	Low	ImmuneScore
584.1573992	mHigh	ImmuneScore
586.7515055	Low	ImmuneScore
593.8146679	Low	ImmuneScore
599.6347982	Low	ImmuneScore
600.3486499	mHigh	ImmuneScore
602.6799976	mHigh	ImmuneScore
602.7669702	Low	ImmuneScore
614.1255174	Low	ImmuneScore
620.140933	mHigh	ImmuneScore
620.6840456	mHigh	ImmuneScore
628.0280893	Low	ImmuneScore
630.4573386	mHigh	ImmuneScore
633.9868039	Low	ImmuneScore
635.0456062	Low	ImmuneScore
641.0846166	Low	ImmuneScore
642.253492	Low	ImmuneScore
644.4033481	mHigh	ImmuneScore
649.8567182	mHigh	ImmuneScore
660.5020419	mHigh	ImmuneScore
665.5147809	Low	ImmuneScore
667.0227928	Low	ImmuneScore
676.4306894	mHigh	ImmuneScore
680.6921418	mHigh	ImmuneScore
683.5215239	mHigh	ImmuneScore
684.7902933	mHigh	ImmuneScore
696.2001518	Low	ImmuneScore
697.8077907	Low	ImmuneScore
698.2000489	Low	ImmuneScore
700.6208319	mHigh	ImmuneScore
702.7407417	mHigh	ImmuneScore
708.2928038	mHigh	ImmuneScore
718.6006593	mHigh	ImmuneScore
721.035746	mHigh	ImmuneScore
722.1819601	mHigh	ImmuneScore
723.2632698	Low	ImmuneScore
724.1362793	mHigh	ImmuneScore
732.0674354	mHigh	ImmuneScore
732.6618856	mHigh	ImmuneScore
736.5309053	Low	ImmuneScore
741.9298002	mHigh	ImmuneScore
743.7640426	mHigh	ImmuneScore
758.1127375	mHigh	ImmuneScore
761.1756767	Low	ImmuneScore
761.7859167	mHigh	ImmuneScore
765.0639863	mHigh	ImmuneScore
765.9684955	mHigh	ImmuneScore
769.5119524	Low	ImmuneScore
770.9033459	mHigh	ImmuneScore
771.9927606	mHigh	ImmuneScore
782.3277287	Low	ImmuneScore
782.7543096	mHigh	ImmuneScore
786.7235743	mHigh	ImmuneScore
786.8606225	Low	ImmuneScore
792.2255064	Low	ImmuneScore
793.06268	Low	ImmuneScore
793.2232425	Low	ImmuneScore
793.5825751	mHigh	ImmuneScore
794.2473067	mHigh	ImmuneScore
797.0748287	Low	ImmuneScore
799.5093322	mHigh	ImmuneScore
800.1974353	Low	ImmuneScore
805.3727096	mHigh	ImmuneScore
813.0511192	Low	ImmuneScore
815.6806064	Low	ImmuneScore
816.625661	Low	ImmuneScore
817.7409178	mHigh	ImmuneScore
820.1598904	Low	ImmuneScore
824.1783682	Low	ImmuneScore
828.4552501	Low	ImmuneScore
829.2603814	mHigh	ImmuneScore
841.8145143	Low	ImmuneScore
842.2827003	mHigh	ImmuneScore
848.7832252	Low	ImmuneScore
851.1040997	mHigh	ImmuneScore
851.1286477	Low	ImmuneScore
852.8374373	mHigh	ImmuneScore
855.194233	mHigh	ImmuneScore
867.104317	mHigh	ImmuneScore
873.4346471	Low	ImmuneScore
890.5013748	Low	ImmuneScore
890.8755723	Low	ImmuneScore
895.1722819	Low	ImmuneScore
898.6978592	mHigh	ImmuneScore
900.6331862	Low	ImmuneScore
909.9819348	Low	ImmuneScore
913.3750172	mHigh	ImmuneScore
921.7431033	Low	ImmuneScore
923.9598479	mHigh	ImmuneScore
927.1573389	Low	ImmuneScore
928.236743	Low	ImmuneScore
933.873836	mHigh	ImmuneScore
934.5102082	Low	ImmuneScore
941.6455416	Low	ImmuneScore
945.2642808	Low	ImmuneScore
945.3229504	mHigh	ImmuneScore
952.5851891	mHigh	ImmuneScore
959.1796689	Low	ImmuneScore
969.0567156	Low	ImmuneScore
974.929294	mHigh	ImmuneScore
975.2758509	mHigh	ImmuneScore
985.3023429	Low	ImmuneScore
989.7308572	mHigh	ImmuneScore
989.7867593	Low	ImmuneScore
998.1994498	mHigh	ImmuneScore
1003.771237	Low	ImmuneScore
1008.062178	Low	ImmuneScore
1017.815133	mHigh	ImmuneScore
1019.814789	mHigh	ImmuneScore
1020.118622	mHigh	ImmuneScore
1033.678521	mHigh	ImmuneScore
1041.627007	Low	ImmuneScore
1043.36212	mHigh	ImmuneScore
1051.129205	mHigh	ImmuneScore
1053.455689	Low	ImmuneScore
1053.692806	Low	ImmuneScore
1064.292923	Low	ImmuneScore
1066.499642	Low	ImmuneScore
1074.308281	Low	ImmuneScore
1081.450035	Low	ImmuneScore
1084.284722	Low	ImmuneScore
1085.011982	Low	ImmuneScore
1089.087316	Low	ImmuneScore
1091.171408	Low	ImmuneScore
1107.059771	Low	ImmuneScore
1111.001383	Low	ImmuneScore
1114.518021	mHigh	ImmuneScore
1118.193766	mHigh	ImmuneScore
1122.241958	Low	ImmuneScore
1125.143598	Low	ImmuneScore
1131.483017	mHigh	ImmuneScore
1134.628421	Low	ImmuneScore
1136.832685	mHigh	ImmuneScore
1137.387695	Low	ImmuneScore
1161.535488	mHigh	ImmuneScore
1162.62257	mHigh	ImmuneScore
1177.658476	mHigh	ImmuneScore
1183.24996	mHigh	ImmuneScore
1188.246918	mHigh	ImmuneScore
1188.286256	mHigh	ImmuneScore
1204.378769	mHigh	ImmuneScore
1214.298706	mHigh	ImmuneScore
1218.207694	Low	ImmuneScore
1218.772261	mHigh	ImmuneScore
1222.155311	mHigh	ImmuneScore
1229.867557	Low	ImmuneScore
1237.470834	mHigh	ImmuneScore
1238.048329	Low	ImmuneScore
1240.133403	Low	ImmuneScore
1246.934242	mHigh	ImmuneScore
1261.159012	mHigh	ImmuneScore
1278.264266	mHigh	ImmuneScore
1285.484618	Low	ImmuneScore
1294.003387	mHigh	ImmuneScore
1295.749663	mHigh	ImmuneScore
1298.503307	Low	ImmuneScore
1307.652264	mHigh	ImmuneScore
1308.719494	Low	ImmuneScore
1315.687591	Low	ImmuneScore
1316.95746	mHigh	ImmuneScore
1325.269574	Low	ImmuneScore
1359.368121	mHigh	ImmuneScore
1391.795368	Low	ImmuneScore
1397.594871	Low	ImmuneScore
1405.80149	mHigh	ImmuneScore
1412.222688	mHigh	ImmuneScore
1416.779539	Low	ImmuneScore
1425.461135	Low	ImmuneScore
1452.107667	mHigh	ImmuneScore
1458.082548	Low	ImmuneScore
1459.481715	mHigh	ImmuneScore
1475.55851	mHigh	ImmuneScore
1478.012869	mHigh	ImmuneScore
1492.826389	mHigh	ImmuneScore
1522.136506	mHigh	ImmuneScore
1539.014743	mHigh	ImmuneScore
1545.334371	mHigh	ImmuneScore
1553.057694	mHigh	ImmuneScore
1553.199959	Low	ImmuneScore
1569.598656	mHigh	ImmuneScore
1572.6905	mHigh	ImmuneScore
1587.016093	mHigh	ImmuneScore
1590.947357	mHigh	ImmuneScore
1593.971073	Low	ImmuneScore
1595.688466	mHigh	ImmuneScore
1598.882229	Low	ImmuneScore
1598.972327	Low	ImmuneScore
1619.954818	Low	ImmuneScore
1637.106608	Low	ImmuneScore
1653.122124	mHigh	ImmuneScore
1677.259771	mHigh	ImmuneScore
1679.633371	Low	ImmuneScore
1682.779541	mHigh	ImmuneScore
1708.501262	Low	ImmuneScore
1715.155138	Low	ImmuneScore
1732.566017	mHigh	ImmuneScore
1773.579244	mHigh	ImmuneScore
1789.760306	mHigh	ImmuneScore
1797.913544	mHigh	ImmuneScore
1804.901833	Low	ImmuneScore
1813.434452	mHigh	ImmuneScore
1816.692635	mHigh	ImmuneScore
1816.875225	mHigh	ImmuneScore
1844.488568	mHigh	ImmuneScore
1850.58489	mHigh	ImmuneScore
1873.925396	mHigh	ImmuneScore
1898.408682	Low	ImmuneScore
1909.400555	Low	ImmuneScore
1912.146727	Low	ImmuneScore
1946.759151	mHigh	ImmuneScore
1984.268806	mHigh	ImmuneScore
2009.992367	mHigh	ImmuneScore
2012.796408	mHigh	ImmuneScore
2019.807482	Low	ImmuneScore
2035.648334	mHigh	ImmuneScore
2048.135133	mHigh	ImmuneScore
2065.859533	mHigh	ImmuneScore
2096.792392	Low	ImmuneScore
2248.010329	mHigh	ImmuneScore
2277.781719	mHigh	ImmuneScore
2426.830649	mHigh	ImmuneScore
3003.267369	mHigh	ImmuneScore
