# Supplementary material for: Exploiting branched-chain amino acid metabolism and NOTCH3 expression to predict and target colorectal cancer progression
Source: Front Immunol. 2024 Sep 2;15:1430352. doi: 10.3389/fimmu.2024.1430352 (PMC11402679; doi:10.3389/fimmu.2024.1430352)
Supplement: Supplementary file 8 [file DataSheet4.zip › Figure 3-Raw data/Immunosuppressive GeneExp.txt]

ID	BRS	PDCD1	CTLA4	CD274	TIGIT	TGFBR1	PDCD1LG2	LAG3	KDR	IDO1	HAVCR2	CSF1R	ADORA2A
TCGA-3L-AA1B-01A-11R-A37K-07	Low	0.620774066	1.533413838	0.642193247	1.011638756	2.958527196	0.578407414	0.885886687	1.976730221	0.586980861	1.292251682	3.199044096	0.024603367
TCGA-4N-A93T-01A-11R-A37K-07	mHigh	0.414568547	0.542703792	0.301353519	0.306728867	3.102036581	0.054223347	0.679513879	1.058385771	0.436801474	0.407080775	0.992333382	0.023894043
TCGA-4T-AA8H-01A-11R-A41B-07	Low	0.182310918	0.220329955	0.331017236	0.180529813	2.513566542	0.041242982	1.15367565	0.931834315	0.301938767	0.27369491	1.044464067	0.047817548
TCGA-5M-AAT4-01A-11R-A41B-07	mHigh	0.236094579	0.281193775	0.359408719	0.090582476	3.118093889	0.216982489	0.667574266	1.680909419	0.513490746	0.576763978	1.263395035	0.007482576
TCGA-5M-AAT6-01A-11R-A41B-07	mHigh	1.811429928	2.257795134	2.515863807	1.540374506	3.155506389	1.770067863	2.711120418	2.566181934	4.266846496	3.213518373	3.834296589	0.022758398
TCGA-5M-AATE-01A-11R-A41B-07	Low	0.282973489	0.575409153	0.394953085	0.250233981	2.584144742	0.15704371	0.310572795	1.822199873	0.624054091	0.861002514	1.929753131	0.126708602
TCGA-A6-2671-01A-01R-1410-07	Low	0.60539951	0.648649507	0.731617723	0.278222698	2.956261144	0.886901268	1.273754579	1.69099808	1.366811773	2.044988562	4.056990963	0.013926706
TCGA-A6-2672-01A-01R-0826-07	mHigh	2.299860061	2.441350678	2.288092739	1.354395738	3.060116576	1.745022149	2.761178876	1.677981734	5.702726796	3.194465332	3.497778403	0.034215715
TCGA-A6-2672-01B-03R-2302-07	mHigh	1.686926269	2.875583497	2.264236151	1.670613764	3.645205921	2.448055168	1.886823248	2.815657398	4.654945298	3.331676557	3.354776547	0.482125464
TCGA-A6-2674-01A-02R-0821-07	mHigh	0.99494171	1.925087955	2.401439332	0.816149114	4.195544459	2.359324375	1.661475991	2.56503656	1.39330636	3.27609462	4.081339627	0.06997707
TCGA-A6-2674-01A-02R-A278-07	mHigh	0.733614653	1.789812702	2.526845053	0.898014819	5.163398094	2.670704397	0.362217377	3.666563462	1.238481171	3.229972385	3.623141119	0.377623538
TCGA-A6-2674-01B-04R-A277-07	mHigh	0.40315863	1.419161314	3.451527646	0.864968579	6.020982161	2.990845974	0.593401581	2.497842259	1.125849442	2.587196947	3.312926508	0.23572706
TCGA-A6-2675-01A-02R-1723-07	Low	0.936666204	1.09044698	1.376290383	0.89328454	3.18191354	1.319849117	1.17280751	2.287354085	2.982820213	2.809620235	3.90488867	0.065434446
TCGA-A6-2676-01A-01R-0826-07	Low	1.897627674	1.94871297	2.006118461	0.859094923	3.345580888	2.005795193	2.532042609	1.65718266	4.167414131	3.288712917	4.584391321	0.084608575
TCGA-A6-2677-01A-01R-0821-07	Low	0.195599575	0.236217064	0.415326009	0.193708673	3.437121184	0.229218742	0.185232254	1.842858183	0.60767356	0.970780046	1.652142272	0
TCGA-A6-2677-01B-02R-A277-07	mHigh	0.396159489	1.211697545	1.233274539	0.794436662	5.433600463	1.496820231	0.234133396	2.45438649	0.863383461	1.880528809	2.550063363	0.211884402
TCGA-A6-2679-01A-02R-1410-07	Low	1.60805222	0.281075049	0.641730978	0.408603179	1.232230954	0.960659975	2.022296786	0.255319441	1.441111603	0.416083074	2.961734443	0.10191896
TCGA-A6-2680-01A-01R-1410-07	mHigh	0.843340717	0.917928163	0.560617141	0.4918018	2.767633613	0.371280054	1.105812151	1.717473541	1.224596	1.66120233	3.530844834	0.032383005
TCGA-A6-2681-01A-01R-1410-07	Low	0.702391584	0.584385307	0.687419077	0.441164734	2.850399397	0.575409153	0.967168608	2.14068051	1.199311135	1.979403473	3.960057553	0
TCGA-A6-2682-01A-01R-1410-07	Low	0.241352086	0.532267081	0.406427825	0.410558198	3.494914771	0.928351371	0.97717	1.711010256	1.009275502	1.889590355	3.186025075	0
TCGA-A6-2683-01A-01R-0821-07	Low	0.230694897	0.256044474	0.105543992	0.072037181	1.448108044	0.030547964	0.22650853	0.926834421	0.083519749	0.719752957	2.568348344	0.035342381
TCGA-A6-2684-01A-01R-1410-07	mHigh	0.839959587	0.899330335	1.136125748	0.557679659	2.67468662	1.015568932	1.573810759	1.464459166	2.853995647	2.374789111	4.211565173	0.016638942
TCGA-A6-2684-01A-01R-A278-07	mHigh	0.55924706	1.64556333	1.607484193	1.088548697	4.465870012	1.9067367	0.496615738	2.731465669	3.166458372	2.891127507	3.33692603	0.087734382
TCGA-A6-2684-01C-08R-A277-07	mHigh	0.20614307	1.813729894	3.084353455	1.186880831	5.972037779	2.335883377	0.882134349	2.39884286	3.168914761	2.058558945	2.480833814	0.312200463
TCGA-A6-2685-01A-01R-1410-07	mHigh	0.522256668	0.940354712	0.617674625	0.623585972	3.255228786	0.777956188	0.947030221	2.000216388	0.988048397	3.303254708	4.615987094	0.046421211
TCGA-A6-2686-01A-01R-A32Z-07	Low	1.943508801	2.503221508	2.057172971	1.687284692	3.148592502	2.091936738	2.969454445	1.386645427	3.44993108	3.569418178	3.755720819	0.045442971
TCGA-A6-3807-01A-01R-1022-07	Low	1.283921772	1.247441471	1.395940218	0.854713823	3.416083074	0.882603925	1.02112434	1.388409989	3.489966742	2.406291756	2.563817079	0
TCGA-A6-3808-01A-01R-1022-07	Low	1.086715841	2.330271553	1.228541666	0.979659552	3.822148875	1.666483931	1.12763328	2.064124065	1.920331416	2.314058409	4.042451732	0.058247217
TCGA-A6-3809-01A-01R-1022-07	mHigh	2.23385739	2.243486296	2.103799743	1.424760884	3.40578819	1.642147027	2.207143205	1.470042216	2.849799149	3.430071128	3.285402219	0.019346089
TCGA-A6-3809-01A-01R-A278-07	mHigh	0.512277462	1.99978358	2.526093858	1.65145358	4.115024917	2.358565054	0.81974992	2.055230367	2.986811375	3.823830866	2.509746506	0.01564029
TCGA-A6-3809-01B-04R-A277-07	mHigh	0.410449655	2.718394508	3.630475368	2.409825377	4.618825953	2.073374677	1.298130404	1.69014887	2.203827598	2.445144	2.282350839	0.088548697
TCGA-A6-3810-01A-01R-1022-07	Low	0.731965214	0.747172537	1.408603179	0.840765337	3.574404309	1.522306893	1.252233978	2.028852006	2.440314402	2.819954242	3.0931883	0.044743821
TCGA-A6-3810-01A-01R-A278-07	Low	0.993058391	1.266816518	1.477677328	0.791355669	4.426942327	2.01795753	0.570948605	2.950729681	2.097981535	2.979769286	3.332922711	0.057276965
TCGA-A6-3810-01B-04R-A277-07	Low	0.034215715	1.336911752	2.067707546	1.497229129	5.097505456	2.219307942	0.298892881	2.831248965	1.780058078	2.186120184	2.538215321	0.163369914
TCGA-A6-4105-01A-02R-1774-07	mHigh	2.149649582	2.0696678	1.680009225	0.974896364	3.238939679	1.615887074	2.528121188	2.097206246	2.924992978	2.943283738	3.641811886	0.008917095
TCGA-A6-4107-01A-02R-1410-07	Low	0.471655707	0.797345071	0.543099892	0.506297265	2.55885537	0.737167557	0.952855377	1.811717624	1.184343778	2.048201304	3.065985829	0.043484498
TCGA-A6-5656-01A-21R-1839-07	Low	0.213627239	0.601506363	0.293488202	0.23572706	2.564865895	0.18599337	0.481195593	0.990228793	0.499067738	0.770025564	1.686612577	0.127237062
TCGA-A6-5656-01A-21R-A278-07	Low	0.262553427	0.974896364	0.79792605	0.471447616	4.170197485	0.640805996	0.299947954	1.850719427	0.756937877	1.724388337	2.515283525	0.224657734
TCGA-A6-5656-01B-02R-A277-07	Low	0.118758389	2.541068729	2.028710586	1.799584701	5.580905232	2.277062317	0.613437356	2.297367523	0.921512501	2.444614065	2.289450876	0.228726355
TCGA-A6-5657-01A-01R-A32Z-07	mHigh	1.504772916	1.287294976	0.841409613	1.08827731	3.694779925	0.805705185	0.965987402	2.111298453	1.590194793	1.492673596	2.496129952	0.046979908
TCGA-A6-5659-01A-01R-1653-07	Low	0.31254901	0.51893793	0.531668411	0.371056968	3.524452389	0.484395963	0.429107082	2.245647774	1.044254215	1.143066832	2.656519252	0.03745251
TCGA-A6-5659-01A-01R-A278-07	Low	0.369941022	0.599889045	0.713255902	0.596267294	4.669542732	0.887291301	0.156526059	2.602528144	1.21754094	1.737081005	2.672470602	0.047398789
TCGA-A6-5659-01B-04R-A277-07	Low	0	0.699640466	0.728225294	0.40315863	4.641996801	0.845429833	0.048654702	1.413756539	0.427927928	0.636357806	1.267955212	0.129217064
TCGA-A6-5660-01A-01R-1653-07	Low	0.267356012	0.58870864	0.415326009	0.364796523	3.898556647	0.775092694	0.243425362	1.668527634	0.623866862	1.873773834	2.89143863	0.015354834
TCGA-A6-5661-01A-01R-1653-07	Low	0.560030123	0.510253053	1.088345161	0.568226722	3.395131367	0.744677789	0.80727248	1.54072166	1.954605792	1.349478515	2.095586908	0.029417547
TCGA-A6-5661-01B-05R-2302-07	mHigh	0.22342255	1.260025656	1.762944057	1.314812517	2.470094293	1.81262144	0.860764203	2.277836008	1.175492665	2.411209283	2.66886797	0
TCGA-A6-5662-01A-01R-1653-07	mHigh	1.370387504	0.130271955	0.432959407	0.067501049	3.440779489	0.255802837	0.243425362	1.752748591	0.199248307	1.295546717	2.123666196	0.007769594
TCGA-A6-5664-01A-21R-1839-07	mHigh	1.287354085	2.485864722	0.965987402	0.851759034	3.963400138	1.228726355	1.064331046	2.330787836	1.384381423	2.23051046	4.106725194	0.030547964
TCGA-A6-5665-01A-01R-1653-07	Low	1.263575315	1.266936423	0.855112655	0.924023852	2.846894427	0.734135137	1.491699201	0.925999419	1.60895114	1.842496177	1.607626221	0.008200014
TCGA-A6-5665-01B-03R-2302-07	mHigh	0.470614952	1.622368152	1.942645867	0.931607422	3.53995285	2.137437945	0.878215257	2.712793849	1.280956314	2.493314287	2.931701965	0.215243704
TCGA-A6-5666-01A-01R-1653-07	mHigh	0.395282204	0.177216201	0.326192164	0.058939855	3.229095661	0.129744606	0.104202449	1.834185327	0.478816529	0.521352314	1.209578134	0
TCGA-A6-5667-01A-21R-1723-07	mHigh	0.560225822	0.47612242	0.564622052	0.411860074	2.761604418	0.426640478	0.729965997	1.722640886	1.74850417	1.475759367	2.376540444	0
TCGA-A6-6137-01A-11R-1774-07	mHigh	0.650856448	1.489131853	0.900953729	1.147957881	3.066382006	0.752149128	1.083928155	2.738573303	2.16378853	1.319617934	3.365356597	0.024035935
TCGA-A6-6138-01A-11R-1774-07	Low	1.761200156	2.159790624	2.122606463	1.768163147	2.943189951	1.861598119	3.054813755	3.109544437	4.066700591	3.062156259	4.173471272	0.016211033
TCGA-A6-6140-01A-11R-1774-07	Low	0.44105847	0.738032794	0.547943311	0.477573719	2.994416801	0.500088176	0.70372089	2.070423677	0.620492574	0.890252115	1.904195048	0.016068369
TCGA-A6-6141-01A-11R-1774-07	Low	1.820526189	1.198934124	0.810648748	1.48377709	3.428691808	0.55875743	1.869674034	2.236462004	2.191846866	1.787474257	2.675567559	0.030124161
TCGA-A6-6142-01A-11R-1774-07	Low	0.346985247	0.41467678	0.863066228	0.165686877	3.184946732	0.728051108	0.543099892	2.538637485	0.822363055	1.931077868	3.000162294	0.029134804
TCGA-A6-6648-01A-11R-1774-07	mHigh	0.308593869	0.534559685	0.868607755	0.355692898	3.417596013	0.622180704	0.651315802	2.468974238	0.951587795	0.979805862	2.071865617	0.013926706
TCGA-A6-6649-01A-11R-1774-07	mHigh	0.702125576	1.190488441	0.910732662	0.889473543	3.241763929	0.975410079	1.185486004	3.113567157	1.89099137	1.362105136	3.793469356	0.05004888
TCGA-A6-6650-01A-11R-1774-07	Low	0.434668256	0.437653878	0.415001431	0.164786278	2.724126354	0.176195095	0.470927257	2.428115585	0.496411216	0.783582374	2.051337296	0.021621858
TCGA-A6-6650-01A-11R-A278-07	Low	0.526769951	0.549324164	0.546857428	0.222186307	3.706243201	0.454912848	0.122341408	2.799999066	0.643579166	1.155749233	2.048689573	0.030689204
TCGA-A6-6650-01B-02R-A277-07	Low	0.360420466	1.02722484	1.47342327	0.671474547	4.932065897	1.377679059	0.317998618	2.47848004	1.750863723	1.454912848	2.105611037	0.284277218
TCGA-A6-6651-01A-21R-1839-07	mHigh	1.166201253	1.370164281	1.079975377	1.329123596	3.674822184	1.934478759	1.802854947	3.018972377	1.577827591	2.999729469	5.019902028	0.09369538
TCGA-A6-6652-01A-11R-1774-07	Low	0.220329955	0.242815884	0.363339312	0.140516919	1.96790637	0.130799111	0.276675317	1.43839932	0.245130531	0.601411277	1.598889207	0.023610215
TCGA-A6-6653-01A-11R-1774-07	mHigh	0.526970214	0.795434491	0.820812077	0.368824212	2.886589165	0.538140809	1.056097924	1.966504298	0.922578457	1.621571329	2.655832647	0.017066724
TCGA-A6-6654-01A-21R-1839-07	mHigh	1.224966365	2.160436198	1.961549247	1.742653014	3.739156826	2.304365013	1.850599424	2.772202387	3.374705661	3.434000978	4.622672704	0.023042393
TCGA-A6-6780-01A-11R-1839-07	Low	2.438771896	2.515661997	2.424035243	1.025808419	2.696683826	2.16459322	2.775261292	1.764006378	3.064003312	3.724650272	3.859502485	0.033088169
TCGA-A6-6780-01A-11R-A278-07	Low	1.069220959	1.998592686	3.062708896	0.992115808	4.571713211	2.986283499	0.707524791	2.275364696	3.443301638	4.253996828	2.510961919	0
TCGA-A6-6780-01B-04R-A277-07	Low	0.768586635	2.537122088	3.836923915	1.714487321	4.716557472	2.573277568	0.753005428	1.694612796	3.043711957	3.069461583	2.689724078	0.140386032
TCGA-A6-6781-01A-22R-1928-07	mHigh	1.476226133	1.10191896	1.41921526	1.290129465	3.91347348	1.982144815	1.882016931	3.031642212	1.890719057	3.171366976	5.13651133	0.007913082
TCGA-A6-6781-01A-22R-A278-07	mHigh	1.140844083	1.615322123	1.979842438	1.321062218	5.184764286	2.763602788	0.680054248	3.379413026	1.776861994	3.472292799	4.551774388	0.090040415
TCGA-A6-6781-01B-06R-A277-07	mHigh	0.378955461	2.646715661	3.569199413	2.330443668	6.124063396	2.727615551	0.655809754	2.657960061	1.183899335	3.115366237	3.607780069	0.079156207
TCGA-A6-6782-01A-11R-1839-07	Low	0.724039016	0.593688409	0.959844328	0.646992084	2.740992302	0.833416375	1.102523765	2.842516291	1.744634739	2.166876092	3.595348498	0.060047384
TCGA-A6-A565-01A-31R-A28H-07	mHigh	1.447473404	1.958619991	1.090108184	1.624849544	3.511037849	0.986447344	1.319271091	2.658668502	1.946094512	2.14574266	3.597316631	0.073820233
TCGA-A6-A566-01A-11R-A28H-07	mHigh	0.933119364	2.141988573	1.296839139	1.435681927	4.302889289	2.291780348	1.427445268	3.910521614	1.065916918	3.708772143	5.447146059	0.029982866
TCGA-A6-A567-01A-31R-A28H-07	Low	0.166201253	0.467696836	0.50984783	0.09396575	3.279174108	0.250355272	0.284395681	1.196732928	0.693051993	0.883620816	1.433012839	0
TCGA-A6-A56B-01A-31R-A28H-07	mHigh	0.082293836	0.396488333	0.458906907	0.277627748	3.608253343	0.5663768	0.488309336	2.21400043	0.29795439	1.445938537	2.143099494	0
TCGA-A6-A5ZU-01A-11R-A28H-07	Low	0.712639798	0.701327257	0.698218478	0.713519866	3.512972697	1.054223347	0.563841479	1.673285045	0.945008328	2.283092058	3.22060856	0.041383179
TCGA-AA-3489-01A-21R-1839-07	mHigh	1.702081237	1.598746316	1.63649702	1.770955871	3.573350287	1.749276812	1.805581378	3.30407291	1.508479361	2.775998678	4.672623345	0.039138394
TCGA-AA-3494-01A-01R-1410-07	mHigh	0.601125981	0.937796341	0.63988042	0.293841299	3.082021269	0.582170591	0.56315813	1.846834267	0.780058078	1.090311471	2.242206149	0.028427705
TCGA-AA-3495-01A-01R-1410-07	Low	0.34879896	1.192951618	0.833254438	0.654710488	3.311328726	0.849358809	0.912189968	1.725086725	1.779511881	1.784838968	2.432237879	0.019630756
TCGA-AA-3496-01A-21R-1839-07	mHigh	1.409418092	1.504264441	1.478816529	1.029558897	3.099783315	1.429374937	1.778040322	2.772941338	2.304919845	2.6486265	3.868588001	0.063088712
TCGA-AA-3502-01A-01R-1410-07	Low	0.433600463	0.425996321	0.426747809	0.279174108	3.056566188	0.406645508	1.038997979	0.806695254	1.628353671	2.089938756	2.583880073	0
TCGA-AA-3506-01A-01R-1410-07	Low	0.90842865	0.818768773	0.996244108	0.264596479	2.176163174	0.462680579	1.204078098	1.445779665	1.715805533	1.492160838	3.445951776	0
TCGA-AA-3509-01A-01R-1410-07	mHigh	0.556797247	0.77677779	1.057900773	0.356256516	3.594034916	1.010994616	0.653426952	2.272142662	2.73346281	1.694389927	2.125750275	0
TCGA-AA-3510-01A-01R-1410-07	Low	1.071350804	0.695637548	0.961623328	0.668936027	2.18148425	0.896698103	1.228726355	1.468479053	1.613578799	2.273545728	3.442691417	0
TCGA-AA-3511-01A-21R-1839-07	Low	0.334110568	0.716508087	0.509645176	0.417487999	2.415434186	0.405556763	0.704163719	2.280718814	1.186944201	1.239520247	2.669004081	0.074642438
TCGA-AA-3514-01A-02R-0821-07	mHigh	0.649017565	1.378789038	0.100977648	0.27727066	1.718964336	0.316029859	0.693498109	1.350497247	0.454175893	1.171078696	4.233312892	0.033792989
TCGA-AA-3516-01A-02R-0826-07	Low	0.927062066	1.188021051	2.035553533	0.591009131	3.188290139	0.971810227	2.275394496	1.491647898	4.151436724	2.316145742	2.439037963	0.017066724
TCGA-AA-3517-01A-01R-0821-07	mHigh	0.638120188	1.464197746	0.957691771	0.324695414	2.81534999	0.687419077	0.901108243	1.907275263	1.409743929	1.811101061	3.098554307	0
TCGA-AA-3518-01A-02R-0826-07	mHigh	1.35952117	1.328204572	1.667528852	0.790688643	2.736648166	0.872552996	1.684908483	1.801489796	3.189903608	2.177343788	2.78339379	0.084472517
TCGA-AA-3519-01A-02R-0821-07	Low	0.291014101	0.907736729	0.83163407	0.174150712	2.681764083	0.628633634	0.979220531	1.877116001	1.685850468	1.534559685	2.653725017	0.026587622
TCGA-AA-3520-01A-01R-0821-07	mHigh	0.531768207	0.833173463	1.104068226	0.386148755	3.349634201	1.146394549	0.786094468	2.291132012	1.665347288	2.468140145	3.466796762	0.01678155
TCGA-AA-3522-01A-01R-0821-07	Low	0.642655368	0.674279851	0.664391816	0.576377015	3.33323766	0.403376807	0.58245966	1.225213222	1.324407399	1.731443946	1.900064954	0.033370138
TCGA-AA-3524-01A-02R-0821-07	Low	0.669389662	0.366587995	0.507820006	0.612116552	2.971240039	1.247623756	0.266156864	0.879392103	0.511973982	1.549570606	1.639324789	0
TCGA-AA-3526-01A-02R-A32Z-07	mHigh	1.198745582	1.241046941	1.41802799	0.73092249	2.947292111	1.219834524	1.220082261	1.648373402	4.773780116	2.261560902	2.517099283	0.038155201
TCGA-AA-3530-01A-01R-1022-07	mHigh	0.545573056	0.92653084	0.864810146	0.471759742	3.58161638	0.750606505	1.011638756	1.467175123	1.155749233	1.744333347	3.019684125	0.01834931
TCGA-AA-3531-01A-01R-0821-07	mHigh	0.847435749	0.606157925	0.276913483	0.362217377	2.687486265	0.357045213	0.470927257	1.343180384	0.650396947	0.826273904	2.376901565	0
TCGA-AA-3532-01A-01R-0821-07	Low	1.494978753	1.486508443	1.616028277	1.054014911	3.582471703	1.655122811	1.377623538	1.917393563	3.46905241	2.944277504	3.317246174	0.029276182
TCGA-AA-3534-01A-01R-0821-07	mHigh	0.501005953	0.760519037	0.571725344	0.22428729	4.166201253	0.549324164	0.555128994	2.053215624	1.051024003	1.566328086	2.769179309	0.034779158
TCGA-AA-3538-01A-01R-0821-07	Low	0.331131922	0.610416597	0.410666733	0.349252032	3.325947609	0.455018097	0.339821505	2.115965432	0.939452275	1.852358467	2.519894107	0.060739158
TCGA-AA-3542-01A-02R-1873-07	Low	0.279411863	0.343919426	0.208891775	0.073820233	1.52431447	0.144437998	0.504772916	0.853995647	0.508022917	1.081271446	1.643810023	0.043484498
TCGA-AA-3543-01A-01R-0826-07	mHigh	2.401029674	1.493134922	1.925885517	1.175556536	2.736366751	1.540126488	3.008648231	1.3911078	5.09489054	3.03157164	3.408249907	0.051163253
TCGA-AA-3544-01A-01R-1873-07	Low	1.655763968	1.683965882	1.606442228	1.077789889	2.354931663	1.25761413	2.290660312	2.121711706	2.906505826	2.8366513	3.993647192	0.057138304
TCGA-AA-3548-01A-01R-1873-07	Low	1.077926579	0.626953042	0.684908483	0.654160541	2.454202219	0.608430781	1.493186172	1.187261005	1.223916751	1.780310099	3.133382684	0
TCGA-AA-3549-01A-02R-0821-07	Low	0.790271594	1.13178701	1.050954373	0.52747075	3.078387812	0.720716243	1.165879789	1.688046044	1.177854025	1.487383443	2.09000653	0.031536353
TCGA-AA-3552-01A-01R-0821-07	mHigh	1.173575207	1.268973282	0.921969435	0.775261292	2.771843332	0.944708548	2.204172025	2.28560936	2.438133135	2.213440607	3.735706293	0.109159939
TCGA-AA-3553-01A-01R-0821-07	Low	1.228295378	1.447367603	1.212569339	0.664573859	2.845068471	1.145481822	1.143654635	2.206424428	3.423053704	2.240650156	2.60267066	0
TCGA-AA-3554-01A-01R-0826-07	mHigh	0.909427507	1.150039693	2.087564675	0.832768519	3.396611631	1.737686761	1.445885582	2.063088712	1.457016363	2.754844755	4.042968207	0.102053383
TCGA-AA-3555-01A-01R-0821-07	Low	0.404467197	0.496002086	1.13422094	0.365468586	3.514198023	0.988920951	0.606347467	2.133004488	2.960789695	1.790897122	2.869318695	0.08024833
TCGA-AA-3556-01A-01R-0821-07	Low	0.469885976	0.755314904	1.31022377	0.576473765	2.961178784	0.80082744	1.051232872	1.829443681	2.58426503	1.806860199	3.260612855	0.048236186
TCGA-AA-3560-01A-01R-0821-07	Low	0.122341408	0.684639231	0.666756592	0.383828687	2.661088289	0.466444406	0.823341762	1.537643962	1.231739594	2.049839839	3.597113978	0
TCGA-AA-3561-01A-01R-0821-07	Low	0.23878686	0.504772916	0.611927767	0.076148597	3.158950947	0.452700852	0.470823163	1.438931542	1.463779377	1.362666256	1.668936027	0
TCGA-AA-3562-01A-02R-0821-07	Low	0.553950241	0.824890024	0.47612242	0.465608848	2.840100626	0.666393032	0.663572335	1.840886161	1.079156207	1.979952158	3.128210902	0.015212085
TCGA-AA-3655-01A-02R-1723-07	Low	0.808920427	0.725610294	1.236217064	0.55345881	2.660700483	0.702568896	1.147306699	2.158724796	1.974933064	1.893672852	2.823280612	0.008773707
TCGA-AA-3660-01A-01R-1723-07	Low	0.856547538	0.795766948	0.635800817	0.431783399	2.795101958	0.548535267	0.761625692	2.040857371	0.767654798	1.401848875	2.487023213	0.017066724
TCGA-AA-3662-01A-01R-1723-07	mHigh	0.764006378	0.387252239	1.278401135	0.343009783	2.592851669	1.031042243	0.733614653	2.093323539	2.098015234	1.924403979	3.279783276	0.065710164
TCGA-AA-3663-01A-01R-1723-07	Low	0.507820006	0.879470525	1.011638756	0.367930141	2.872966621	0.798174969	1.028781298	1.72141641	0.867342995	1.911806609	2.412971163	0.009490503
TCGA-AA-3664-01A-01R-0905-07	mHigh	1.074025828	1.10634832	1.08983709	0.744333347	3.420994335	0.847515928	1.413431608	1.767866632	2.188559176	1.619084288	2.136421097	0.146785541
TCGA-AA-3666-01A-02R-0905-07	mHigh	0.60539951	0.645886076	1.559296014	0.31684085	2.879705766	1.029346866	0.914564523	1.846152284	2.576715613	1.711583007	2.607413174	0
TCGA-AA-3667-01A-01R-0905-07	mHigh	0.668573016	0.42932137	0.586404475	0.233765377	1.546363574	0.346077535	0.76655276	0.461423785	0.711935357	0.943883829	3.180116027	0.055612157
TCGA-AA-3673-01A-01R-0905-07	Low	0.850079296	0.564329387	0.722640886	0.662387819	3.803051339	0.581592279	0.810895482	1.921093517	1.334053344	1.598222263	2.663276298	0.012497163
TCGA-AA-3675-01A-02R-0905-07	Low	0.574924978	0.812785709	0.643671513	0.167614841	2.39514508	0.396817103	0.396817103	1.343805752	0.900026299	1.095721922	1.879470525	0
TCGA-AA-3678-01A-01R-0905-07	Low	0.847596102	0.984990296	1.268973282	0.573374526	3.243882301	0.688046044	1.175939705	1.829443681	2.925714648	1.52922126	3.147909053	0.051580921
TCGA-AA-3679-01A-02R-0905-07	Low	0.497637911	0.390117354	0.661931977	0.232046713	2.623281614	0.43839932	0.885886687	1.649569476	1.460690149	1.303693088	2.415136681	0.088684372
TCGA-AA-3680-01A-01R-0905-07	Low	0.757620689	0.745710622	0.97511655	0.768078435	3.183708817	0.44625623	1.05067582	1.787850334	1.781317744	1.753732884	2.689880595	0.063640993
TCGA-AA-3681-01A-01R-0905-07	Low	1.027295624	1.033088169	1.577005777	0.786679994	3.164947141	0.960734102	1.448953796	1.835964485	3.073563198	1.790521838	3.089345602	0.021195425
TCGA-AA-3685-01A-02R-A32Z-07	Low	0.996027123	1.488977667	1.414568547	0.60473557	2.073785965	1.464511444	1.250415913	1.273993228	4.018189049	2.446335642	2.90588998	0.0223323
TCGA-AA-3688-01A-01R-0905-07	Low	0.589763487	0.669117498	0.471655707	0.271784214	3.010368093	0.504569548	0.736821317	1.679603955	1.100641316	1.205517633	2.660381035	0
TCGA-AA-3692-01A-01R-0905-07	Low	0.778629126	1.326192164	0.655626601	0.460165895	3.168192728	0.517930742	1.179065115	1.763751492	0.791855737	2.736366751	3.452516366	0.025595836
TCGA-AA-3696-01A-01R-0905-07	mHigh	0.176960992	0.595885528	0.41467678	0.063364879	3.278311919	0	0.533663013	1.772350208	1.811429928	1.13251104	2.009848767	0
TCGA-AA-3697-01A-01R-1723-07	Low	0.994724529	1.289185254	1.009633819	0.597030524	2.469573445	0.772983552	1.187261005	1.654985383	1.222495467	1.621008601	2.718504108	0.097475959
TCGA-AA-3710-01A-01R-1022-07	Low	2.736171894	1.659696266	3.044096806	1.532067552	3.111098102	1.885183866	3.081595281	1.941669754	6.177842069	3.647153306	3.76497241	0.020057652
TCGA-AA-3713-01A-21R-1723-07	Low	1.13553487	1.381615625	1.777787904	1.050188223	2.843280409	1.081816811	1.508276515	1.791897401	2.772666915	2.197550907	3.523662314	0.014069583
TCGA-AA-3715-01A-01R-0905-07	mHigh	1.575989948	2.190583256	2.74142384	1.082906923	2.221691514	1.481557281	2.967260849	1.082157559	3.070612585	2.921055421	5.06283839	0.068739591
TCGA-AA-3811-01A-01R-1022-07	mHigh	1.029629568	0.961771479	1.396652728	0.948974554	2.807107582	1.049003373	1.786679994	1.991608008	3.416218223	2.194654434	3.303561588	0.120219212
TCGA-AA-3812-01A-01R-0905-07	Low	0.341985747	0.572210593	0.534758869	0.161436266	2.158789414	0.701415981	0.632919608	0.875072301	0.377068206	1.630312271	4.360406419	0.027295624
TCGA-AA-3815-01A-01R-1022-07	Low	2.569199413	2.0900743	2.415596435	1.259965417	2.819586442	1.900026299	2.994308175	1.362778454	4.828032365	2.988284766	3.287708686	0.018634174
TCGA-AA-3818-01A-01R-0905-07	mHigh	0.743127153	0.507820006	0.57269568	0.593688409	2.934591984	0.43839932	0.982655956	1.563646269	1.432531879	1.742566791	2.317680324	0.013497992
TCGA-AA-3819-01A-01R-0905-07	mHigh	0.33822472	0.902266569	0.376957114	0.369941022	2.906140199	0.314986485	0.577247536	1.868686765	0.896930552	1.25821739	2.73415682	0.027012465
TCGA-AA-3821-01A-01R-1022-07	mHigh	0.684639231	1.213876043	1.223113589	0.75000615	3.573010898	1.214497868	1.134812356	1.845429833	1.212693838	2.427284346	3.100775858	0.074368422
TCGA-AA-3831-01A-01R-0905-07	mHigh	1.040331371	1.182692298	0.45037988	0.612210935	2.403322266	0.894992331	1.166715445	1.720103317	1.361936758	2.01649632	3.106649827	0.056444801
TCGA-AA-3833-01A-01R-0905-07	Low	1.633570707	1.161113739	1.043204499	0.81393507	3.160097308	1.161694235	1.519692859	1.575215502	1.616969278	2.217261742	3.21701352	0.017779413
TCGA-AA-3837-01A-01R-0905-07	mHigh	0.846232534	0.833335409	0.346531462	0.482125464	2.581760977	0	1.024390606	1.567642792	1.54532593	1.029841557	2.384740587	0.062674363
TCGA-AA-3841-01A-01R-0905-07	Low	1.21424917	0.781317744	0.559932264	0.381837084	2.170534011	0.549718451	1.164400135	1.113833829	1.269631651	1.358508792	4.112900262	0.068877141
TCGA-AA-3842-01A-01R-1022-07	Low	0.97379493	0.540820831	0.646162657	0.540820831	3.537681231	0.517023672	1.088820033	1.554097638	1.551835897	2.658737042	2.765471097	0.025595836
TCGA-AA-3844-01A-01R-1022-07	Low	0.738897511	0.803888292	1.305503648	0.423739507	2.864235678	0.620117165	1.200253232	1.866631081	2.731965214	1.384712962	1.782953666	0
TCGA-AA-3846-01A-01R-1022-07	Low	0.679964201	1.576522138	1.314754522	1.122606463	2.396241707	1.193834811	0.881977789	1.46894818	1.884871392	1.978342089	2.401848875	0.034356597
TCGA-AA-3848-01A-01R-0905-07	mHigh	0.866314561	0.522859255	0.356256516	0.161049225	1.576086724	0.19887128	0.991535451	1.204203332	0.539531071	1.005328121	2.899852339	0.095721922
TCGA-AA-3851-01A-01R-1022-07	Low	0.912573226	1.111298453	0.90850551	0.663207972	3.585707701	0.926758532	1.09173368	1.355523769	2.148673843	2.175396853	2.863323985	0.016638942
TCGA-AA-3854-01A-01R-0905-07	Low	0.483157952	0.437547355	1.125254339	0.193077822	3.815852056	0.598841578	0.456490772	1.332679294	0.919378223	1.314580525	2.614215121	0
TCGA-AA-3855-01A-01R-1022-07	Low	0.872001311	0.79427029	0.776693582	0.559736524	2.695392565	0.70354372	1.281609238	1.605209844	1.785299444	1.4843444	3.24902051	0.057276965
TCGA-AA-3856-01A-01R-0905-07	mHigh	1.229710962	1.478402378	1.235910831	1.296545508	3.084217373	1.069564695	1.808137887	1.599841449	3.065951374	2.367343106	3.600816846	0.025312343
TCGA-AA-3858-01A-01R-0905-07	mHigh	0.860605307	0.847596102	0.49015934	0.311270591	2.166522644	0.680774425	0.946880548	1.825337895	1.646208749	1.574537521	2.894138688	0.01678155
TCGA-AA-3860-01A-02R-0905-07	mHigh	1.389401608	1.596553553	1.433760682	0.966135105	3.197739606	0.949422875	1.419646753	1.707878133	2.583952261	2.352504308	3.308360875	0.049909522
TCGA-AA-3861-01A-01R-1022-07	Low	0.902883963	0.568518598	0.761795872	0.72141641	2.72955277	0.678071905	1.066399229	1.544831552	2.383579887	1.62396048	2.417812018	0
TCGA-AA-3862-01A-01R-1022-07	Low	1.250052025	1.28989347	0.962882128	1.283803271	2.648971563	0.99653337	1.357214163	1.223978514	3.592552715	2.453938935	2.091835213	0.067776372
TCGA-AA-3864-01A-01R-1022-07	mHigh	0.443076151	0.894293934	1.014997935	0.631616529	3.286600268	1.112700133	1.045373071	1.815206511	1.419592823	1.959770155	2.476303912	0
TCGA-AA-3866-01A-01R-1022-07	Low	1.459221757	1.775303439	2.166458372	1.327629885	3.883718557	2.117395835	1.6677105	2.143295451	3.308302621	3.556784987	4.07718317	0.081884967
TCGA-AA-3867-01A-01R-1022-07	Low	0.767485309	0.327572404	0.309176187	0.291485686	3.293179172	0.642193247	0.668119125	2.221660583	0.600269754	2.314290484	3.169059125	0.018634174
TCGA-AA-3869-01A-01R-1022-07	Low	1.009848767	1.190994051	1.177216201	0.634686193	4.111173237	1.389952213	1.309292623	2.103195473	2.504010137	2.116630912	2.996659904	0.015212085
TCGA-AA-3870-01A-01R-1022-07	mHigh	1.380064459	0.871922482	1.085424656	0.739848103	3.562865168	1.165944088	1.33571191	1.502025022	1.07121349	2.583206153	3.79708563	0
TCGA-AA-3875-01A-01R-0905-07	mHigh	0.908274918	1.194528369	1.368768349	0.854793598	2.733376035	1.111699072	1.221691514	1.574295308	2.152215875	1.886940276	2.647291482	0.022474347
TCGA-AA-3877-01A-01R-1022-07	Low	1.037803898	1.006836577	1.949796369	0.90681365	3.39429462	1.355862006	1.582604172	2.314638527	2.484679524	2.892779578	3.175364914	0.064606975
TCGA-AA-3930-01A-01R-1022-07	mHigh	0.21896711	0.567253375	1.266216845	0.716420286	2.105745116	0.840926433	1.204328555	2.027861775	1.775472012	2.601910409	3.017547827	0
TCGA-AA-3939-01A-01R-1022-07	Low	0.47736648	1.221815228	0.553065544	0.52717045	3.091395186	0.706022122	0.824971465	1.416245251	1.059839787	1.647959145	1.83838708	0
TCGA-AA-3941-01A-01R-1022-07	Low	0.624896322	0.825948405	0.33822472	0.139862368	2.418999465	0.277984747	1.863105886	1.076080169	0.824075356	0.812457152	2.042644337	0
TCGA-AA-3947-01A-01R-1022-07	Low	0	1.593066877	1.787265283	0.490467444	3.926521352	2.088718288	0.556601082	2.051058817	2.236462004	3.448689552	1.796556225	0
TCGA-AA-3949-01A-01R-1022-07	Low	2.055924455	1.139796897	2.781401682	1.599079706	3.728247066	2.735067202	2.714157579	1.675002916	4.980395526	3.792001557	3.419484958	0
TCGA-AA-3950-01A-02R-1022-07	mHigh	1.201696586	2.09750967	1.422394487	1.027154052	3.951550496	2.429910498	1.721022608	2.39583057	2.172775514	3.709445044	4.195300348	0.019773069
TCGA-AA-3952-01A-01R-1022-07	mHigh	0.188274311	0.51530876	0.279174108	0.123136427	3.117013424	0.647636863	0.641730978	2.019915368	0.878136767	2.269691488	1.988084764	0.014355293
TCGA-AA-3955-01A-02R-1022-07	Low	0.179256247	0.906967537	0.508022917	0.140778656	2.892449315	0.542307584	0.446891405	1.004537347	1.209390977	1.514501036	2.034532679	0.023752136
TCGA-AA-3956-01A-02R-1022-07	Low	0.30626224	1.087938004	0.756937877	0.793105148	3.210497966	0.813524689	1.030901038	2.256014271	1.011280936	1.567156004	2.536177265	0.024177814
TCGA-AA-3966-01A-01R-1113-07	Low	1.651269873	2.513793907	2.39305919	1.193267106	3.236400773	2.072345944	2.211946682	1.990555569	3.720508315	3.321524084	4.440021984	0.068602027
TCGA-AA-3968-01A-01R-1022-07	mHigh	0.941707309	0.90912024	1.01171031	0.73092249	3.36918727	1.110229592	1.464145457	2.489851171	1.925201919	2.330414984	3.164062175	0.035483152
TCGA-AA-3970-01A-01R-1022-07	Low	0.901571685	0.909273882	1.165815488	0.548732532	3.260296701	0.883699009	1.468739698	2.152150962	1.468687573	2.038401062	2.724388337	0.039840265
TCGA-AA-3971-01A-01R-1022-07	Low	0.901108243	1.127567251	1.211074512	0.902112179	3.049717884	1.153156788	1.496666864	1.588900488	1.739416093	1.969970101	3.398623997	0.055889758
TCGA-AA-3972-01A-01R-1022-07	Low	0.232169543	0.197488002	0.629939409	0.130271955	2.393773123	0.426640478	0.368489001	1.575167086	0.594453004	1.32088898	2.059424503	0.017921908
TCGA-AA-3973-01A-01R-1022-07	Low	0.264836648	0.480058269	0.670296504	0.251809968	3.314537023	0.406754337	0.602551897	1.535505567	0.977463111	1.21119914	2.220391872	0
TCGA-AA-3975-01A-01R-1022-07	Low	0.587557017	0.896853073	0.560421495	0.45638563	2.144862143	0.644779219	1.153481099	1.801241448	1.492263405	1.585875918	3.269945766	0.088005871
TCGA-AA-3977-01A-01R-1022-07	Low	1.657365616	1.57065722	1.018918982	0.867184822	3.266606661	1.162467868	1.996207946	1.597698019	4.439284031	2.913128768	2.587124922	0
TCGA-AA-3979-01A-01R-1022-07	Low	0.291603558	0.362217377	1.780688048	0.054640131	1.399991351	0.300768033	0.606631732	1.113167057	0.788518674	1.282973489	1.097678211	0
TCGA-AA-3980-01A-02R-1022-07	Low	1.258157075	1.319560133	1.743859605	1.308127844	3.95662358	1.23572706	2.510582213	2.052381113	2.164207025	2.566717754	2.838104653	0.047817548
TCGA-AA-3982-01A-02R-1022-07	Low	1.467436003	1.055195654	0.802730896	1.220329955	3.175859887	0.878372225	1.861280493	1.967353084	2.048829048	2.623187952	3.724333761	0.054362288
TCGA-AA-3986-01A-02R-1022-07	Low	1.724650272	1.85913469	1.613107268	1.010708239	3.598329471	1.177152403	2.290837217	1.819136782	3.479437533	2.113733833	3.758399126	0.031677496
TCGA-AA-3989-01A-01R-1022-07	mHigh	1.739070393	0.892429886	0.744333347	0.557385581	2.562596566	1.04194383	2.01678155	1.894565573	2.433440225	1.800123353	3.736226023	0.033652052
TCGA-AA-3994-01A-01R-1113-07	Low	0.649569476	0.719402512	0.70230292	0.238909117	3.043484498	0.720103317	0.754374453	1.384049807	1.14880398	1.900296861	2.39261967	0.032524066
TCGA-AA-A004-01A-01R-A00A-07	mHigh	1.943283738	0.9067367	0.329295848	0.386700602	0.906659746	0	1.704429352	2.206893236	0.878686111	1.11483341	2.658919801	0.25761413
TCGA-AA-A00A-01A-01R-A002-07	mHigh	1.151534141	1.300358052	1.268254719	0.874442887	2.583085777	0.923871774	1.714399397	1.766043843	4.244171622	2.05154612	2.418567779	0
TCGA-AA-A00D-01A-01R-A002-07	Low	1.719577745	2.182342704	1.734655433	1.692695	3.156526059	1.740366343	2.46524314	1.915444414	4.443706099	3.197692434	3.565487507	0.074231394
TCGA-AA-A00E-01A-01R-A002-07	mHigh	1.278460609	1.66247897	1.781695429	1.09017595	3.375637244	1.195914485	1.700572884	1.540870414	2.241504634	2.698707445	3.414785006	0.050606174
TCGA-AA-A00F-01A-01R-A002-07	mHigh	0.47518867	1.046002047	0.762901548	0.321235435	2.903693892	0.861399611	0.803723007	1.839959587	1.629426567	0.960437572	1.998051046	0.059078342
TCGA-AA-A00J-01A-02R-A002-07	mHigh	0.415650514	1.332793848	1.327399946	0.561888195	3.714959818	0.960437572	0.974822961	1.889473543	0.679964201	2.405175509	3.059943589	0
TCGA-AA-A00K-01A-02R-A002-07	Low	0.833983011	1.129217064	0.694657366	0.314174451	2.665938454	0.120484657	1.459169287	1.709599436	0.979147348	1.061914413	2.151469198	0.018064389
TCGA-AA-A00L-01A-01R-A002-07	Low	0.296897858	0.629846179	0.840443091	0.221691514	2.215585416	0.259423152	0.503959271	2.052659337	0.528771332	0.748117693	1.350780101	0.036186803
TCGA-AA-A00N-01A-02R-A00A-07	mHigh	0.552475444	0.670659081	0.9655442	0.432638773	3.247441471	1.078883047	1.247927513	2.500011668	2.098992156	2.168192728	3.512871593	0.039138394
TCGA-AA-A00O-01A-02R-A089-07	mHigh	0.914487986	1.795517613	0.603596675	0.383718115	3.456306769	0.486044993	0.614756952	4.42479447	1.376345956	1.688985983	2.562791918	0.136978812
TCGA-AA-A00Q-01A-01R-A002-07	mHigh	0.767315799	0.904117959	0.728573603	0.745710622	2.906063213	0.40370401	0.973427598	1.590817563	2.764813218	1.210326517	2.083792032	0.033370138
TCGA-AA-A00R-01A-01R-A002-07	mHigh	3.092258189	2.301412054	2.374705661	1.869555597	3.064158564	1.356988892	3.904089049	2.073237555	6.818991123	3.418837598	3.694133586	0.054917919
TCGA-AA-A00U-01A-01R-A002-07	mHigh	0.73092249	0.951438594	0.732052073	0.39088776	2.776251409	0.300650908	0.917317175	1.684369929	1.419323145	1.092613393	1.351458723	0.034919984
TCGA-AA-A00W-01A-01R-A002-07	Low	0.452279135	0.783749983	0.537146944	0.42921423	1.92865457	0.172487516	1.055195654	1.595217194	1.03407482	0.671746267	1.063019662	0.035060797
TCGA-AA-A00Z-01A-01R-A002-07	Low	0.242693958	0.761710784	1.085424656	0.369159346	2.900625333	0.352080514	0.848958383	2.060877473	2.12383171	1.247988257	2.18030702	0.032665112
TCGA-AA-A010-01A-01R-A089-07	Low	1.219834524	2.922388165	0.684459702	1.008343459	3.360139496	0.311851831	1.258277702	1.934516502	4.809625379	2.30097298	2.206955732	0
TCGA-AA-A017-01A-01R-A00A-07	Low	0.699196245	0.60757888	0.459536538	0.385927957	2.800993057	0.253384236	0.831309778	1.900064954	1.447367603	0.959770155	1.826843352	0.047398789
TCGA-AA-A01C-01A-01R-A00A-07	mHigh	0.664209749	0.363451457	0.48326116	0.202887833	3.391657754	0.628633634	1.095384363	1.902729639	2.79624472	1.508377942	2.068154856	0
TCGA-AA-A01F-01A-01R-A002-07	Low	0.2083924	0.355241844	0.353549136	0.087327052	1.89956236	0.093560176	0.278936315	1.050188223	1.282558418	0.306612224	0.788769222	0.108089492
TCGA-AA-A01G-01A-01R-A002-07	mHigh	0.493852248	0.963400138	0.377956634	0.498557248	2.675161038	0.387252239	0.720453592	1.799211671	0.499884146	1.011424075	1.042154018	0.036327492
TCGA-AA-A01I-01A-02R-A089-07	Low	0.208267529	0.897240426	0.693051993	0.601221086	2.728791253	0.487280529	0.842777745	1.65617599	1.91475585	0.952557223	1.602979398	0
TCGA-AA-A01K-01A-01R-A00A-07	mHigh	1.235788319	1.684010782	1.071556751	0.682393511	3.510759422	0.795517613	1.185422571	2.001550064	2.100641316	1.843421123	2.375373125	0.035764654
TCGA-AA-A01P-01A-21R-A083-07	mHigh	2.546882116	1.480420242	2.630987837	1.727354154	3.328319482	1.626812904	3.00737493	2.419242232	8.573446862	3.271231431	3.564158638	0.10353121
TCGA-AA-A01Q-01A-01R-A002-07	mHigh	0.427820684	1.047328984	2.115765728	0.866077126	2.281104732	0.401084302	1.907313724	1.512328036	1.470875211	1.776861994	1.978232246	0.056444801
TCGA-AA-A01R-01A-21R-A083-07	mHigh	2.816026201	1.922654566	1.565987041	1.720584923	1.68800127	0.862907586	3.514071749	0.978634962	4.06720846	2.625387397	3.026994766	0.133826527
TCGA-AA-A01S-01A-21R-A083-07	mHigh	0.253384236	0.196984664	0.14912927	0.041803688	2.178714641	0.026304324	0.121413331	0.612682759	0.174022842	0.370052656	1.159047858	0.015354834
TCGA-AA-A01T-01A-21R-A16W-07	Low	0.301002256	0.453543918	0.485117645	0.083928155	0.912649865	0.03562391	1.024816096	0.79776008	1.797262055	0.227001675	1.010994616	0.020768865
TCGA-AA-A01V-01A-23R-A083-07	mHigh	2.555791619	2.588972424	1.167036722	0.419538892	2.422071496	0.202010167	1.201947456	1.18142064	1.149324409	0.822118275	1.71338789	0.046421211
TCGA-AA-A01X-01A-21R-A083-07	Low	1.352137027	0.674731809	0.390227437	0.221815228	2.677846466	0.148738913	0.794436662	1.238909117	0.514904955	0.705048971	2.089125226	0
TCGA-AA-A01Z-01A-11R-A083-07	mHigh	0.316609184	0.371726122	0.273575566	0.117030053	2.631337144	0.129612738	0.356819915	1.166265537	0.198494154	0.583422805	1.186754085	0
TCGA-AA-A024-01A-02R-A00A-07	Low	0.947853143	1.947628757	0.337425664	0.235972083	2.375234095	0.031818626	0.528771332	0.916476644	0.763921421	0.507109594	1.417001833	0
TCGA-AA-A029-01A-01R-A00A-07	Low	0.305678743	0.470406711	0.401958066	0.14834845	1.862391877	0	0.64791311	0.914334899	0.438079892	0.759922794	1.522959662	0
TCGA-AA-A02E-01A-01R-A00A-07	mHigh	2.182692298	0.780478089	0.404903122	0.213751646	3.365356597	0.250355272	0.695815692	1.485684428	0.911269736	1.025737561	1.888850382	0.166329818
TCGA-AA-A02F-01A-01R-A089-07	mHigh	0.158207748	0.212756083	0.570365777	0.173255383	3.593999074	0.213876043	0.251931127	2.319704632	0.517829985	0.965691949	0.834225787	0
TCGA-AA-A02H-01A-01R-A089-07	mHigh	0.375512141	0.523060062	0.382390583	0.299010149	2.994199541	0.174022842	0.440420721	1.627233276	1.524414776	1.114033801	2.030759819	0.052694111
TCGA-AA-A02J-01A-01R-A00A-07	mHigh	0.287708686	0.160920188	0.317072478	0.068189259	2.949161371	0.049073097	0.270827916	1.34079012	0.297719672	0.570171448	0.874364191	0.028710586
TCGA-AA-A02K-01A-03R-A32Y-07	mHigh	0.203890227	0.355016264	0.219958398	0.147697444	2.474098531	0.228726355	1.704650675	1.296369301	0.303225478	0.966504298	1.647268453	0.02034218
TCGA-AA-A02R-01A-01R-A00A-07	mHigh	2.669797811	1.581158393	2.285372625	1.474825382	3.552069611	1.582700506	3.47134356	1.157173094	6.838484151	3.621711977	3.779375299	0
TCGA-AA-A02W-01A-01R-A00A-07	Low	0.364012054	0.866789314	0.5360529	0.537743345	3.761115034	0.339251427	0.669752467	1.367147375	1.478713002	1.00266652	1.701903865	0.029276182
TCGA-AA-A02Y-01A-43R-A32Y-07	Low	1.280837569	0.638583615	0.938850337	0.736215198	1.900219563	0.141040345	1.554343266	0.488617835	4.3305584	0.98207178	1.177024799	0.00662118
TCGA-AA-A03J-01A-21R-A16W-07	mHigh	1.347155379	1.275007047	0.93319492	0.637934776	1.5958378	0.317072478	2.011495639	1.164335768	2.680976911	1.592732095	3.089921812	0.067087965
TCGA-AD-5900-01A-11R-1653-07	Low	0.972619139	1.577247536	1.368600747	1.135009441	3.014426712	0.938097561	1.76608626	1.31736196	4.450624022	2.581471768	3.30875403	0.009060468
TCGA-AD-6548-01A-11R-1839-07	Low	1.360757558	1.506957317	1.482796665	1.144437998	2.584986545	1.202762485	1.327974725	2.466157238	3.916008409	2.613319476	3.091902897	0.020911066
TCGA-AD-6888-01A-11R-1928-07	Low	0.362890643	0.166843964	0.312432837	0.098689044	2.778313725	0.043764442	0.385927957	0.637563879	0.57956636	0.343009783	0.824890024	0
TCGA-AD-6889-01A-11R-1928-07	mHigh	0.69884077	0.894914748	0.810730997	0.49487638	2.751163753	0.343350966	0.769602498	1.016353684	0.537047519	1.080725874	1.69014887	0.041102772
TCGA-AD-6890-01A-11R-1928-07	mHigh	1.093830572	1.245799868	0.790355014	0.78257631	2.6393711	0.411751629	1.210513552	1.69434535	1.498046578	1.397857712	2.006082546	0.021053252
TCGA-AD-6895-01A-11R-1928-07	Low	1.842254789	1.521955279	2.432905973	1.118293271	2.692315599	0.716156852	2.085730568	1.768671318	3.421223299	2.139698684	2.27100727	0.025028794
TCGA-AD-6899-01A-11R-1928-07	mHigh	1.521804562	1.528871328	1.456648469	1.157819839	3.367846294	1.419161314	1.906621267	2.508403297	3.995430247	2.748289473	4.363465475	0.031395196
TCGA-AD-6901-01A-11R-1928-07	mHigh	1.031324613	0.989502361	1.566863852	0.766637562	3.349973822	0.813442599	1.626626032	2.59545592	2.812210685	2.484473303	3.54363198	0.036327492
TCGA-AD-6963-01A-11R-1928-07	Low	1.451540833	1.112032836	1.121015401	0.813114191	2.012997664	0.651040207	1.511265613	1.782366626	3.473202443	1.081271446	2.396680125	0.018491749
TCGA-AD-6964-01A-11R-1928-07	mHigh	2.709202395	1.464459166	2.153935011	1.664300785	3.426023167	1.8064478	3.028710586	2.676966919	4.026596475	3.71267281	4.503991062	0
TCGA-AD-6965-01A-11R-1928-07	Low	1.060324133	0.564231818	0.288771967	0.552967211	3.035377575	0.233274539	0.587653021	2.271246374	0.738897511	1.325328844	1.94287103	0.01948843
TCGA-AD-A5EK-01A-11R-A28H-07	mHigh	0.485735943	0.761625692	0.47518867	0.225398337	2.60833615	0.427820684	0.405556763	2.207705476	0.226015216	0.994145221	1.849478915	0
TCGA-AU-3779-01A-01R-1723-07	Low	1.07347751	1.344430849	1.10614728	0.87034499	2.890757962	0.876487478	1.162145571	1.494773999	1.968754331	2.107319617	3.601827233	0.043624477
TCGA-AU-6004-01A-11R-1723-07	mHigh	1.43162296	1.722203692	1.324061705	1.107754814	2.956409846	1.112633417	1.687060688	1.761625692	3.320903418	2.846633717	3.84705484	0.021479727
TCGA-AY-4070-01A-01R-1113-07	mHigh	1.218533207	1.919721445	0.786596362	0.983969487	2.967279296	0.866393698	1.715761612	1.964546499	1.612446867	1.466392198	2.412049832	0.097475959
TCGA-AY-5543-01A-01R-1653-07	Low	0.645517218	1.143850515	1.724475654	0.743299528	2.139829633	0.432745659	0.940880872	1.608809243	5.009396444	1.381947801	1.954345226	0.006333934
TCGA-AY-6197-01A-11R-1723-07	mHigh	0.677891557	1.526469505	1.47025051	0.719840555	2.581134284	0.472903624	1.358396262	1.825989096	0.908736064	1.311212455	2.370527002	0.03562391
TCGA-AY-6386-01A-21R-1723-07	Low	0.903809559	0.592445077	0.575021826	0.556502989	2.548411963	0.32964029	0.69634999	1.746527757	0.932136782	1.286703756	2.951867504	0
TCGA-AY-A54L-01A-11R-A28H-07	Low	0.310107409	0.382501257	0.186120184	0.177216201	3.204297251	0.024603367	0.572307624	1.128557365	0.194339249	0.265676925	0.635336495	0
TCGA-AY-A69D-01A-11R-A37K-07	mHigh	0.409472404	1.020768865	0.680864422	0.506703487	2.927839579	0.310921735	0.778208576	1.587364991	0.657274141	1.161758721	2.265286858	0.06942721
TCGA-AY-A71X-01A-12R-A37K-07	Low	0.263635404	0.563939074	0.321004474	0.112366523	3.027861775	0.094371211	0.649109565	0.849038477	0.170950553	0.558071669	0.791522378	0.043344505
TCGA-AY-A8YK-01A-11R-A41B-07	Low	0.44911232	0.861081942	0.322505058	0.21549223	2.807190033	0.247319935	0.540225701	1.831512469	0.469156632	1.097678211	2.184343778	0.07231164
TCGA-AZ-4308-01A-01R-1410-07	Low	1.014426712	0.694924754	0.319617934	0.641730978	1.679153521	0.116098552	0.938549274	1.124791311	1.0365385	1.269751322	2.259091668	0.034638318
TCGA-AZ-4313-01A-01R-1410-07	Low	0.38901606	0.241230036	0.544188607	0.303809967	2.859949676	0.180657108	0.653885489	1.002162421	1.260326813	0.489645688	1.246955265	0
TCGA-AZ-4315-01A-01R-1410-07	Low	0.853117391	1.127831348	0.888071052	0.343009783	2.498761466	0.800496148	1.659056854	1.353718496	2.748654438	2.30190951	2.691690486	0
TCGA-AZ-4323-01A-21R-1839-07	mHigh	3.46320392	2.740668564	0.809579079	3.217602977	4.182032765	1.489131853	3.23575769	2.460847388	2.048096653	2.123434446	3.43065995	0.134352387
TCGA-AZ-4614-01A-01R-1410-07	mHigh	0.878450703	0.455859809	0.279768422	0.396269112	2.058732098	0.186120184	1.244704428	1.090040415	3.594178274	0.905504943	0.634686193	0.028569152
TCGA-AZ-4615-01A-01R-1410-07	Low	1.742480562	1.078473209	1.848517786	1.71259578	2.884402553	1.24865627	2.724235519	1.215864939	5.362087598	3.257357668	2.728747725	0.10701825
TCGA-AZ-4616-01A-21R-1839-07	mHigh	1.625597806	0.919073069	2.515333994	0.944333734	3.063710013	0.500802053	2.060254951	1.141563582	4.414555017	1.835802834	1.436641592	0.015354834
TCGA-AZ-5403-01A-01R-1653-07	Low	0.273217473	0.447103068	0.386810946	0.238175419	3.775682702	0.686522938	0.336054824	1.933534871	0.664573859	1.790063025	2.137733025	0
TCGA-AZ-5407-01A-01R-1723-07	Low	0.702214251	0.378955461	0.377068206	0.541713066	2.876448187	0.481815574	0.96095646	1.410829519	0.725435792	1.338167659	1.911729925	0
TCGA-AZ-6598-01A-11R-1774-07	mHigh	0.978561749	0.738378743	0.739416093	0.4826418	2.750284917	1.106616329	1.837458899	1.471915779	1.365636553	2.515434926	2.669117498	0.009490503
TCGA-AZ-6599-01A-11R-1774-07	mHigh	0.279174108	0.128293401	0.472487771	0.282617721	2.984972074	0.113433803	0.441695937	1.170822399	0.709025897	0.328376934	0.525567789	0.017066724
TCGA-AZ-6600-01A-11R-1774-07	mHigh	0.937796341	0.767315799	0.740366343	0.726308091	3.537519723	0.977902667	0.756767124	2.647475696	0.486353976	2.742329649	3.503755787	0.035483152
TCGA-AZ-6601-01A-11R-1774-07	mHigh	2.031924464	1.347949066	1.67568046	1.521402571	3.203999822	1.786470905	1.976510281	2.449429314	3.434721625	3.209687297	4.070492374	0.015497569
TCGA-AZ-6603-01A-11R-1839-07	mHigh	0.69233792	0.765280131	1.422878839	0.416731671	2.973831658	0.791689067	1.249748715	2.810566494	3.299918657	1.964176804	3.445514838	0.006477564
TCGA-AZ-6605-01A-11R-1839-07	mHigh	1.086851688	1.555423532	0.932514778	1.310049225	3.53743275	1.370275897	1.212756083	3.498353002	1.753818443	2.497765632	3.53689837	0.008486889
TCGA-AZ-6606-01A-11R-1839-07	mHigh	0.240131118	0.23572706	0.80727248	0.230448976	2.460349405	0.241474126	0.527971113	1.831471933	0.586980861	0.60312187	0.889161996	0.014498127
TCGA-AZ-6607-01A-11R-1839-07	mHigh	0.97460273	0.831553004	2.652165223	0.667392601	3.926350558	1.724781221	1.177535148	2.184375519	2.708341763	2.724912159	3.515144728	0.028003278
TCGA-AZ-6608-01A-11R-1839-07	mHigh	0.231801023	0.273456211	0.174406419	0.124328135	2.157431827	0.047398789	0.301587647	1.154648013	0.120750053	0.3822799	0.722728309	0.006908369
TCGA-CA-5254-01A-21R-1839-07	mHigh	0.316956668	0.426425791	0.912496582	0.287472295	3.887535019	0.422663592	0.6019817	1.47134356	1.206705731	1.16542962	1.99494171	0.025170576
TCGA-CA-5255-01A-11R-1839-07	Low	0.194213156	0.332163688	0.496513481	0.205392513	2.680076759	0.114900024	0.384049807	0.659833246	1.423578171	0.525166845	1.195914485	0.025737561
TCGA-CA-5256-01A-01R-1410-07	Low	0.489234635	0.369047643	0.283210618	0.442014566	3.199106933	0.631895859	0.702214251	1.138552375	1.829808977	1.536301619	1.665028868	0
TCGA-CA-5796-01A-01R-1653-07	Low	0.446467986	0.388575307	0.584192858	0.464772806	3.715827493	0.507515586	0.463413204	1.932250191	1.224657734	1.382003156	2.138486844	0.011352507
TCGA-CA-5797-01A-01R-1653-07	mHigh	0.660654852	0.879078371	0.630125852	0.599508236	2.964472567	0.641730978	1.1212807	2.640366421	3.00451937	1.653793793	2.474228353	0.014212445
TCGA-CA-6715-01A-21R-1839-07	mHigh	0.104068226	0.114233744	0.280600049	0.085560625	2.98112199	0.215616477	0.098419558	2.127468202	0.101784524	0.525467563	0.986811375	0.02672925
TCGA-CA-6716-01A-11R-1839-07	mHigh	0.156137698	0.29172142	0.277627748	0.142478791	3.078012003	0.158983251	0.271186602	2.241718175	0.371503105	0.650764559	1.72700555	0.029700234
TCGA-CA-6717-01A-11R-1839-07	mHigh	1.69884077	1.309350837	1.235543265	1.83758	3.262643623	1.919149363	2.179096972	2.923643625	1.94362132	2.672968372	4.323427718	0.015782997
TCGA-CA-6718-01A-11R-1839-07	mHigh	2.223453442	2.03833082	3.424774319	1.585779796	3.125700689	1.880881397	3.444759816	2.324004081	8.338305404	2.969030733	3.83474155	0.014355293
TCGA-CA-6719-01A-11R-1839-07	mHigh	0.776103988	1.033722522	0.878843028	0.789103218	3.659467937	1.110563697	1.231678162	2.608856543	1.525668007	2.202041522	3.54664756	0
TCGA-CK-4947-01B-11R-1653-07	Low	1.055126225	1.21754094	0.855351901	1.395007943	3.387624474	1.021266505	1.407842178	2.072037181	1.847435749	2.22570681	3.545202352	0.007626092
TCGA-CK-4948-01B-11R-1653-07	Low	0.695370292	0.927896454	0.583519084	0.501311749	2.82558213	0.591296434	0.505382849	2.337425664	0.883542619	1.974015284	2.564670824	0.005759269
TCGA-CK-4950-01A-01R-1723-07	Low	1.500751074	1.099295204	0.903809559	0.966651949	2.649293547	0.671293372	1.34283916	1.856906036	1.154129501	1.966615038	3.267760499	0.027578727
TCGA-CK-4951-01A-01R-1410-07	Low	1.304511042	1.686657394	1.967279296	1.162145571	3.427324578	1.245069667	1.505992524	2.024319679	5.673259601	2.592660346	3.476809377	0.014212445
TCGA-CK-4952-01A-01R-1723-07	mHigh	0.459326692	0.308360875	1.035553533	0.111298453	2.966079718	0.335826224	0.725523046	1.632640476	0.542802827	1.567788797	2.539382179	0.007339046
TCGA-CK-5912-01A-11R-1653-07	Low	0.267236142	0.511366829	0.344942091	0.224163787	3.50036867	0.383054501	0.25761413	3.308855941	0.659102536	1.069152202	2.340505301	0
TCGA-CK-5913-01A-11R-1653-07	mHigh	0.915406169	1.309700074	1.512985335	0.932439187	3.379080266	0.68212379	1.025454096	2.070629757	2.137864152	2.031924464	2.925999419	0.013926706
TCGA-CK-5914-01A-11R-1653-07	mHigh	0.790355014	1.173703117	1.095856924	0.824156844	3.347977403	0.854075462	1.334625479	2.027755639	2.357608304	1.661111098	1.833740194	0.014212445
TCGA-CK-5916-01A-11R-1653-07	mHigh	2.1912152	1.277092083	1.864651695	1.426533138	3.605932812	1.596601257	2.688627983	1.910003456	2.727354154	3.082174594	3.383510768	0.009347172
TCGA-CK-6747-01A-11R-1839-07	mHigh	0.694924754	0.481092237	0.529171275	0.60473557	2.593999074	0.485632912	0.873025701	2.403676746	1.748976389	1.192131026	3.134960173	0.01235413
TCGA-CK-6748-01A-11R-1839-07	mHigh	0.338110596	0.534559685	0.461947582	0.361656083	3.251794823	0.789604066	0.400647221	2.264386299	0.454597057	2.284869433	3.513995979	0.012640181
TCGA-CK-6751-01A-11R-1839-07	mHigh	0.85941303	0.926454935	0.458487	0.762901548	2.555251725	0.537445175	0.986884171	2.53925809	0.828956476	1.404957604	2.340163443	0.008343459
TCGA-CM-4743-01A-01R-1723-07	Low	0.614003045	0.744849979	2.681786567	0.385044426	2.739696914	0.792355631	0.93364817	1.484602194	6.377901123	1.431462503	1.520195926	0
TCGA-CM-4744-01A-01R-A32Z-07	Low	1.445038028	0.895380183	0.820730401	1.088752204	2.650259068	0.327227468	1.673420741	0.806365306	4.804430503	1.895574071	1.352193538	0.011781859
TCGA-CM-4746-01A-01R-1410-07	Low	0.489542936	0.206643224	0.462680579	0.282617721	2.346134283	0.231678162	0.622086971	0.788685711	1.403976623	0.480988873	0.950169766	0
TCGA-CM-4747-01A-01R-1410-07	Low	0.443394475	0.612494048	0.29818907	0.155231116	1.858736968	0.271186602	0.882525673	1.015354834	0.737254104	1.208891775	2.470172404	0.042644337
TCGA-CM-4748-01A-01R-1410-07	Low	0.748718834	0.999927863	0	0.767739536	3.161307264	0.665938454	1.632593949	1.887408291	1.016139703	1.873773834	2.986192466	1.239947884
TCGA-CM-4751-01A-02R-1839-07	Low	1.796929943	1.810525365	1.235543265	1.460061021	3.280614895	0.945757508	1.916438427	2.123434446	2.685334695	1.963991922	2.469964098	0.007626092
TCGA-CM-4752-01A-01R-1410-07	Low	0.736648166	1.634035597	0.950244434	0.680954414	3.120915901	0.871764811	1.160984708	1.661156715	3.314159946	2.393223975	2.583278374	0
TCGA-CM-5341-01A-01R-1410-07	Low	0.27643711	1.315971913	0.84607203	0.681134379	3.446864945	1.948002715	0.63282657	1.231248066	3.48297732	3.575070247	2.535206934	0
TCGA-CM-5344-01A-21R-1723-07	mHigh	0.372952098	0.450907702	0.549225575	0.321928095	3.59409465	0.516418642	0.284514133	1.905543451	0.378622596	1.481557281	1.656450606	0.032383005
TCGA-CM-5348-01A-21R-1723-07	Low	1.115033243	1.300592341	1.214746523	0.798672679	3.6709083	1.065985829	0.80240004	1.996424904	1.911116306	3.260146127	4.455254878	0.029276182
TCGA-CM-5349-01A-21R-1723-07	mHigh	0.090988888	0.582266953	0.705668325	0.465399883	3.937061852	0.982582947	0.567642792	1.914870633	0.937419727	2.244065037	3.209749673	0.009347172
TCGA-CM-5860-01A-01R-1653-07	Low	0.709555326	1.277984747	0.812867836	0.732138928	3.804001915	1.428732001	0.652234073	2.360869904	2.284099506	2.595026184	3.009418839	0
TCGA-CM-5861-01A-01R-1653-07	mHigh	0.766128675	1.32981248	1.057415612	0.410341105	3.524189078	0.286526343	2.946637297	1.544485386	3.067242885	1.233642683	1.469833892	0
TCGA-CM-5862-01A-01R-1653-07	Low	0.415650514	0.377068206	0.245252252	0.10433666	3.627688542	0.3222743	0.150039693	2.224194664	0.495899786	0.844867676	0.951363988	0.020768865
TCGA-CM-5863-01A-21R-1839-07	Low	0.258458623	0.348459062	0.784336461	0.24902051	3.245754242	0.722553458	0.724213687	1.413214946	1.323427718	1.854434575	3.03231247	0.051302489
TCGA-CM-5864-01A-01R-1653-07	Low	0.934931606	0.710172748	0.479644475	0.259302621	3.073048991	0.443394475	0.633570707	2.434428071	1.324925784	1.13796249	1.788142771	0.011066201
TCGA-CM-5868-01A-01R-1653-07	Low	0.232292362	0.349252032	0.367147375	0.183073576	3.230387489	0.328951324	0.310107409	1.21238257	0.598936834	1.663116867	1.390392546	0.012497163
TCGA-CM-6161-01A-11R-1653-07	mHigh	1.127897364	1.062812492	0.886120884	1.238236574	3.093898163	0.736561583	0.920903029	2.396899284	1.285698126	2.074882159	3.281089891	0.030265443
TCGA-CM-6162-01A-11R-1653-07	mHigh	1.495234655	1.14110576	2.169796756	1.604877868	4.603288069	2.137470735	1.552721349	2.871488844	2.745947209	3.37534532	4.798838544	0.029982866
TCGA-CM-6163-01A-11R-1653-07	Low	0.848718074	1.43055291	0.901571685	1.095519396	3.462078502	0.909273882	1.207518077	2.019310501	2.352589052	2.005220313	3.442226945	0.035201596
TCGA-CM-6164-01A-11R-1653-07	Low	1.051928885	0.828144102	0.876408894	0.695993813	3.16079114	0.790271594	1.414947328	1.901996376	3.302216677	1.542059898	1.94673086	0.01306915
TCGA-CM-6165-01A-11R-1653-07	Low	0.605968359	0.753690103	0.805209896	0.901339983	3.650787532	1.068808367	0.696260954	2.638050661	2.124361224	2.311706543	3.543644352	0.027295624
TCGA-CM-6166-01A-11R-1653-07	mHigh	0.193960937	0.30987466	0.371503105	0.290306435	3.38849265	0.10353121	0.32964029	2.133366243	0.823586335	0.440314402	1.230817842	0
TCGA-CM-6167-01A-11R-1653-07	mHigh	0.65718266	1.464093165	0.782324685	1.401685072	4.260989139	1.285224645	0.644410078	3.75033852	1.438984753	2.501439145	4.048262346	0.04558276
TCGA-CM-6168-01A-11R-1653-07	mHigh	0.993058391	1.960289284	1.310456462	1.3305584	3.821791836	1.678477606	0.885730534	3.088497816	2.009418839	2.80169672	4.25062056	0.014640947
TCGA-CM-6169-01A-11R-1653-07	mHigh	1.300592341	2.392729562	1.932665948	1.850919409	3.865245796	2.058489678	1.793396522	3.343720491	3.416488481	3.025028794	4.48705538	0.054501216
TCGA-CM-6170-01A-11R-1653-07	mHigh	0.621524444	0.711230572	0.955089574	0.65094833	3.12232484	0.795683841	0.763156584	1.827940937	1.83163407	1.670069847	3.211681972	0.014640947
TCGA-CM-6171-01A-11R-1653-07	mHigh	0.870108218	1.390832744	1.412347974	0.622180704	3.251052497	0.702125576	1.522507776	2.421640728	1.191878443	1.52084965	3.013801678	0.024035935
TCGA-CM-6172-01A-11R-1653-07	mHigh	0.345509924	0.728573603	0.385375813	0.337083076	3.33903759	0.685805625	0.725784775	2.522557993	0.818686981	1.333767192	2.82609082	0.008486889
TCGA-CM-6674-01A-11R-1839-07	mHigh	0.832444482	0.902034978	0.893595198	0.81991338	3.295370388	0.800413313	1.357045213	1.909465911	2.409119344	2.265886918	2.798569004	0
TCGA-CM-6675-01A-11R-1839-07	Low	0.768163147	0.874521579	0.814181243	0.577150837	3.197535181	0.349138777	0.65608444	1.424277164	0.812867836	1.38211386	1.947703556	0.008200014
TCGA-CM-6676-01A-11R-1839-07	Low	0.413810687	0.714135594	0.34879896	0.235236889	3.224457089	0.19887128	0.504976256	2.04708464	0.772899122	1.045023522	2.31571113	0.045722536
TCGA-CM-6677-01A-11R-1839-07	Low	1.046281503	1.284040264	0.777114574	0.769602498	3.025400941	0.91823356	1.265916914	2.641546029	2.202355028	1.704960471	2.557140471	0.011924948
TCGA-CM-6678-01A-11R-1839-07	Low	0.257734802	1.054501216	0.198368423	0.230448976	2.901745437	0.244521774	0.328376934	1.534758869	0.677350377	0.595312689	1.636079338	0.033229161
TCGA-CM-6679-01A-11R-1839-07	mHigh	0.874836303	1.078336571	0.584866318	0.720366031	3.710161725	0.716947009	0.867896464	2.203858913	1.212444829	1.830742091	2.942289287	0.061707085
TCGA-CM-6680-01A-11R-1839-07	mHigh	1.130469661	1.524815928	1.38272258	0.921969435	3.480872581	0.868765772	1.34135959	2.206674478	3.105460182	2.158724796	3.327328083	0.031395196
TCGA-D5-5537-01A-21R-1928-07	mHigh	0.462261769	0.563255771	0.437760394	0.408385791	3.760306122	0.299947954	0.332507446	1.719314887	0.652050466	1.25344475	2.063364879	0.060324133
TCGA-D5-5538-01A-01R-1653-07	Low	0.905504943	1.202323681	1.574585959	0.933723698	3.151144434	1.90446483	1.053319904	1.973574542	1.298599668	3.338281778	3.899001568	0.008630305
TCGA-D5-5539-01A-01R-1653-07	Low	0.254473108	0.657731457	0.664846882	0.532466583	3.212849447	0.601696516	0.467175123	1.906967537	1.384491944	2.074334166	3.336426222	0.015354834
TCGA-D5-5540-01A-01R-1653-07	Low	0.39791246	0.577924245	0.721153887	0.252536767	3.141727055	0.712727829	0.575602777	0.862590248	1.929147132	1.43397428	0.871528271	0
TCGA-D5-5541-01A-01R-1653-07	Low	0.892663024	1.161823203	1.186310383	0.91899677	2.895011726	1.281846592	1.047189364	2.304365013	2.529246252	2.683696454	3.828611273	0.043904394
TCGA-D5-6529-01A-11R-1774-07	mHigh	1.782785965	1.50624648	1.564963421	1.34619103	3.368475032	1.384602458	2.024071406	2.179893171	2.816620185	2.474513919	3.722750164	0.042924445
TCGA-D5-6530-01A-11R-1723-07	mHigh	1.446097392	1.27727066	1.75527217	1.176833371	2.768396081	1.296662968	2.208954185	1.366420139	2.439490164	2.383662825	3.539543478	0.008486889
TCGA-D5-6531-01A-11R-1723-07	mHigh	1.275066662	1.18922364	1.579759427	1.006549374	2.765662037	1.239764627	2.314957492	1.600555219	2.863343811	2.526519583	3.375692842	0.040401515
TCGA-D5-6532-01A-11R-1723-07	Low	0.27643711	0.14208663	0.313245852	0.191309967	2.638815273	0.172999473	0.309292623	1.695102986	0.867975514	0.762306289	1.385044426	0
TCGA-D5-6533-01A-11R-1723-07	mHigh	0.673918183	0.757450016	1.525718114	0.351741389	2.668890656	0.60767356	0.868212636	2.847175138	2.742070904	1.321466359	2.546585829	0.034638318
TCGA-D5-6534-01A-21R-1928-07	mHigh	2.09362778	2.541043941	2.183994584	2.526219085	3.725872007	2.21428026	1.283566239	3.007500517	2.996696055	3.812631707	5.143364845	0.058662839
TCGA-D5-6535-01A-11R-1723-07	mHigh	1.118293271	1.55758164	1.519239949	1.080521232	2.908467081	0.984552895	1.080657663	2.492391602	3.129431401	1.564622052	2.912228299	0.03407482
TCGA-D5-6536-01A-11R-1723-07	mHigh	0.034919984	1.390942773	1.12651038	0.065434446	3.742534455	1.127303106	0.427713432	2.293370484	0.261951979	1.693364288	2.960826756	0
TCGA-D5-6537-01A-11R-1723-07	Low	0.6073895	0.428142391	1.11216632	0.270229907	3.245906325	0.43306627	0.724650272	1.035201596	1.539928043	1.03794443	1.166072676	0.007626092
TCGA-D5-6538-01A-11R-1723-07	mHigh	0.184470737	0.244887059	0.089904868	0.030971642	2.996641829	0.160403926	0.109962253	2.021444193	0.071076162	0.62396048	1.42368573	0.015069322
TCGA-D5-6539-01A-11R-1723-07	Low	0.446785562	0.46320392	0.770025564	0.525467563	3.200912333	0.589571754	0.967980126	2.601411277	1.333709954	1.307661669	3.277895506	0.008486889
TCGA-D5-6540-01A-11R-1723-07	Low	1.13395801	0.911269736	1.2310637	0.831471933	3.660152815	0.819831652	1.438133135	1.934252282	3.241977431	1.573229086	2.462366483	0.016353684
TCGA-D5-6541-01A-11R-1723-07	Low	0.876330305	0.881586316	1.394678761	0.859094923	3.517237893	1.763496561	1.602741913	2.101078532	2.939358239	3.25758396	3.479230561	0.005759269
TCGA-D5-6898-01A-11R-1928-07	mHigh	0.6617496	1.035694283	1.095316842	0.980610305	3.250021697	1.075395714	1.023823091	2.423013352	3.141759747	2.311125245	3.79863121	0.046002047
TCGA-D5-6920-01A-11R-1928-07	mHigh	0.976510281	1.657274141	1.403267722	0.647084213	2.586788758	0.755827619	1.559198105	2.298951516	1.323312418	1.509037042	3.073151847	0.033511102
TCGA-D5-6922-01A-11R-1928-07	mHigh	0.866947531	1.129348967	0.888071052	0.785508704	3.410218975	1.07751647	1.337368572	2.45691126	2.980719967	1.985901123	3.860615238	0.086240276
TCGA-D5-6923-01A-11R-A32Z-07	mHigh	0.518132236	1.0360461	0.815329494	0.309991039	3.369982886	0.875622813	0.646623508	2.907159874	1.666438482	1.502585202	3.031959741	0.034215715
TCGA-D5-6924-01A-11R-1928-07	mHigh	1.302991616	1.67766609	1.442757758	1.232108129	3.46742296	1.719095803	1.225645121	3.127864357	3.95119611	2.385817545	3.784158449	0.061015775
TCGA-D5-6926-01A-11R-1928-07	mHigh	1.023610215	0.821465324	1.423255444	0.646439186	3.692605738	1.316609184	0.956205376	2.804032902	3.027171749	2.23661507	3.440194784	0.0614306
TCGA-D5-6927-01A-21R-1928-07	mHigh	1.900799199	1.989429697	2.023681177	1.30626224	3.061897137	1.621336886	1.654618845	2.196607044	2.714069636	2.707281818	3.63988042	0
TCGA-D5-6928-01A-11R-1928-07	mHigh	4.242823504	3.289981972	3.801976021	3.101633269	3.372241716	2.743773454	4.108164784	3.126642531	7.571739752	4.131334307	5.19315275	0.201508404
TCGA-D5-6929-01A-31R-1928-07	Low	0.877116001	0.897085497	0.557091444	0.497944422	3.375539942	0.697684871	0.841490128	2.176578094	1.112499976	1.750177706	2.548683218	0.041102772
TCGA-D5-6930-01A-11R-1928-07	mHigh	1.670568446	1.388465097	1.085084679	1.608004893	2.858816521	0.750520755	1.915214929	1.957431763	3.177630819	2.428464026	3.236875245	0.03885755
TCGA-D5-6931-01A-11R-1928-07	mHigh	1.190425227	1.030901038	1.218223197	1.014926544	3.676436676	1.146785541	1.59779335	2.18027519	1.122341408	2.169251587	3.513654966	0.040682059
TCGA-D5-6932-01A-11R-1928-07	mHigh	0.760519037	0.956205376	0.644040843	0.55326219	2.959176637	0.813032078	0.985864701	2.272351716	0.695815692	1.730705161	2.691511832	0.021906077
TCGA-D5-7000-01A-11R-A32Z-07	mHigh	0.966430467	0.828550347	1.213938238	0.776272468	2.911039586	0.891808001	1.144699025	2.378234155	2.97335412	1.861756906	3.083383588	0.020484422
TCGA-DM-A0X9-01A-11R-A155-07	Low	1.291957116	0.64745267	0.685536541	0.695192093	2.501158859	0.310340121	1.650718613	1.751506569	1.521352314	1.311212455	1.544683205	0.025595836
TCGA-DM-A0XD-01A-12R-A155-07	mHigh	0.30439422	0.277865757	0.660837368	0.173127433	2.707900214	0.374065718	0.622180704	1.206893236	0.377068206	0.625270489	0.929488038	0
TCGA-DM-A0XF-01A-11R-A155-07	Low	0.532566323	0.781401682	0.467383831	0.541613956	2.23661507	0.381283373	0.936289295	1.105812151	2.27482819	1.456122744	2.076080169	0.03407482
TCGA-DM-A1D0-01A-11R-A155-07	Low	0.061292338	0.098823768	0.146785541	0.024886999	2.680954414	0.120750053	0.614474283	1.107754814	0.049351959	0.437334286	1.153610802	0.005184376
TCGA-DM-A1D4-01A-21R-A155-07	Low	0.350610395	0.622180704	0.283921772	0.357383094	2.732703354	0.136847604	0.755485829	1.415271918	0.741833681	0.621899486	0.744677789	0.012783185
TCGA-DM-A1D6-01A-21R-A155-07	mHigh	0.044883678	0.035342381	0.162725653	0.070526721	3.136010874	0.091395186	0.368153711	0.683741362	0.223051788	0.314406508	0.649661441	0.009060468
TCGA-DM-A1D7-01A-11R-A155-07	Low	0.461738086	0.70194821	0.342440964	0.204641566	2.991245185	0.163756333	0.984771612	2.002630519	1.39330636	0.88424624	1.613390205	0.005902957
TCGA-DM-A1D8-01A-11R-A155-07	Low	0.594835149	0.443924858	0.511164389	0.426103701	3.118359726	0.081612323	1.085832524	1.295311607	0.624241296	0.753518965	1.344714894	0.021479727
TCGA-DM-A1D9-01A-11R-A155-07	Low	0.222186307	0.486044993	0.522758841	0.254473108	2.762774013	0.160274831	0.675725619	1.059355278	0.632919608	0.775429871	1.338338835	0
TCGA-DM-A1DA-01A-11R-A155-07	Low	0.47394273	0.228849468	0.228110634	0.137241192	2.491724851	0.100708589	0.483054736	1.031395196	0.503043371	1.244278199	1.484086559	0.005471851
TCGA-DM-A1DB-01A-11R-A155-07	mHigh	0.624802765	0.7114068	0.421586873	0.671021568	3.092714864	0.239642442	1.114633549	1.825948405	1.078814748	0.815247506	1.318808503	0.105678078
TCGA-DM-A1HA-01A-11R-A155-07	Low	1.030689204	0.263995882	1.209141398	0.347665656	1.059978188	0.174406419	1.348459062	0.733007184	1.626812904	0.984625805	0.992405899	0.026587622
TCGA-DM-A1HB-01A-21R-A180-07	Low	0.186754085	0.474358163	0.728486533	0.269272578	2.771906701	0.334225008	0.271903706	1.455386407	0.315102453	0.957320316	1.31051463	0.006190289
TCGA-DM-A280-01A-12R-A16W-07	Low	0.151858817	0.180020521	0.50771854	0.065848003	3.130222524	0.340049473	0.235972083	1.279411863	0.031677496	0.992985906	1.728747725	0
TCGA-DM-A282-01A-12R-A16W-07	Low	0.178491568	0.341871921	0.206268125	0.228603232	3.229418727	0.155231116	0.367930141	1.70305639	0.340163443	0.668754533	1.541713066	0.006764782
TCGA-DM-A285-01A-11R-A16W-07	mHigh	0.126840735	0.278341659	0.237686079	0.088548697	3.905678223	0.229957009	0.468843943	2.001910306	0.177088602	1.237441347	1.727789789	0.012068023
TCGA-DM-A288-01A-11R-A16W-07	mHigh	0.162854528	0.090988888	0.112900262	0.026162654	2.217106608	0.032665112	0.064331046	1.038506418	0.011495639	0.839153387	1.189919418	0
TCGA-DM-A28A-01A-21R-A32Y-07	mHigh	0.506601942	0.599603448	0.659833246	0.217851097	3.599960435	0.787098082	1.028074025	1.554588852	1.163112244	1.594022969	1.929412288	0.015069322
TCGA-DM-A28C-01A-11R-A32Y-07	Low	0.142740172	0.013355059	0.107286135	0.046141782	2.260778432	0.057692867	0.200629898	1.389291462	0.19887128	0.388024176	1.381283373	0.027012465
TCGA-DM-A28E-01A-11R-A32Y-07	Low	0.143001506	0.339707507	0.352419559	0.152118504	1.63301264	0.10017032	0.402503901	1.132642643	0.543396896	0.339593501	0.866393698	0
TCGA-DM-A28F-01A-11R-A32Y-07	Low	0.384602458	0.458591988	0.313361959	0.28936234	2.463570146	0.233397264	0.635243612	1.213565031	1.758217884	0.551294521	1.237441347	0
TCGA-DM-A28G-01A-11R-A16W-07	mHigh	0.642100805	0.717298052	0.295135249	0.30987466	2.966430467	0.273098089	0.530470325	1.524264315	0.830823203	0.889006197	1.835762419	0.020768865
TCGA-DM-A28H-01A-11R-A16W-07	Low	0.271903706	0.443924858	0.338795203	0.196732928	2.521452826	0.217354814	0.167229454	2.135042286	0.294782469	1.063226802	1.21200896	0.013497992
TCGA-DM-A28K-01A-21R-A32Y-07	Low	0.273814245	0.095316842	0.500700092	0.126840735	3.764654009	0.27524549	0.540126488	1.664255268	0.957840327	1.054084393	1.787975671	0.008343459
TCGA-DM-A28M-01A-12R-A16W-07	Low	0.124592825	0.067914014	0.425781539	0.09085343	2.52994585	0.079429315	0.086647913	1.052555009	0.851039386	0.32998465	0.454912848	0
TCGA-F4-6459-01A-11R-1774-07	mHigh	0.809990584	0.469469253	0.399991351	0.616639997	3.923101629	0.656542133	0.789103218	2.460716357	0.819995103	2.20867332	3.495605631	0.045303168
TCGA-F4-6460-01A-11R-1774-07	mHigh	0.907429101	0.645148266	0.57695742	0.472591746	3.205017088	0.672017935	1.39088776	2.621735417	1.552327882	1.512985335	2.892837852	0.061845307
TCGA-F4-6461-01A-11R-1774-07	mHigh	0.935836874	2.018491749	0.820567033	0.684459702	3.562938414	0.439250781	0.663207972	2.375678942	1.089430353	1.445144	2.406645508	0.03562391
TCGA-F4-6463-01A-11R-1723-07	mHigh	1.968828044	2.37692934	0.540424105	0.624428477	4.022589749	0.599508236	1.135272179	2.809188041	1.834306703	1.464406886	2.49487638	0.026162654
TCGA-F4-6569-01A-11R-1774-07	mHigh	0.706110557	0.618802465	0.585251011	0.559442866	3.792459754	1.144568518	0.915253179	2.791730736	0.743471883	2.685446835	4.100632907	0
TCGA-F4-6570-01A-11R-1774-07	mHigh	2.058351134	1.297308823	1.915941506	1.290188457	2.780289099	1.859572057	2.831350318	2.36999684	5.029338031	3.651315802	4.426009744	0.052415894
TCGA-F4-6703-01A-11R-1839-07	mHigh	2.592732095	2.620867884	2.833436616	1.866195849	3.735099705	2.803991586	2.690350044	3.108842233	4.848382576	4.049996622	5.149434163	0.022900402
TCGA-F4-6704-01A-11R-1839-07	mHigh	0.977756163	0.963400138	0.621993232	0.840604223	3.792563869	1.29795439	1.267056318	2.606134231	2.053702199	2.314638527	3.839234028	0
TCGA-F4-6805-01A-11R-1839-07	mHigh	0.849358809	1.176067406	1.118559071	0.971810227	3.367035516	1.201069218	1.096396804	2.717363862	1.380618638	2.807561007	3.81991338	0
TCGA-F4-6806-01A-11R-1839-07	mHigh	0.684998222	0.6296597	0.555325359	0.427498905	3.043397004	0.327572404	0.623773238	1.839878988	1.558316621	0.842697303	1.719533939	0
TCGA-F4-6807-01A-11R-1839-07	Low	1.722072509	1.318403617	1.564670824	1.361992886	3.881419908	1.475603745	1.98899364	2.546585829	3.161242758	2.302494533	3.981432567	0.035060797
TCGA-F4-6808-01A-11R-1839-07	Low	0.37517848	0.151728955	0.459851251	0.208891775	2.157140749	0.227371423	0.267595722	1.596982834	0.337539842	0.288771967	0.738032794	0.040261223
TCGA-F4-6809-01A-11R-1839-07	mHigh	1.312490925	1.04565265	0.659193895	0.957171707	2.905447179	0.802565477	1.127303106	2.545029324	1.545078762	2.004932788	2.95071102	0.034638318
TCGA-F4-6855-01A-11R-1928-07	mHigh	0.416623592	0.661384776	0.662387819	0.461842838	3.505014379	1.209328587	0.286053134	2.55758164	0.923491507	2.29130886	3.503475951	0.064469017
TCGA-F4-6856-01A-11R-1928-07	Low	0.958063131	0.759411533	0.687777377	0.852078763	3.159500022	0.285461405	1.174022842	2.014176731	1.391712738	1.330501035	1.704119443	0.025879273
TCGA-G4-6293-01A-11R-1723-07	Low	1.269033146	1.50908773	1.685536541	0.985136067	2.997924634	0.792105706	1.627233276	2.250749397	2.068945911	1.586884813	2.888636108	0.044324169
TCGA-G4-6294-01A-11R-1774-07	Low	0.602836912	0.443606651	0.418459838	0.157431827	2.409173667	0.280124892	0.455018097	1.652738873	0.733527887	1.278103728	2.570584365	0.068602027
TCGA-G4-6295-01A-11R-1723-07	mHigh	1.620164096	1.751420872	1.238970241	1.480109985	3.124874006	0.930169608	2.29818907	1.88424624	2.956725789	1.894061059	2.951158802	0.018776585
TCGA-G4-6297-01A-11R-1723-07	Low	0.923263298	1.408983529	0.753946772	0.808838074	2.898072882	1.01485515	1.012425648	2.318172203	1.946206829	2.381089523	3.129744606	0.040962548
TCGA-G4-6299-01A-11R-1774-07	Low	1.821710215	1.651086143	0.738032794	1.117960953	3.281312491	1.281193775	2.608407124	1.574343754	1.667755908	3.012568674	3.340049473	0.025028794
TCGA-G4-6303-01A-11R-1774-07	mHigh	0.40206725	0.934252282	0.727964007	0.489337409	2.974107088	0.615322123	0.674551043	2.272799586	1.656221763	1.561252808	3.194670192	0.037171338
TCGA-G4-6304-01A-11R-1928-07	mHigh	0.856069402	0.924632007	0.686522938	0.363114995	2.198808432	0.330328927	1.048166421	0.683741362	1.833213951	1.511468039	1.562034783	0.03040671
TCGA-G4-6306-01A-11R-1774-07	Low	0.860525852	0.707348087	0.587940994	0.931153531	2.288771967	0.062121712	1.010421805	0.855431641	1.015568932	0.810977717	0.925543759	0.012211084
TCGA-G4-6307-01A-11R-1723-07	Low	0.250233981	0.31103803	0.228849468	0.189160371	3.100977648	0.092883966	0.514400039	1.123401336	0.21971064	0.33468268	1.376568225	0.015069322
TCGA-G4-6309-01A-21R-1839-07	mHigh	0.862431554	0.994145221	0.573762296	0.662114331	2.714179564	0.336854639	0.899794348	1.713255902	0.450802153	1.374733478	2.95863855	0.019915368
TCGA-G4-6310-01A-11R-1723-07	Low	0.172231469	0.050327554	0.310921735	0.044324169	3.68939981	0.129217064	0.697417994	0.740711733	0.134878054	0.249991368	1.241535142	0.01306915
TCGA-G4-6311-01A-11R-1723-07	mHigh	0.683651545	0.684010782	0.597888675	0.645148266	3.292369492	1.078678143	0.501719377	1.782282743	0.737081005	2.504162725	2.997924634	0.027720258
TCGA-G4-6314-01A-11R-1723-07	mHigh	0.46894818	0.834549424	0.493647334	0.659011171	3.85431488	0.779133624	0.982509934	2.240314329	1.128161401	1.72141641	3.146068641	0.014926544
TCGA-G4-6315-01A-11R-1723-07	mHigh	0.212133508	0.107821756	0.297602299	0.195851509	3.21633069	0.170181458	0.446044443	2.552795112	0.415001431	0.341644241	0.924099886	0.018918982
TCGA-G4-6317-01A-11R-1723-07	Low	0.640528385	0.219462839	0.09936254	0.236339539	3.363255197	0.067914014	0.574343754	0.670387157	0.408820535	0.379620962	0.177343788	0.020057652
TCGA-G4-6317-02A-11R-2066-07	Low	0.018634174	0.036327492	0.128161401	0.006477564	2.859870186	0.063226802	0.111432005	1.311909942	0.011209361	0.797511089	0.880646348	0
TCGA-G4-6320-01A-11R-1723-07	mHigh	0.518232972	0.423847055	0.209890007	0.493647334	2.682797999	0.179128829	0.81204635	0.766213502	0.398897571	0.719139622	1.281134413	0.010063683
TCGA-G4-6321-01A-11R-1723-07	Low	0.989502361	0.580434959	0.67210848	0.654618845	2.107386579	0.231801023	1.047119549	1.005040617	0.556797247	0.841490128	1.428839177	0.009060468
TCGA-G4-6322-01A-11R-1723-07	mHigh	0.702214251	0.729182941	0.923795728	0.341985747	2.645079077	0.408603179	0.838185352	2.569369566	1.353662045	0.890096434	1.719709156	0.050188223
TCGA-G4-6323-01A-11R-1723-07	mHigh	1.496666864	1.305562016	0.681134379	0.986592967	3.505675017	0.443394475	0.704694936	1.015069322	1.68513282	1.037874166	1.548436625	0.029841557
TCGA-G4-6586-01A-11R-1774-07	Low	1.711759193	0.924708008	1.406863158	1.355862006	2.201696586	0.312432837	2.57669143	1.071831302	3.428249611	2.019986512	1.952855377	0.03083043
TCGA-G4-6588-01A-11R-1774-07	mHigh	0.662387819	1.057484931	0.995448338	0.644686943	3.295576103	0.77930175	1.14280551	1.904233592	1.11789448	1.817827881	2.734048403	0.035342381
TCGA-G4-6625-01A-21R-1774-07	Low	1.839072743	2.752727186	2.027967904	1.927934369	3.343606801	1.629333304	2.264896684	2.654825034	3.355650617	2.654618845	3.997165929	0.06502077
TCGA-G4-6627-01A-11R-1774-07	mHigh	1.185422571	1.275364696	1.010493419	1.41267315	3.282854909	0.820567033	1.508530069	2.282854909	3.672674256	2.173479267	2.704053025	0.025170576
TCGA-G4-6628-01A-11R-1839-07	mHigh	2.073340397	2.388685507	2.23431737	1.924479992	3.706563705	1.984443524	3.006872474	2.194213156	4.651620044	3.325487158	4.080205685	0.022616379
TCGA-NH-A50T-01A-11R-A28H-07	mHigh	0.125651102	0.272859292	0.331361267	0.12498977	2.862292681	0.097341109	0.213627239	1.364908555	0.241718175	0.618144666	0.994579724	0.021763974
TCGA-NH-A50U-01A-33R-A37K-07	mHigh	0.84967907	0.221938932	0.412185359	0.085560625	2.94076814	0.421263701	0.777703755	1.985901123	0.065434446	1.673692094	2.305532832	0.011066201
TCGA-NH-A50V-01A-11R-A28H-07	mHigh	0.973941836	1.751420872	1.185549435	1.094641454	3.07946345	0.94027953	0.848718074	2.044324169	1.953786713	1.719227257	2.570851483	0.043344505
TCGA-NH-A6GA-01A-11R-A37K-07	mHigh	0.529171275	0.867896464	0.52947116	0.500802053	1.427069755	0.279768422	0.93062381	2.273098089	0.914181795	1.499986164	2.862808425	0.056444801
TCGA-NH-A6GB-01A-11R-A37K-07	mHigh	0.765959006	1.272501021	0.998773188	0.620680241	2.331447262	0.513894947	1.270289719	1.68063942	1.371893362	1.234501321	1.904965719	0
TCGA-NH-A6GC-01A-12R-A41B-07	Low	0.40457619	0.693051993	0.801986364	0.192067884	3.909110637	0.45638563	0.725959235	1.948750342	0.282380495	1.181357028	2.323168279	0.038436182
TCGA-NH-A8F7-01A-11R-A41B-07	mHigh	0.078063256	0.149259365	0.51772922	0.075327251	2.509898489	0.193960937	0.156396617	1.627606838	0.198116929	0.647636863	1.184470737	0.047398789
TCGA-NH-A8F7-06A-31R-A41B-07	mHigh	0.041663532	0	0.213627239	0.014498127	2.666665711	0.012068023	0.111699072	1.789103218	0	0.642840175	1.088005871	0.021053252
TCGA-NH-A8F8-01A-72R-A41B-07	mHigh	0.607484193	0.645609441	0.755571284	0.40053793	2.908889747	0.645517218	0.861875984	1.884636991	0.588516767	2.00604663	2.663207972	0.06474492
TCGA-QG-A5YV-01A-11R-A28H-07	mHigh	0.726308091	0.731965214	0.563548655	0.455018097	2.989883784	0.343805752	0.666483931	1.110095929	1.621055503	1.113233748	1.889434603	0.014498127
TCGA-QG-A5YW-01A-11R-A28H-07	mHigh	1.067019106	1.243242546	1.113100363	0.815657398	3.109527722	0.693141227	1.340960985	2.049526221	2.807313702	1.645056013	2.763092829	0.031536353
TCGA-QG-A5YX-01A-11R-A28H-07	Low	0.305795461	0.71026093	0.368712484	0.357383094	2.722378586	0.150949541	0.313826296	1.658417159	0.406210109	0.704252269	1.299596349	0.014069583
TCGA-QG-A5Z2-01A-11R-A28H-07	mHigh	1.546314179	1.857901396	1.22983399	1.73456873	3.038190327	0.43199729	1.580965513	0.888850382	1.85814018	1.52511672	2.299742861	0.072723231
TCGA-QL-A97D-01A-12R-A41B-07	mHigh	1.455439015	1.891030268	0.890563427	1.563451034	2.544633753	0.576086724	1.984443524	1.782114963	1.957617488	1.731443946	2.18030702	0.057554246
TCGA-RU-A8FL-01A-11R-A37K-07	Low	0.195221593	0.191562651	0.087598618	0.064882852	2.82397349	0.013783815	0.224410782	0.945008328	0.129348967	0.500598124	0.656450606	0.039699918
TCGA-SS-A7HO-01A-21R-A37K-07	mHigh	0.308477377	2.253838032	0.593497197	0.078609835	2.322014654	0.103933991	0.590338533	2.682191225	0.168385305	0.436908052	1.91808087	0.046141782
TCGA-T9-A92H-01A-11R-A37K-07	Low	0.40294042	0.622836666	0.510455622	0.30591217	2.149942175	0.215740713	1.164207025	1.536550296	0.4918018	0.735608823	1.422233001	0.037030731
TCGA-WS-AB45-01A-11R-A41B-07	mHigh	0.721153887	1.500904007	1.69505843	0.73456873	4.481434575	2.699307313	1.526519583	4.671015904	1.560470409	3.500738328	5.627034783	0.102456577
