# Supplementary material for: Exploiting branched-chain amino acid metabolism and NOTCH3 expression to predict and target colorectal cancer progression
Source: Front Immunol. 2024 Sep 2;15:1430352. doi: 10.3389/fimmu.2024.1430352 (PMC11402679; doi:10.3389/fimmu.2024.1430352)
Supplement: Supplementary file 8 [file DataSheet4.zip › Figure 3-Raw data/MDSC.txt]

id	BRS	MDSC
TCGA-3L-AA1B-01A-11R-A37K-07	Low	0.774596319
TCGA-4N-A93T-01A-11R-A37K-07	mHigh	0.665749652
TCGA-4T-AA8H-01A-11R-A41B-07	Low	0.638675894
TCGA-5M-AAT4-01A-11R-A41B-07	mHigh	0.712717444
TCGA-5M-AAT6-01A-11R-A41B-07	mHigh	0.912698326
TCGA-5M-AATE-01A-11R-A41B-07	Low	0.721713027
TCGA-A6-2671-01A-01R-1410-07	Low	0.85513174
TCGA-A6-2672-01A-01R-0826-07	mHigh	0.933818478
TCGA-A6-2672-01B-03R-2302-07	mHigh	0.807129208
TCGA-A6-2674-01A-02R-0821-07	mHigh	0.93892835
TCGA-A6-2674-01A-02R-A278-07	mHigh	0.874460228
TCGA-A6-2674-01B-04R-A277-07	mHigh	0.731313192
TCGA-A6-2675-01A-02R-1723-07	Low	0.88187325
TCGA-A6-2676-01A-01R-0826-07	Low	0.926081512
TCGA-A6-2677-01A-01R-0821-07	Low	0.688468145
TCGA-A6-2677-01B-02R-A277-07	mHigh	0.481749571
TCGA-A6-2679-01A-02R-1410-07	Low	0.845165216
TCGA-A6-2680-01A-01R-1410-07	mHigh	0.820606018
TCGA-A6-2681-01A-01R-1410-07	Low	0.885487452
TCGA-A6-2682-01A-01R-1410-07	Low	0.837143025
TCGA-A6-2683-01A-01R-0821-07	Low	0.753814396
TCGA-A6-2684-01A-01R-1410-07	mHigh	0.894982038
TCGA-A6-2684-01A-01R-A278-07	mHigh	0.82853817
TCGA-A6-2684-01C-08R-A277-07	mHigh	0.629429989
TCGA-A6-2685-01A-01R-1410-07	mHigh	0.911431011
TCGA-A6-2686-01A-01R-A32Z-07	Low	0.944144181
TCGA-A6-3807-01A-01R-1022-07	Low	0.845032731
TCGA-A6-3808-01A-01R-1022-07	Low	0.898917636
TCGA-A6-3809-01A-01R-1022-07	mHigh	0.915380137
TCGA-A6-3809-01A-01R-A278-07	mHigh	0.87526645
TCGA-A6-3809-01B-04R-A277-07	mHigh	0.777322616
TCGA-A6-3810-01A-01R-1022-07	Low	0.881470412
TCGA-A6-3810-01A-01R-A278-07	Low	0.829767645
TCGA-A6-3810-01B-04R-A277-07	Low	0.601020301
TCGA-A6-4105-01A-02R-1774-07	mHigh	0.892456537
TCGA-A6-4107-01A-02R-1410-07	Low	0.82065914
TCGA-A6-5656-01A-21R-1839-07	Low	0.661734047
TCGA-A6-5656-01A-21R-A278-07	Low	0.585851338
TCGA-A6-5656-01B-02R-A277-07	Low	0.533169965
TCGA-A6-5657-01A-01R-A32Z-07	mHigh	0.83719438
TCGA-A6-5659-01A-01R-1653-07	Low	0.753023948
TCGA-A6-5659-01A-01R-A278-07	Low	0.70441123
TCGA-A6-5659-01B-04R-A277-07	Low	0.417128404
TCGA-A6-5660-01A-01R-1653-07	Low	0.804446905
TCGA-A6-5661-01A-01R-1653-07	Low	0.808677775
TCGA-A6-5661-01B-05R-2302-07	mHigh	0.813603915
TCGA-A6-5662-01A-01R-1653-07	mHigh	0.753096319
TCGA-A6-5664-01A-21R-1839-07	mHigh	0.905299487
TCGA-A6-5665-01A-01R-1653-07	Low	0.831113389
TCGA-A6-5665-01B-03R-2302-07	mHigh	0.787938669
TCGA-A6-5666-01A-01R-1653-07	mHigh	0.750696631
TCGA-A6-5667-01A-21R-1723-07	mHigh	0.772025869
TCGA-A6-6137-01A-11R-1774-07	mHigh	0.814559013
TCGA-A6-6138-01A-11R-1774-07	Low	0.908669312
TCGA-A6-6140-01A-11R-1774-07	Low	0.765151282
TCGA-A6-6141-01A-11R-1774-07	Low	0.826076702
TCGA-A6-6142-01A-11R-1774-07	Low	0.85296893
TCGA-A6-6648-01A-11R-1774-07	mHigh	0.731138706
TCGA-A6-6649-01A-11R-1774-07	mHigh	0.851428669
TCGA-A6-6650-01A-11R-1774-07	Low	0.729987037
TCGA-A6-6650-01A-11R-A278-07	Low	0.674602393
TCGA-A6-6650-01B-02R-A277-07	Low	0.55666765
TCGA-A6-6651-01A-21R-1839-07	mHigh	0.938481465
TCGA-A6-6652-01A-11R-1774-07	Low	0.686868609
TCGA-A6-6653-01A-11R-1774-07	mHigh	0.8427164
TCGA-A6-6654-01A-21R-1839-07	mHigh	0.972228264
TCGA-A6-6780-01A-11R-1839-07	Low	0.953184085
TCGA-A6-6780-01A-11R-A278-07	Low	0.87757705
TCGA-A6-6780-01B-04R-A277-07	Low	0.828577454
TCGA-A6-6781-01A-22R-1928-07	mHigh	0.957683038
TCGA-A6-6781-01A-22R-A278-07	mHigh	0.916762441
TCGA-A6-6781-01B-06R-A277-07	mHigh	0.842001088
TCGA-A6-6782-01A-11R-1839-07	Low	0.875804978
TCGA-A6-A565-01A-31R-A28H-07	mHigh	0.920263941
TCGA-A6-A566-01A-11R-A28H-07	mHigh	0.955800448
TCGA-A6-A567-01A-31R-A28H-07	Low	0.700328538
TCGA-A6-A56B-01A-31R-A28H-07	mHigh	0.739294375
TCGA-A6-A5ZU-01A-11R-A28H-07	Low	0.864497291
TCGA-AA-3489-01A-21R-1839-07	mHigh	0.953755487
TCGA-AA-3494-01A-01R-1410-07	mHigh	0.761652903
TCGA-AA-3495-01A-01R-1410-07	Low	0.805047348
TCGA-AA-3496-01A-21R-1839-07	mHigh	0.910917284
TCGA-AA-3502-01A-01R-1410-07	Low	0.77490529
TCGA-AA-3506-01A-01R-1410-07	Low	0.858420407
TCGA-AA-3509-01A-01R-1410-07	mHigh	0.825007728
TCGA-AA-3510-01A-01R-1410-07	Low	0.875549083
TCGA-AA-3511-01A-21R-1839-07	Low	0.805570578
TCGA-AA-3514-01A-02R-0821-07	mHigh	0.829375036
TCGA-AA-3516-01A-02R-0826-07	Low	0.865227053
TCGA-AA-3517-01A-01R-0821-07	mHigh	0.821217327
TCGA-AA-3518-01A-02R-0826-07	mHigh	0.877721558
TCGA-AA-3519-01A-02R-0821-07	Low	0.773020002
TCGA-AA-3520-01A-01R-0821-07	mHigh	0.841911944
TCGA-AA-3522-01A-01R-0821-07	Low	0.800117959
TCGA-AA-3524-01A-02R-0821-07	Low	0.782596015
TCGA-AA-3526-01A-02R-A32Z-07	mHigh	0.843503052
TCGA-AA-3530-01A-01R-1022-07	mHigh	0.784540787
TCGA-AA-3531-01A-01R-0821-07	mHigh	0.749259907
TCGA-AA-3532-01A-01R-0821-07	Low	0.894397373
TCGA-AA-3534-01A-01R-0821-07	mHigh	0.762737782
TCGA-AA-3538-01A-01R-0821-07	Low	0.78628798
TCGA-AA-3542-01A-02R-1873-07	Low	0.732764415
TCGA-AA-3543-01A-01R-0826-07	mHigh	0.908006125
TCGA-AA-3544-01A-01R-1873-07	Low	0.906644197
TCGA-AA-3548-01A-01R-1873-07	Low	0.823446174
TCGA-AA-3549-01A-02R-0821-07	Low	0.817151297
TCGA-AA-3552-01A-01R-0821-07	mHigh	0.866913107
TCGA-AA-3553-01A-01R-0821-07	Low	0.849240977
TCGA-AA-3554-01A-01R-0826-07	mHigh	0.942269998
TCGA-AA-3555-01A-01R-0821-07	Low	0.860147151
TCGA-AA-3556-01A-01R-0821-07	Low	0.835742569
TCGA-AA-3560-01A-01R-0821-07	Low	0.829990693
TCGA-AA-3561-01A-01R-0821-07	Low	0.798481882
TCGA-AA-3562-01A-02R-0821-07	Low	0.815773993
TCGA-AA-3655-01A-02R-1723-07	Low	0.792970176
TCGA-AA-3660-01A-01R-1723-07	Low	0.797041297
TCGA-AA-3662-01A-01R-1723-07	mHigh	0.847885357
TCGA-AA-3663-01A-01R-1723-07	Low	0.856509398
TCGA-AA-3664-01A-01R-0905-07	mHigh	0.793901218
TCGA-AA-3666-01A-02R-0905-07	mHigh	0.832807697
TCGA-AA-3667-01A-01R-0905-07	mHigh	0.825369941
TCGA-AA-3673-01A-01R-0905-07	Low	0.77890807
TCGA-AA-3675-01A-02R-0905-07	Low	0.80666258
TCGA-AA-3678-01A-01R-0905-07	Low	0.828316687
TCGA-AA-3679-01A-02R-0905-07	Low	0.79803643
TCGA-AA-3680-01A-01R-0905-07	Low	0.798949295
TCGA-AA-3681-01A-01R-0905-07	Low	0.859421934
TCGA-AA-3685-01A-02R-A32Z-07	Low	0.862216395
TCGA-AA-3688-01A-01R-0905-07	Low	0.78042551
TCGA-AA-3692-01A-01R-0905-07	Low	0.862101793
TCGA-AA-3696-01A-01R-0905-07	mHigh	0.736029717
TCGA-AA-3697-01A-01R-1723-07	Low	0.809918437
TCGA-AA-3710-01A-01R-1022-07	Low	0.944556814
TCGA-AA-3713-01A-21R-1723-07	Low	0.876629447
TCGA-AA-3715-01A-01R-0905-07	mHigh	0.93645174
TCGA-AA-3811-01A-01R-1022-07	mHigh	0.848430844
TCGA-AA-3812-01A-01R-0905-07	Low	0.881573972
TCGA-AA-3815-01A-01R-1022-07	Low	0.915381215
TCGA-AA-3818-01A-01R-0905-07	mHigh	0.781782556
TCGA-AA-3819-01A-01R-0905-07	mHigh	0.775374267
TCGA-AA-3821-01A-01R-1022-07	mHigh	0.855688474
TCGA-AA-3831-01A-01R-0905-07	mHigh	0.820430942
TCGA-AA-3833-01A-01R-0905-07	Low	0.898083903
TCGA-AA-3837-01A-01R-0905-07	mHigh	0.770809012
TCGA-AA-3841-01A-01R-0905-07	Low	0.851670297
TCGA-AA-3842-01A-01R-1022-07	Low	0.819676055
TCGA-AA-3844-01A-01R-1022-07	Low	0.788070881
TCGA-AA-3846-01A-01R-1022-07	Low	0.815033772
TCGA-AA-3848-01A-01R-0905-07	mHigh	0.776514561
TCGA-AA-3851-01A-01R-1022-07	Low	0.85275975
TCGA-AA-3854-01A-01R-0905-07	Low	0.824269808
TCGA-AA-3855-01A-01R-1022-07	Low	0.820103422
TCGA-AA-3856-01A-01R-0905-07	mHigh	0.845471193
TCGA-AA-3858-01A-01R-0905-07	mHigh	0.807184753
TCGA-AA-3860-01A-02R-0905-07	mHigh	0.860464347
TCGA-AA-3861-01A-01R-1022-07	Low	0.814401479
TCGA-AA-3862-01A-01R-1022-07	Low	0.852568673
TCGA-AA-3864-01A-01R-1022-07	mHigh	0.830724134
TCGA-AA-3866-01A-01R-1022-07	Low	0.940427029
TCGA-AA-3867-01A-01R-1022-07	Low	0.810145052
TCGA-AA-3869-01A-01R-1022-07	Low	0.8727239
TCGA-AA-3870-01A-01R-1022-07	mHigh	0.897940835
TCGA-AA-3875-01A-01R-0905-07	mHigh	0.858597656
TCGA-AA-3877-01A-01R-1022-07	Low	0.903145623
TCGA-AA-3930-01A-01R-1022-07	mHigh	0.862159365
TCGA-AA-3939-01A-01R-1022-07	Low	0.824491637
TCGA-AA-3941-01A-01R-1022-07	Low	0.746745435
TCGA-AA-3947-01A-01R-1022-07	Low	0.842643591
TCGA-AA-3949-01A-01R-1022-07	Low	0.947437827
TCGA-AA-3950-01A-02R-1022-07	mHigh	0.948709144
TCGA-AA-3952-01A-01R-1022-07	mHigh	0.836571693
TCGA-AA-3955-01A-02R-1022-07	Low	0.738394298
TCGA-AA-3956-01A-02R-1022-07	Low	0.798161454
TCGA-AA-3966-01A-01R-1113-07	Low	0.962974843
TCGA-AA-3968-01A-01R-1022-07	mHigh	0.823250853
TCGA-AA-3970-01A-01R-1022-07	Low	0.808879344
TCGA-AA-3971-01A-01R-1022-07	Low	0.854788142
TCGA-AA-3972-01A-01R-1022-07	Low	0.761848636
TCGA-AA-3973-01A-01R-1022-07	Low	0.748705392
TCGA-AA-3975-01A-01R-1022-07	Low	0.813976303
TCGA-AA-3977-01A-01R-1022-07	Low	0.85704169
TCGA-AA-3979-01A-01R-1022-07	Low	0.712362354
TCGA-AA-3980-01A-02R-1022-07	Low	0.847224093
TCGA-AA-3982-01A-02R-1022-07	Low	0.859587355
TCGA-AA-3986-01A-02R-1022-07	Low	0.889964042
TCGA-AA-3989-01A-01R-1022-07	mHigh	0.878711465
TCGA-AA-3994-01A-01R-1113-07	Low	0.846793254
TCGA-AA-A004-01A-01R-A00A-07	mHigh	0.813560832
TCGA-AA-A00A-01A-01R-A002-07	mHigh	0.828470818
TCGA-AA-A00D-01A-01R-A002-07	Low	0.90634248
TCGA-AA-A00E-01A-01R-A002-07	mHigh	0.913355439
TCGA-AA-A00F-01A-01R-A002-07	mHigh	0.781801094
TCGA-AA-A00J-01A-02R-A002-07	mHigh	0.862083612
TCGA-AA-A00K-01A-02R-A002-07	Low	0.7805913
TCGA-AA-A00L-01A-01R-A002-07	Low	0.684894487
TCGA-AA-A00N-01A-02R-A00A-07	mHigh	0.882183578
TCGA-AA-A00O-01A-02R-A089-07	mHigh	0.808571058
TCGA-AA-A00Q-01A-01R-A002-07	mHigh	0.77801922
TCGA-AA-A00R-01A-01R-A002-07	mHigh	0.92022426
TCGA-AA-A00U-01A-01R-A002-07	mHigh	0.75607538
TCGA-AA-A00W-01A-01R-A002-07	Low	0.715973367
TCGA-AA-A00Z-01A-01R-A002-07	Low	0.730697937
TCGA-AA-A010-01A-01R-A089-07	Low	0.815042634
TCGA-AA-A017-01A-01R-A00A-07	Low	0.779656606
TCGA-AA-A01C-01A-01R-A00A-07	mHigh	0.784498503
TCGA-AA-A01F-01A-01R-A002-07	Low	0.688269622
TCGA-AA-A01G-01A-01R-A002-07	mHigh	0.717058733
TCGA-AA-A01I-01A-02R-A089-07	Low	0.727033544
TCGA-AA-A01K-01A-01R-A00A-07	mHigh	0.81980293
TCGA-AA-A01P-01A-21R-A083-07	mHigh	0.92220099
TCGA-AA-A01Q-01A-01R-A002-07	mHigh	0.812137578
TCGA-AA-A01R-01A-21R-A083-07	mHigh	0.881550198
TCGA-AA-A01S-01A-21R-A083-07	mHigh	0.635681245
TCGA-AA-A01T-01A-21R-A16W-07	Low	0.708585132
TCGA-AA-A01V-01A-23R-A083-07	mHigh	0.749400063
TCGA-AA-A01X-01A-21R-A083-07	Low	0.753935825
TCGA-AA-A01Z-01A-11R-A083-07	mHigh	0.668297811
TCGA-AA-A024-01A-02R-A00A-07	Low	0.7714792
TCGA-AA-A029-01A-01R-A00A-07	Low	0.726928906
TCGA-AA-A02E-01A-01R-A00A-07	mHigh	0.737017339
TCGA-AA-A02F-01A-01R-A089-07	mHigh	0.681761281
TCGA-AA-A02H-01A-01R-A089-07	mHigh	0.745058126
TCGA-AA-A02J-01A-01R-A00A-07	mHigh	0.656848719
TCGA-AA-A02K-01A-03R-A32Y-07	mHigh	0.741415669
TCGA-AA-A02R-01A-01R-A00A-07	mHigh	0.941564593
TCGA-AA-A02W-01A-01R-A00A-07	Low	0.703994358
TCGA-AA-A02Y-01A-43R-A32Y-07	Low	0.788466883
TCGA-AA-A03J-01A-21R-A16W-07	mHigh	0.825228339
TCGA-AD-5900-01A-11R-1653-07	Low	0.900832517
TCGA-AD-6548-01A-11R-1839-07	Low	0.889924465
TCGA-AD-6888-01A-11R-1928-07	Low	0.678556168
TCGA-AD-6889-01A-11R-1928-07	mHigh	0.807110413
TCGA-AD-6890-01A-11R-1928-07	mHigh	0.783596042
TCGA-AD-6895-01A-11R-1928-07	Low	0.849065063
TCGA-AD-6899-01A-11R-1928-07	mHigh	0.901864497
TCGA-AD-6901-01A-11R-1928-07	mHigh	0.883193661
TCGA-AD-6963-01A-11R-1928-07	Low	0.822960018
TCGA-AD-6964-01A-11R-1928-07	mHigh	0.949211982
TCGA-AD-6965-01A-11R-1928-07	Low	0.749658815
TCGA-AD-A5EK-01A-11R-A28H-07	mHigh	0.692684762
TCGA-AU-3779-01A-01R-1723-07	Low	0.847919398
TCGA-AU-6004-01A-11R-1723-07	mHigh	0.899099213
TCGA-AY-4070-01A-01R-1113-07	mHigh	0.806004878
TCGA-AY-5543-01A-01R-1653-07	Low	0.791532573
TCGA-AY-6197-01A-11R-1723-07	mHigh	0.797752679
TCGA-AY-6386-01A-21R-1723-07	Low	0.819553047
TCGA-AY-A54L-01A-11R-A28H-07	Low	0.643143276
TCGA-AY-A69D-01A-11R-A37K-07	mHigh	0.770185238
TCGA-AY-A71X-01A-12R-A37K-07	Low	0.663012755
TCGA-AY-A8YK-01A-11R-A41B-07	Low	0.72701249
TCGA-AZ-4308-01A-01R-1410-07	Low	0.818874191
TCGA-AZ-4313-01A-01R-1410-07	Low	0.773663702
TCGA-AZ-4315-01A-01R-1410-07	Low	0.813695131
TCGA-AZ-4323-01A-21R-1839-07	mHigh	0.891077968
TCGA-AZ-4614-01A-01R-1410-07	mHigh	0.697993413
TCGA-AZ-4615-01A-01R-1410-07	Low	0.901518534
TCGA-AZ-4616-01A-21R-1839-07	mHigh	0.830020834
TCGA-AZ-5403-01A-01R-1653-07	Low	0.801673165
TCGA-AZ-5407-01A-01R-1723-07	Low	0.795502563
TCGA-AZ-6598-01A-11R-1774-07	mHigh	0.887423824
TCGA-AZ-6599-01A-11R-1774-07	mHigh	0.694120811
TCGA-AZ-6600-01A-11R-1774-07	mHigh	0.857572544
TCGA-AZ-6601-01A-11R-1774-07	mHigh	0.920579842
TCGA-AZ-6603-01A-11R-1839-07	mHigh	0.843312768
TCGA-AZ-6605-01A-11R-1839-07	mHigh	0.893595951
TCGA-AZ-6606-01A-11R-1839-07	mHigh	0.729532169
TCGA-AZ-6607-01A-11R-1839-07	mHigh	0.895450923
TCGA-AZ-6608-01A-11R-1839-07	mHigh	0.654362205
TCGA-CA-5254-01A-21R-1839-07	mHigh	0.801685991
TCGA-CA-5255-01A-11R-1839-07	Low	0.700282002
TCGA-CA-5256-01A-01R-1410-07	Low	0.763021522
TCGA-CA-5796-01A-01R-1653-07	Low	0.783356805
TCGA-CA-5797-01A-01R-1653-07	mHigh	0.786265198
TCGA-CA-6715-01A-21R-1839-07	mHigh	0.685835622
TCGA-CA-6716-01A-11R-1839-07	mHigh	0.732569297
TCGA-CA-6717-01A-11R-1839-07	mHigh	0.924429252
TCGA-CA-6718-01A-11R-1839-07	mHigh	0.912763279
TCGA-CA-6719-01A-11R-1839-07	mHigh	0.860943358
TCGA-CK-4947-01B-11R-1653-07	Low	0.858599987
TCGA-CK-4948-01B-11R-1653-07	Low	0.844998354
TCGA-CK-4950-01A-01R-1723-07	Low	0.863237665
TCGA-CK-4951-01A-01R-1410-07	Low	0.902696231
TCGA-CK-4952-01A-01R-1723-07	mHigh	0.836173226
TCGA-CK-5912-01A-11R-1653-07	Low	0.739716294
TCGA-CK-5913-01A-11R-1653-07	mHigh	0.842242938
TCGA-CK-5914-01A-11R-1653-07	mHigh	0.760851384
TCGA-CK-5916-01A-11R-1653-07	mHigh	0.915397299
TCGA-CK-6747-01A-11R-1839-07	mHigh	0.800270602
TCGA-CK-6748-01A-11R-1839-07	mHigh	0.872747524
TCGA-CK-6751-01A-11R-1839-07	mHigh	0.795240164
TCGA-CM-4743-01A-01R-1723-07	Low	0.784359538
TCGA-CM-4744-01A-01R-A32Z-07	Low	0.805126417
TCGA-CM-4746-01A-01R-1410-07	Low	0.767469158
TCGA-CM-4747-01A-01R-1410-07	Low	0.825594455
TCGA-CM-4748-01A-01R-1410-07	Low	0.81472498
TCGA-CM-4751-01A-02R-1839-07	Low	0.855473076
TCGA-CM-4752-01A-01R-1410-07	Low	0.849724844
TCGA-CM-5341-01A-01R-1410-07	Low	0.899891504
TCGA-CM-5344-01A-21R-1723-07	mHigh	0.767324726
TCGA-CM-5348-01A-21R-1723-07	Low	0.907926359
TCGA-CM-5349-01A-21R-1723-07	mHigh	0.85285398
TCGA-CM-5860-01A-01R-1653-07	Low	0.850800744
TCGA-CM-5861-01A-01R-1653-07	mHigh	0.786999794
TCGA-CM-5862-01A-01R-1653-07	Low	0.703088501
TCGA-CM-5863-01A-21R-1839-07	Low	0.876137266
TCGA-CM-5864-01A-01R-1653-07	Low	0.740632995
TCGA-CM-5868-01A-01R-1653-07	Low	0.76751794
TCGA-CM-6161-01A-11R-1653-07	mHigh	0.82998547
TCGA-CM-6162-01A-11R-1653-07	mHigh	0.955923082
TCGA-CM-6163-01A-11R-1653-07	Low	0.860407747
TCGA-CM-6164-01A-11R-1653-07	Low	0.77841459
TCGA-CM-6165-01A-11R-1653-07	Low	0.828166346
TCGA-CM-6166-01A-11R-1653-07	mHigh	0.661908108
TCGA-CM-6167-01A-11R-1653-07	mHigh	0.875026479
TCGA-CM-6168-01A-11R-1653-07	mHigh	0.908213348
TCGA-CM-6169-01A-11R-1653-07	mHigh	0.921178897
TCGA-CM-6170-01A-11R-1653-07	mHigh	0.843701901
TCGA-CM-6171-01A-11R-1653-07	mHigh	0.867918026
TCGA-CM-6172-01A-11R-1653-07	mHigh	0.788505201
TCGA-CM-6674-01A-11R-1839-07	mHigh	0.878589079
TCGA-CM-6675-01A-11R-1839-07	Low	0.78040874
TCGA-CM-6676-01A-11R-1839-07	Low	0.724273905
TCGA-CM-6677-01A-11R-1839-07	Low	0.818478346
TCGA-CM-6678-01A-11R-1839-07	Low	0.732941631
TCGA-CM-6679-01A-11R-1839-07	mHigh	0.829844991
TCGA-CM-6680-01A-11R-1839-07	mHigh	0.876503583
TCGA-D5-5537-01A-21R-1928-07	mHigh	0.749708983
TCGA-D5-5538-01A-01R-1653-07	Low	0.916371745
TCGA-D5-5539-01A-01R-1653-07	Low	0.876018021
TCGA-D5-5540-01A-01R-1653-07	Low	0.77266633
TCGA-D5-5541-01A-01R-1653-07	Low	0.855106176
TCGA-D5-6529-01A-11R-1774-07	mHigh	0.906604357
TCGA-D5-6530-01A-11R-1723-07	mHigh	0.906486007
TCGA-D5-6531-01A-11R-1723-07	mHigh	0.859842154
TCGA-D5-6532-01A-11R-1723-07	Low	0.707351309
TCGA-D5-6533-01A-11R-1723-07	mHigh	0.805877732
TCGA-D5-6534-01A-21R-1928-07	mHigh	0.977529002
TCGA-D5-6535-01A-11R-1723-07	mHigh	0.837261909
TCGA-D5-6536-01A-11R-1723-07	mHigh	0.87391175
TCGA-D5-6537-01A-11R-1723-07	Low	0.76028118
TCGA-D5-6538-01A-11R-1723-07	mHigh	0.628657754
TCGA-D5-6539-01A-11R-1723-07	Low	0.792782469
TCGA-D5-6540-01A-11R-1723-07	Low	0.838272511
TCGA-D5-6541-01A-11R-1723-07	Low	0.909333112
TCGA-D5-6898-01A-11R-1928-07	mHigh	0.851698474
TCGA-D5-6920-01A-11R-1928-07	mHigh	0.843622428
TCGA-D5-6922-01A-11R-1928-07	mHigh	0.823142669
TCGA-D5-6923-01A-11R-A32Z-07	mHigh	0.807447994
TCGA-D5-6924-01A-11R-1928-07	mHigh	0.875361555
TCGA-D5-6926-01A-11R-1928-07	mHigh	0.870551917
TCGA-D5-6927-01A-21R-1928-07	mHigh	0.927626152
TCGA-D5-6928-01A-11R-1928-07	mHigh	0.995310072
TCGA-D5-6929-01A-31R-1928-07	Low	0.834335111
TCGA-D5-6930-01A-11R-1928-07	mHigh	0.898179588
TCGA-D5-6931-01A-11R-1928-07	mHigh	0.856285878
TCGA-D5-6932-01A-11R-1928-07	mHigh	0.830837464
TCGA-D5-7000-01A-11R-A32Z-07	mHigh	0.84426295
TCGA-DM-A0X9-01A-11R-A155-07	Low	0.77035994
TCGA-DM-A0XD-01A-12R-A155-07	mHigh	0.745587329
TCGA-DM-A0XF-01A-11R-A155-07	Low	0.778302696
TCGA-DM-A1D0-01A-11R-A155-07	Low	0.622254511
TCGA-DM-A1D4-01A-21R-A155-07	Low	0.693226618
TCGA-DM-A1D6-01A-21R-A155-07	mHigh	0.637972985
TCGA-DM-A1D7-01A-11R-A155-07	Low	0.741302368
TCGA-DM-A1D8-01A-11R-A155-07	Low	0.642179828
TCGA-DM-A1D9-01A-11R-A155-07	Low	0.72153121
TCGA-DM-A1DA-01A-11R-A155-07	Low	0.721193888
TCGA-DM-A1DB-01A-11R-A155-07	mHigh	0.690680685
TCGA-DM-A1HA-01A-11R-A155-07	Low	0.65559605
TCGA-DM-A1HB-01A-21R-A180-07	Low	0.804432481
TCGA-DM-A280-01A-12R-A16W-07	Low	0.780690213
TCGA-DM-A282-01A-12R-A16W-07	Low	0.684373312
TCGA-DM-A285-01A-11R-A16W-07	mHigh	0.706688115
TCGA-DM-A288-01A-11R-A16W-07	mHigh	0.694630205
TCGA-DM-A28A-01A-21R-A32Y-07	mHigh	0.772185331
TCGA-DM-A28C-01A-11R-A32Y-07	Low	0.688469021
TCGA-DM-A28E-01A-11R-A32Y-07	Low	0.637498055
TCGA-DM-A28F-01A-11R-A32Y-07	Low	0.698150121
TCGA-DM-A28G-01A-11R-A16W-07	mHigh	0.728315414
TCGA-DM-A28H-01A-11R-A16W-07	Low	0.669626532
TCGA-DM-A28K-01A-21R-A32Y-07	Low	0.760711839
TCGA-DM-A28M-01A-12R-A16W-07	Low	0.703142635
TCGA-F4-6459-01A-11R-1774-07	mHigh	0.82537523
TCGA-F4-6460-01A-11R-1774-07	mHigh	0.796260199
TCGA-F4-6461-01A-11R-1774-07	mHigh	0.859406283
TCGA-F4-6463-01A-11R-1723-07	mHigh	0.817518642
TCGA-F4-6569-01A-11R-1774-07	mHigh	0.902053172
TCGA-F4-6570-01A-11R-1774-07	mHigh	0.94995077
TCGA-F4-6703-01A-11R-1839-07	mHigh	0.994069857
TCGA-F4-6704-01A-11R-1839-07	mHigh	0.893839865
TCGA-F4-6805-01A-11R-1839-07	mHigh	0.8968423
TCGA-F4-6806-01A-11R-1839-07	mHigh	0.791497958
TCGA-F4-6807-01A-11R-1839-07	Low	0.901145445
TCGA-F4-6808-01A-11R-1839-07	Low	0.691465539
TCGA-F4-6809-01A-11R-1839-07	mHigh	0.849495583
TCGA-F4-6855-01A-11R-1928-07	mHigh	0.859313342
TCGA-F4-6856-01A-11R-1928-07	Low	0.833385659
TCGA-G4-6293-01A-11R-1723-07	Low	0.844426398
TCGA-G4-6294-01A-11R-1774-07	Low	0.730344757
TCGA-G4-6295-01A-11R-1723-07	mHigh	0.848014089
TCGA-G4-6297-01A-11R-1723-07	Low	0.866119084
TCGA-G4-6299-01A-11R-1774-07	Low	0.886038608
TCGA-G4-6303-01A-11R-1774-07	mHigh	0.798748596
TCGA-G4-6304-01A-11R-1928-07	mHigh	0.786609308
TCGA-G4-6306-01A-11R-1774-07	Low	0.698068067
TCGA-G4-6307-01A-11R-1723-07	Low	0.638429878
TCGA-G4-6309-01A-21R-1839-07	mHigh	0.764183114
TCGA-G4-6310-01A-11R-1723-07	Low	0.620751996
TCGA-G4-6311-01A-11R-1723-07	mHigh	0.846311599
TCGA-G4-6314-01A-11R-1723-07	mHigh	0.828262319
TCGA-G4-6315-01A-11R-1723-07	mHigh	0.693778698
TCGA-G4-6317-01A-11R-1723-07	Low	0.580940002
TCGA-G4-6317-02A-11R-2066-07	Low	0.666943257
TCGA-G4-6320-01A-11R-1723-07	mHigh	0.7598032
TCGA-G4-6321-01A-11R-1723-07	Low	0.800064882
TCGA-G4-6322-01A-11R-1723-07	mHigh	0.796769395
TCGA-G4-6323-01A-11R-1723-07	mHigh	0.818831008
TCGA-G4-6586-01A-11R-1774-07	Low	0.822221539
TCGA-G4-6588-01A-11R-1774-07	mHigh	0.860986979
TCGA-G4-6625-01A-21R-1774-07	Low	0.90556254
TCGA-G4-6627-01A-11R-1774-07	mHigh	0.863364204
TCGA-G4-6628-01A-11R-1839-07	mHigh	0.939843372
TCGA-NH-A50T-01A-11R-A28H-07	mHigh	0.667179906
TCGA-NH-A50U-01A-33R-A37K-07	mHigh	0.760350676
TCGA-NH-A50V-01A-11R-A28H-07	mHigh	0.862678886
TCGA-NH-A6GA-01A-11R-A37K-07	mHigh	0.760841756
TCGA-NH-A6GB-01A-11R-A37K-07	mHigh	0.814395318
TCGA-NH-A6GC-01A-12R-A41B-07	Low	0.756161351
TCGA-NH-A8F7-01A-11R-A41B-07	mHigh	0.647196783
TCGA-NH-A8F7-06A-31R-A41B-07	mHigh	0.590133772
TCGA-NH-A8F8-01A-72R-A41B-07	mHigh	0.804296082
TCGA-QG-A5YV-01A-11R-A28H-07	mHigh	0.765498188
TCGA-QG-A5YW-01A-11R-A28H-07	mHigh	0.853829783
TCGA-QG-A5YX-01A-11R-A28H-07	Low	0.691427282
TCGA-QG-A5Z2-01A-11R-A28H-07	mHigh	0.801328269
TCGA-QL-A97D-01A-12R-A41B-07	mHigh	0.803372241
TCGA-RU-A8FL-01A-11R-A37K-07	Low	0.609830529
TCGA-SS-A7HO-01A-21R-A37K-07	mHigh	0.7188654
TCGA-T9-A92H-01A-11R-A37K-07	Low	0.679634338
TCGA-WS-AB45-01A-11R-A41B-07	mHigh	0.985257047
