# Supplementary material for: Exploiting branched-chain amino acid metabolism and NOTCH3 expression to predict and target colorectal cancer progression
Source: Front Immunol. 2024 Sep 2;15:1430352. doi: 10.3389/fimmu.2024.1430352 (PMC11402679; doi:10.3389/fimmu.2024.1430352)
Supplement: Supplementary file 8 [file DataSheet4.zip › Figure 3-Raw data/Macrophage.txt]

id	BRS	Macrophage
TCGA-3L-AA1B-01A-11R-A37K-07	Low	0.533298497
TCGA-4N-A93T-01A-11R-A37K-07	mHigh	0.403653351
TCGA-4T-AA8H-01A-11R-A41B-07	Low	0.426220228
TCGA-5M-AAT4-01A-11R-A41B-07	mHigh	0.450135348
TCGA-5M-AAT6-01A-11R-A41B-07	mHigh	0.646420542
TCGA-5M-AATE-01A-11R-A41B-07	Low	0.430558161
TCGA-A6-2671-01A-01R-1410-07	Low	0.577017967
TCGA-A6-2672-01A-01R-0826-07	mHigh	0.615412665
TCGA-A6-2672-01B-03R-2302-07	mHigh	0.392199261
TCGA-A6-2674-01A-02R-0821-07	mHigh	0.697624517
TCGA-A6-2674-01A-02R-A278-07	mHigh	0.5867166
TCGA-A6-2674-01B-04R-A277-07	mHigh	0.382133348
TCGA-A6-2675-01A-02R-1723-07	Low	0.628488818
TCGA-A6-2676-01A-01R-0826-07	Low	0.627567457
TCGA-A6-2677-01A-01R-0821-07	Low	0.428895305
TCGA-A6-2677-01B-02R-A277-07	mHigh	0.257546464
TCGA-A6-2679-01A-02R-1410-07	Low	0.579573941
TCGA-A6-2680-01A-01R-1410-07	mHigh	0.574975735
TCGA-A6-2681-01A-01R-1410-07	Low	0.625462686
TCGA-A6-2682-01A-01R-1410-07	Low	0.537921896
TCGA-A6-2683-01A-01R-0821-07	Low	0.46619166
TCGA-A6-2684-01A-01R-1410-07	mHigh	0.63049312
TCGA-A6-2684-01A-01R-A278-07	mHigh	0.525337507
TCGA-A6-2684-01C-08R-A277-07	mHigh	0.349841647
TCGA-A6-2685-01A-01R-1410-07	mHigh	0.679229107
TCGA-A6-2686-01A-01R-A32Z-07	Low	0.65329575
TCGA-A6-3807-01A-01R-1022-07	Low	0.592137352
TCGA-A6-3808-01A-01R-1022-07	Low	0.648049675
TCGA-A6-3809-01A-01R-1022-07	mHigh	0.636934568
TCGA-A6-3809-01A-01R-A278-07	mHigh	0.537352327
TCGA-A6-3809-01B-04R-A277-07	mHigh	0.489490048
TCGA-A6-3810-01A-01R-1022-07	Low	0.616448742
TCGA-A6-3810-01A-01R-A278-07	Low	0.490412074
TCGA-A6-3810-01B-04R-A277-07	Low	0.302019553
TCGA-A6-4105-01A-02R-1774-07	mHigh	0.607199363
TCGA-A6-4107-01A-02R-1410-07	Low	0.553408333
TCGA-A6-5656-01A-21R-1839-07	Low	0.460572464
TCGA-A6-5656-01A-21R-A278-07	Low	0.309335109
TCGA-A6-5656-01B-02R-A277-07	Low	0.286675306
TCGA-A6-5657-01A-01R-A32Z-07	mHigh	0.584841815
TCGA-A6-5659-01A-01R-1653-07	Low	0.512816447
TCGA-A6-5659-01A-01R-A278-07	Low	0.465693963
TCGA-A6-5659-01B-04R-A277-07	Low	0.222127091
TCGA-A6-5660-01A-01R-1653-07	Low	0.560124987
TCGA-A6-5661-01A-01R-1653-07	Low	0.546966224
TCGA-A6-5661-01B-05R-2302-07	mHigh	0.489291189
TCGA-A6-5662-01A-01R-1653-07	mHigh	0.523951013
TCGA-A6-5664-01A-21R-1839-07	mHigh	0.661022915
TCGA-A6-5665-01A-01R-1653-07	Low	0.475095607
TCGA-A6-5665-01B-03R-2302-07	mHigh	0.344025725
TCGA-A6-5666-01A-01R-1653-07	mHigh	0.499536797
TCGA-A6-5667-01A-21R-1723-07	mHigh	0.549292036
TCGA-A6-6137-01A-11R-1774-07	mHigh	0.56587112
TCGA-A6-6138-01A-11R-1774-07	Low	0.634970372
TCGA-A6-6140-01A-11R-1774-07	Low	0.51262999
TCGA-A6-6141-01A-11R-1774-07	Low	0.548045114
TCGA-A6-6142-01A-11R-1774-07	Low	0.618898965
TCGA-A6-6648-01A-11R-1774-07	mHigh	0.503432868
TCGA-A6-6649-01A-11R-1774-07	mHigh	0.546810537
TCGA-A6-6650-01A-11R-1774-07	Low	0.47406754
TCGA-A6-6650-01A-11R-A278-07	Low	0.364037857
TCGA-A6-6650-01B-02R-A277-07	Low	0.28908909
TCGA-A6-6651-01A-21R-1839-07	mHigh	0.697950469
TCGA-A6-6652-01A-11R-1774-07	Low	0.473969191
TCGA-A6-6653-01A-11R-1774-07	mHigh	0.56701247
TCGA-A6-6654-01A-21R-1839-07	mHigh	0.702819619
TCGA-A6-6780-01A-11R-1839-07	Low	0.642065483
TCGA-A6-6780-01A-11R-A278-07	Low	0.538492705
TCGA-A6-6780-01B-04R-A277-07	Low	0.473896002
TCGA-A6-6781-01A-22R-1928-07	mHigh	0.637646686
TCGA-A6-6781-01A-22R-A278-07	mHigh	0.617447169
TCGA-A6-6781-01B-06R-A277-07	mHigh	0.49366636
TCGA-A6-6782-01A-11R-1839-07	Low	0.60385628
TCGA-A6-A565-01A-31R-A28H-07	mHigh	0.637924167
TCGA-A6-A566-01A-11R-A28H-07	mHigh	0.673298265
TCGA-A6-A567-01A-31R-A28H-07	Low	0.48401
TCGA-A6-A56B-01A-31R-A28H-07	mHigh	0.498738624
TCGA-A6-A5ZU-01A-11R-A28H-07	Low	0.613781327
TCGA-AA-3489-01A-21R-1839-07	mHigh	0.679608147
TCGA-AA-3494-01A-01R-1410-07	mHigh	0.499609712
TCGA-AA-3495-01A-01R-1410-07	Low	0.52529456
TCGA-AA-3496-01A-21R-1839-07	mHigh	0.612740865
TCGA-AA-3502-01A-01R-1410-07	Low	0.514832593
TCGA-AA-3506-01A-01R-1410-07	Low	0.635357408
TCGA-AA-3509-01A-01R-1410-07	mHigh	0.569298862
TCGA-AA-3510-01A-01R-1410-07	Low	0.56913258
TCGA-AA-3511-01A-21R-1839-07	Low	0.564660427
TCGA-AA-3514-01A-02R-0821-07	mHigh	0.590095956
TCGA-AA-3516-01A-02R-0826-07	Low	0.59635882
TCGA-AA-3517-01A-01R-0821-07	mHigh	0.541667055
TCGA-AA-3518-01A-02R-0826-07	mHigh	0.550970016
TCGA-AA-3519-01A-02R-0821-07	Low	0.509609178
TCGA-AA-3520-01A-01R-0821-07	mHigh	0.569298719
TCGA-AA-3522-01A-01R-0821-07	Low	0.556627959
TCGA-AA-3524-01A-02R-0821-07	Low	0.590572552
TCGA-AA-3526-01A-02R-A32Z-07	mHigh	0.576821879
TCGA-AA-3530-01A-01R-1022-07	mHigh	0.533583085
TCGA-AA-3531-01A-01R-0821-07	mHigh	0.488581123
TCGA-AA-3532-01A-01R-0821-07	Low	0.639444708
TCGA-AA-3534-01A-01R-0821-07	mHigh	0.552890103
TCGA-AA-3538-01A-01R-0821-07	Low	0.576450891
TCGA-AA-3542-01A-02R-1873-07	Low	0.523747811
TCGA-AA-3543-01A-01R-0826-07	mHigh	0.6286354
TCGA-AA-3544-01A-01R-1873-07	Low	0.660395727
TCGA-AA-3548-01A-01R-1873-07	Low	0.564888282
TCGA-AA-3549-01A-02R-0821-07	Low	0.497234726
TCGA-AA-3552-01A-01R-0821-07	mHigh	0.588822784
TCGA-AA-3553-01A-01R-0821-07	Low	0.579423118
TCGA-AA-3554-01A-01R-0826-07	mHigh	0.699336451
TCGA-AA-3555-01A-01R-0821-07	Low	0.568949388
TCGA-AA-3556-01A-01R-0821-07	Low	0.591396857
TCGA-AA-3560-01A-01R-0821-07	Low	0.606770517
TCGA-AA-3561-01A-01R-0821-07	Low	0.52900639
TCGA-AA-3562-01A-02R-0821-07	Low	0.570657193
TCGA-AA-3655-01A-02R-1723-07	Low	0.544915768
TCGA-AA-3660-01A-01R-1723-07	Low	0.579790346
TCGA-AA-3662-01A-01R-1723-07	mHigh	0.599935362
TCGA-AA-3663-01A-01R-1723-07	Low	0.60032621
TCGA-AA-3664-01A-01R-0905-07	mHigh	0.514219551
TCGA-AA-3666-01A-02R-0905-07	mHigh	0.594518919
TCGA-AA-3667-01A-01R-0905-07	mHigh	0.60031826
TCGA-AA-3673-01A-01R-0905-07	Low	0.554543545
TCGA-AA-3675-01A-02R-0905-07	Low	0.538304899
TCGA-AA-3678-01A-01R-0905-07	Low	0.584703555
TCGA-AA-3679-01A-02R-0905-07	Low	0.579091906
TCGA-AA-3680-01A-01R-0905-07	Low	0.535204792
TCGA-AA-3681-01A-01R-0905-07	Low	0.59459906
TCGA-AA-3685-01A-02R-A32Z-07	Low	0.606093921
TCGA-AA-3688-01A-01R-0905-07	Low	0.53339742
TCGA-AA-3692-01A-01R-0905-07	Low	0.599186127
TCGA-AA-3696-01A-01R-0905-07	mHigh	0.533800915
TCGA-AA-3697-01A-01R-1723-07	Low	0.548779616
TCGA-AA-3710-01A-01R-1022-07	Low	0.658611603
TCGA-AA-3713-01A-21R-1723-07	Low	0.586863889
TCGA-AA-3715-01A-01R-0905-07	mHigh	0.638908455
TCGA-AA-3811-01A-01R-1022-07	mHigh	0.569756486
TCGA-AA-3812-01A-01R-0905-07	Low	0.660521649
TCGA-AA-3815-01A-01R-1022-07	Low	0.618910101
TCGA-AA-3818-01A-01R-0905-07	mHigh	0.536638701
TCGA-AA-3819-01A-01R-0905-07	mHigh	0.531433894
TCGA-AA-3821-01A-01R-1022-07	mHigh	0.557478892
TCGA-AA-3831-01A-01R-0905-07	mHigh	0.556119426
TCGA-AA-3833-01A-01R-0905-07	Low	0.650793535
TCGA-AA-3837-01A-01R-0905-07	mHigh	0.572039255
TCGA-AA-3841-01A-01R-0905-07	Low	0.624441885
TCGA-AA-3842-01A-01R-1022-07	Low	0.607367234
TCGA-AA-3844-01A-01R-1022-07	Low	0.515526347
TCGA-AA-3846-01A-01R-1022-07	Low	0.555047016
TCGA-AA-3848-01A-01R-0905-07	mHigh	0.561630637
TCGA-AA-3851-01A-01R-1022-07	Low	0.564161277
TCGA-AA-3854-01A-01R-0905-07	Low	0.569535809
TCGA-AA-3855-01A-01R-1022-07	Low	0.565882009
TCGA-AA-3856-01A-01R-0905-07	mHigh	0.583501696
TCGA-AA-3858-01A-01R-0905-07	mHigh	0.552556687
TCGA-AA-3860-01A-02R-0905-07	mHigh	0.604793193
TCGA-AA-3861-01A-01R-1022-07	Low	0.527278793
TCGA-AA-3862-01A-01R-1022-07	Low	0.591561509
TCGA-AA-3864-01A-01R-1022-07	mHigh	0.573176277
TCGA-AA-3866-01A-01R-1022-07	Low	0.662528068
TCGA-AA-3867-01A-01R-1022-07	Low	0.587318226
TCGA-AA-3869-01A-01R-1022-07	Low	0.625869963
TCGA-AA-3870-01A-01R-1022-07	mHigh	0.638127472
TCGA-AA-3875-01A-01R-0905-07	mHigh	0.612932104
TCGA-AA-3877-01A-01R-1022-07	Low	0.585991502
TCGA-AA-3930-01A-01R-1022-07	mHigh	0.590438111
TCGA-AA-3939-01A-01R-1022-07	Low	0.610880118
TCGA-AA-3941-01A-01R-1022-07	Low	0.494809886
TCGA-AA-3947-01A-01R-1022-07	Low	0.576233828
TCGA-AA-3949-01A-01R-1022-07	Low	0.70822487
TCGA-AA-3950-01A-02R-1022-07	mHigh	0.654613464
TCGA-AA-3952-01A-01R-1022-07	mHigh	0.542764607
TCGA-AA-3955-01A-02R-1022-07	Low	0.498883816
TCGA-AA-3956-01A-02R-1022-07	Low	0.538527452
TCGA-AA-3966-01A-01R-1113-07	Low	0.676530423
TCGA-AA-3968-01A-01R-1022-07	mHigh	0.597927333
TCGA-AA-3970-01A-01R-1022-07	Low	0.572875474
TCGA-AA-3971-01A-01R-1022-07	Low	0.585234374
TCGA-AA-3972-01A-01R-1022-07	Low	0.5404669
TCGA-AA-3973-01A-01R-1022-07	Low	0.50821207
TCGA-AA-3975-01A-01R-1022-07	Low	0.572359632
TCGA-AA-3977-01A-01R-1022-07	Low	0.61550251
TCGA-AA-3979-01A-01R-1022-07	Low	0.512750529
TCGA-AA-3980-01A-02R-1022-07	Low	0.53843625
TCGA-AA-3982-01A-02R-1022-07	Low	0.566380726
TCGA-AA-3986-01A-02R-1022-07	Low	0.62145456
TCGA-AA-3989-01A-01R-1022-07	mHigh	0.577382955
TCGA-AA-3994-01A-01R-1113-07	Low	0.5962035
TCGA-AA-A004-01A-01R-A00A-07	mHigh	0.584855836
TCGA-AA-A00A-01A-01R-A002-07	mHigh	0.52908376
TCGA-AA-A00D-01A-01R-A002-07	Low	0.604711092
TCGA-AA-A00E-01A-01R-A002-07	mHigh	0.580576213
TCGA-AA-A00F-01A-01R-A002-07	mHigh	0.513878024
TCGA-AA-A00J-01A-02R-A002-07	mHigh	0.531814939
TCGA-AA-A00K-01A-02R-A002-07	Low	0.553283187
TCGA-AA-A00L-01A-01R-A002-07	Low	0.453011735
TCGA-AA-A00N-01A-02R-A00A-07	mHigh	0.636808199
TCGA-AA-A00O-01A-02R-A089-07	mHigh	0.49285097
TCGA-AA-A00Q-01A-01R-A002-07	mHigh	0.495927984
TCGA-AA-A00R-01A-01R-A002-07	mHigh	0.632273172
TCGA-AA-A00U-01A-01R-A002-07	mHigh	0.449092436
TCGA-AA-A00W-01A-01R-A002-07	Low	0.484904036
TCGA-AA-A00Z-01A-01R-A002-07	Low	0.472894015
TCGA-AA-A010-01A-01R-A089-07	Low	0.536479086
TCGA-AA-A017-01A-01R-A00A-07	Low	0.508356133
TCGA-AA-A01C-01A-01R-A00A-07	mHigh	0.568311899
TCGA-AA-A01F-01A-01R-A002-07	Low	0.461612426
TCGA-AA-A01G-01A-01R-A002-07	mHigh	0.47339672
TCGA-AA-A01I-01A-02R-A089-07	Low	0.483615867
TCGA-AA-A01K-01A-01R-A00A-07	mHigh	0.580067102
TCGA-AA-A01P-01A-21R-A083-07	mHigh	0.633552471
TCGA-AA-A01Q-01A-01R-A002-07	mHigh	0.532878728
TCGA-AA-A01R-01A-21R-A083-07	mHigh	0.566236218
TCGA-AA-A01S-01A-21R-A083-07	mHigh	0.454313047
TCGA-AA-A01T-01A-21R-A16W-07	Low	0.476259233
TCGA-AA-A01V-01A-23R-A083-07	mHigh	0.477837375
TCGA-AA-A01X-01A-21R-A083-07	Low	0.539149294
TCGA-AA-A01Z-01A-11R-A083-07	mHigh	0.420020111
TCGA-AA-A024-01A-02R-A00A-07	Low	0.486913356
TCGA-AA-A029-01A-01R-A00A-07	Low	0.43362515
TCGA-AA-A02E-01A-01R-A00A-07	mHigh	0.513240878
TCGA-AA-A02F-01A-01R-A089-07	mHigh	0.479385912
TCGA-AA-A02H-01A-01R-A089-07	mHigh	0.482529635
TCGA-AA-A02J-01A-01R-A00A-07	mHigh	0.414793866
TCGA-AA-A02K-01A-03R-A32Y-07	mHigh	0.451402922
TCGA-AA-A02R-01A-01R-A00A-07	mHigh	0.63682212
TCGA-AA-A02W-01A-01R-A00A-07	Low	0.450899615
TCGA-AA-A02Y-01A-43R-A32Y-07	Low	0.499187237
TCGA-AA-A03J-01A-21R-A16W-07	mHigh	0.565482927
TCGA-AD-5900-01A-11R-1653-07	Low	0.64135096
TCGA-AD-6548-01A-11R-1839-07	Low	0.597099564
TCGA-AD-6888-01A-11R-1928-07	Low	0.467284957
TCGA-AD-6889-01A-11R-1928-07	mHigh	0.50991135
TCGA-AD-6890-01A-11R-1928-07	mHigh	0.518908439
TCGA-AD-6895-01A-11R-1928-07	Low	0.566100739
TCGA-AD-6899-01A-11R-1928-07	mHigh	0.599934248
TCGA-AD-6901-01A-11R-1928-07	mHigh	0.626377444
TCGA-AD-6963-01A-11R-1928-07	Low	0.527238178
TCGA-AD-6964-01A-11R-1928-07	mHigh	0.66196924
TCGA-AD-6965-01A-11R-1928-07	Low	0.45291522
TCGA-AD-A5EK-01A-11R-A28H-07	mHigh	0.44089478
TCGA-AU-3779-01A-01R-1723-07	Low	0.574085178
TCGA-AU-6004-01A-11R-1723-07	mHigh	0.635739535
TCGA-AY-4070-01A-01R-1113-07	mHigh	0.533590965
TCGA-AY-5543-01A-01R-1653-07	Low	0.478532913
TCGA-AY-6197-01A-11R-1723-07	mHigh	0.543603005
TCGA-AY-6386-01A-21R-1723-07	Low	0.545761857
TCGA-AY-A54L-01A-11R-A28H-07	Low	0.332169319
TCGA-AY-A69D-01A-11R-A37K-07	mHigh	0.52683298
TCGA-AY-A71X-01A-12R-A37K-07	Low	0.413899892
TCGA-AY-A8YK-01A-11R-A41B-07	Low	0.495966539
TCGA-AZ-4308-01A-01R-1410-07	Low	0.600102554
TCGA-AZ-4313-01A-01R-1410-07	Low	0.553993855
TCGA-AZ-4315-01A-01R-1410-07	Low	0.524035087
TCGA-AZ-4323-01A-21R-1839-07	mHigh	0.584539493
TCGA-AZ-4614-01A-01R-1410-07	mHigh	0.476365465
TCGA-AZ-4615-01A-01R-1410-07	Low	0.566403825
TCGA-AZ-4616-01A-21R-1839-07	mHigh	0.518413199
TCGA-AZ-5403-01A-01R-1653-07	Low	0.589948836
TCGA-AZ-5407-01A-01R-1723-07	Low	0.554490223
TCGA-AZ-6598-01A-11R-1774-07	mHigh	0.594508506
TCGA-AZ-6599-01A-11R-1774-07	mHigh	0.436526149
TCGA-AZ-6600-01A-11R-1774-07	mHigh	0.612484421
TCGA-AZ-6601-01A-11R-1774-07	mHigh	0.643538452
TCGA-AZ-6603-01A-11R-1839-07	mHigh	0.553894269
TCGA-AZ-6605-01A-11R-1839-07	mHigh	0.624556925
TCGA-AZ-6606-01A-11R-1839-07	mHigh	0.479816808
TCGA-AZ-6607-01A-11R-1839-07	mHigh	0.60382789
TCGA-AZ-6608-01A-11R-1839-07	mHigh	0.39522154
TCGA-CA-5254-01A-21R-1839-07	mHigh	0.546851366
TCGA-CA-5255-01A-11R-1839-07	Low	0.454783747
TCGA-CA-5256-01A-01R-1410-07	Low	0.507166545
TCGA-CA-5796-01A-01R-1653-07	Low	0.55219093
TCGA-CA-5797-01A-01R-1653-07	mHigh	0.54677618
TCGA-CA-6715-01A-21R-1839-07	mHigh	0.454030645
TCGA-CA-6716-01A-11R-1839-07	mHigh	0.452193503
TCGA-CA-6717-01A-11R-1839-07	mHigh	0.661009395
TCGA-CA-6718-01A-11R-1839-07	mHigh	0.574869663
TCGA-CA-6719-01A-11R-1839-07	mHigh	0.580389039
TCGA-CK-4947-01B-11R-1653-07	Low	0.591738038
TCGA-CK-4948-01B-11R-1653-07	Low	0.576485874
TCGA-CK-4950-01A-01R-1723-07	Low	0.621293038
TCGA-CK-4951-01A-01R-1410-07	Low	0.588149556
TCGA-CK-4952-01A-01R-1723-07	mHigh	0.585676788
TCGA-CK-5912-01A-11R-1653-07	Low	0.486856929
TCGA-CK-5913-01A-11R-1653-07	mHigh	0.60640349
TCGA-CK-5914-01A-11R-1653-07	mHigh	0.459426283
TCGA-CK-5916-01A-11R-1653-07	mHigh	0.620721842
TCGA-CK-6747-01A-11R-1839-07	mHigh	0.549782016
TCGA-CK-6748-01A-11R-1839-07	mHigh	0.628585399
TCGA-CK-6751-01A-11R-1839-07	mHigh	0.549444197
TCGA-CM-4743-01A-01R-1723-07	Low	0.488161822
TCGA-CM-4744-01A-01R-A32Z-07	Low	0.520141151
TCGA-CM-4746-01A-01R-1410-07	Low	0.497952587
TCGA-CM-4747-01A-01R-1410-07	Low	0.573763569
TCGA-CM-4748-01A-01R-1410-07	Low	0.497284199
TCGA-CM-4751-01A-02R-1839-07	Low	0.582233568
TCGA-CM-4752-01A-01R-1410-07	Low	0.589178852
TCGA-CM-5341-01A-01R-1410-07	Low	0.61430243
TCGA-CM-5344-01A-21R-1723-07	mHigh	0.541431485
TCGA-CM-5348-01A-21R-1723-07	Low	0.644947767
TCGA-CM-5349-01A-21R-1723-07	mHigh	0.630305255
TCGA-CM-5860-01A-01R-1653-07	Low	0.605905753
TCGA-CM-5861-01A-01R-1653-07	mHigh	0.499180095
TCGA-CM-5862-01A-01R-1653-07	Low	0.504606498
TCGA-CM-5863-01A-21R-1839-07	Low	0.620534922
TCGA-CM-5864-01A-01R-1653-07	Low	0.463400324
TCGA-CM-5868-01A-01R-1653-07	Low	0.519036248
TCGA-CM-6161-01A-11R-1653-07	mHigh	0.570576449
TCGA-CM-6162-01A-11R-1653-07	mHigh	0.709251028
TCGA-CM-6163-01A-11R-1653-07	Low	0.5942712
TCGA-CM-6164-01A-11R-1653-07	Low	0.532235856
TCGA-CM-6165-01A-11R-1653-07	Low	0.605518724
TCGA-CM-6166-01A-11R-1653-07	mHigh	0.459654682
TCGA-CM-6167-01A-11R-1653-07	mHigh	0.651106549
TCGA-CM-6168-01A-11R-1653-07	mHigh	0.655581497
TCGA-CM-6169-01A-11R-1653-07	mHigh	0.631517929
TCGA-CM-6170-01A-11R-1653-07	mHigh	0.565117269
TCGA-CM-6171-01A-11R-1653-07	mHigh	0.56378178
TCGA-CM-6172-01A-11R-1653-07	mHigh	0.561803431
TCGA-CM-6674-01A-11R-1839-07	mHigh	0.623498314
TCGA-CM-6675-01A-11R-1839-07	Low	0.497226269
TCGA-CM-6676-01A-11R-1839-07	Low	0.472052194
TCGA-CM-6677-01A-11R-1839-07	Low	0.558013316
TCGA-CM-6678-01A-11R-1839-07	Low	0.509540902
TCGA-CM-6679-01A-11R-1839-07	mHigh	0.569590325
TCGA-CM-6680-01A-11R-1839-07	mHigh	0.573288128
TCGA-D5-5537-01A-21R-1928-07	mHigh	0.49271271
TCGA-D5-5538-01A-01R-1653-07	Low	0.632533492
TCGA-D5-5539-01A-01R-1653-07	Low	0.613142389
TCGA-D5-5540-01A-01R-1653-07	Low	0.512874906
TCGA-D5-5541-01A-01R-1653-07	Low	0.588028689
TCGA-D5-6529-01A-11R-1774-07	mHigh	0.618906248
TCGA-D5-6530-01A-11R-1723-07	mHigh	0.636922032
TCGA-D5-6531-01A-11R-1723-07	mHigh	0.57474076
TCGA-D5-6532-01A-11R-1723-07	Low	0.458869292
TCGA-D5-6533-01A-11R-1723-07	mHigh	0.514241807
TCGA-D5-6534-01A-21R-1928-07	mHigh	0.713011587
TCGA-D5-6535-01A-11R-1723-07	mHigh	0.556125224
TCGA-D5-6536-01A-11R-1723-07	mHigh	0.618191237
TCGA-D5-6537-01A-11R-1723-07	Low	0.534588387
TCGA-D5-6538-01A-11R-1723-07	mHigh	0.470424092
TCGA-D5-6539-01A-11R-1723-07	Low	0.572974332
TCGA-D5-6540-01A-11R-1723-07	Low	0.578089002
TCGA-D5-6541-01A-11R-1723-07	Low	0.611346594
TCGA-D5-6898-01A-11R-1928-07	mHigh	0.584878809
TCGA-D5-6920-01A-11R-1928-07	mHigh	0.596786012
TCGA-D5-6922-01A-11R-1928-07	mHigh	0.566570998
TCGA-D5-6923-01A-11R-A32Z-07	mHigh	0.534022825
TCGA-D5-6924-01A-11R-1928-07	mHigh	0.614560685
TCGA-D5-6926-01A-11R-1928-07	mHigh	0.579605491
TCGA-D5-6927-01A-21R-1928-07	mHigh	0.599512773
TCGA-D5-6928-01A-11R-1928-07	mHigh	0.706601779
TCGA-D5-6929-01A-31R-1928-07	Low	0.551727986
TCGA-D5-6930-01A-11R-1928-07	mHigh	0.606942444
TCGA-D5-6931-01A-11R-1928-07	mHigh	0.577012899
TCGA-D5-6932-01A-11R-1928-07	mHigh	0.559859846
TCGA-D5-7000-01A-11R-A32Z-07	mHigh	0.576235974
TCGA-DM-A0X9-01A-11R-A155-07	Low	0.496349927
TCGA-DM-A0XD-01A-12R-A155-07	mHigh	0.516992602
TCGA-DM-A0XF-01A-11R-A155-07	Low	0.477739918
TCGA-DM-A1D0-01A-11R-A155-07	Low	0.439410956
TCGA-DM-A1D4-01A-21R-A155-07	Low	0.42924635
TCGA-DM-A1D6-01A-21R-A155-07	mHigh	0.449951158
TCGA-DM-A1D7-01A-11R-A155-07	Low	0.500346039
TCGA-DM-A1D8-01A-11R-A155-07	Low	0.370024572
TCGA-DM-A1D9-01A-11R-A155-07	Low	0.464234674
TCGA-DM-A1DA-01A-11R-A155-07	Low	0.471402766
TCGA-DM-A1DB-01A-11R-A155-07	mHigh	0.433885145
TCGA-DM-A1HA-01A-11R-A155-07	Low	0.391728546
TCGA-DM-A1HB-01A-21R-A180-07	Low	0.516988439
TCGA-DM-A280-01A-12R-A16W-07	Low	0.49393054
TCGA-DM-A282-01A-12R-A16W-07	Low	0.47747647
TCGA-DM-A285-01A-11R-A16W-07	mHigh	0.45844534
TCGA-DM-A288-01A-11R-A16W-07	mHigh	0.397188156
TCGA-DM-A28A-01A-21R-A32Y-07	mHigh	0.478518084
TCGA-DM-A28C-01A-11R-A32Y-07	Low	0.452448938
TCGA-DM-A28E-01A-11R-A32Y-07	Low	0.396938531
TCGA-DM-A28F-01A-11R-A32Y-07	Low	0.395037987
TCGA-DM-A28G-01A-11R-A16W-07	mHigh	0.428645898
TCGA-DM-A28H-01A-11R-A16W-07	Low	0.439492414
TCGA-DM-A28K-01A-21R-A32Y-07	Low	0.497030262
TCGA-DM-A28M-01A-12R-A16W-07	Low	0.419925641
TCGA-F4-6459-01A-11R-1774-07	mHigh	0.580916473
TCGA-F4-6460-01A-11R-1774-07	mHigh	0.560546429
TCGA-F4-6461-01A-11R-1774-07	mHigh	0.58523224
TCGA-F4-6463-01A-11R-1723-07	mHigh	0.582465672
TCGA-F4-6569-01A-11R-1774-07	mHigh	0.667793774
TCGA-F4-6570-01A-11R-1774-07	mHigh	0.633865869
TCGA-F4-6703-01A-11R-1839-07	mHigh	0.748150933
TCGA-F4-6704-01A-11R-1839-07	mHigh	0.606745954
TCGA-F4-6805-01A-11R-1839-07	mHigh	0.656266194
TCGA-F4-6806-01A-11R-1839-07	mHigh	0.535553697
TCGA-F4-6807-01A-11R-1839-07	Low	0.636099194
TCGA-F4-6808-01A-11R-1839-07	Low	0.458522821
TCGA-F4-6809-01A-11R-1839-07	mHigh	0.613972411
TCGA-F4-6855-01A-11R-1928-07	mHigh	0.587724439
TCGA-F4-6856-01A-11R-1928-07	Low	0.527285956
TCGA-G4-6293-01A-11R-1723-07	Low	0.553792928
TCGA-G4-6294-01A-11R-1774-07	Low	0.459532238
TCGA-G4-6295-01A-11R-1723-07	mHigh	0.578878163
TCGA-G4-6297-01A-11R-1723-07	Low	0.620839614
TCGA-G4-6299-01A-11R-1774-07	Low	0.59108282
TCGA-G4-6303-01A-11R-1774-07	mHigh	0.556690555
TCGA-G4-6304-01A-11R-1928-07	mHigh	0.526649759
TCGA-G4-6306-01A-11R-1774-07	Low	0.456378942
TCGA-G4-6307-01A-11R-1723-07	Low	0.416899251
TCGA-G4-6309-01A-21R-1839-07	mHigh	0.512059882
TCGA-G4-6310-01A-11R-1723-07	Low	0.466806018
TCGA-G4-6311-01A-11R-1723-07	mHigh	0.604725103
TCGA-G4-6314-01A-11R-1723-07	mHigh	0.584635922
TCGA-G4-6315-01A-11R-1723-07	mHigh	0.4700003
TCGA-G4-6317-01A-11R-1723-07	Low	0.364532269
TCGA-G4-6317-02A-11R-2066-07	Low	0.436287663
TCGA-G4-6320-01A-11R-1723-07	mHigh	0.497423013
TCGA-G4-6321-01A-11R-1723-07	Low	0.573773281
TCGA-G4-6322-01A-11R-1723-07	mHigh	0.513450744
TCGA-G4-6323-01A-11R-1723-07	mHigh	0.52075215
TCGA-G4-6586-01A-11R-1774-07	Low	0.527654211
TCGA-G4-6588-01A-11R-1774-07	mHigh	0.583587971
TCGA-G4-6625-01A-21R-1774-07	Low	0.6348123
TCGA-G4-6627-01A-11R-1774-07	mHigh	0.628134259
TCGA-G4-6628-01A-11R-1839-07	mHigh	0.644219111
TCGA-NH-A50T-01A-11R-A28H-07	mHigh	0.423353245
TCGA-NH-A50U-01A-33R-A37K-07	mHigh	0.490239498
TCGA-NH-A50V-01A-11R-A28H-07	mHigh	0.516753621
TCGA-NH-A6GA-01A-11R-A37K-07	mHigh	0.506893641
TCGA-NH-A6GB-01A-11R-A37K-07	mHigh	0.538515346
TCGA-NH-A6GC-01A-12R-A41B-07	Low	0.499239607
TCGA-NH-A8F7-01A-11R-A41B-07	mHigh	0.4704112
TCGA-NH-A8F7-06A-31R-A41B-07	mHigh	0.432939305
TCGA-NH-A8F8-01A-72R-A41B-07	mHigh	0.545068042
TCGA-QG-A5YV-01A-11R-A28H-07	mHigh	0.467676153
TCGA-QG-A5YW-01A-11R-A28H-07	mHigh	0.552610305
TCGA-QG-A5YX-01A-11R-A28H-07	Low	0.48853282
TCGA-QG-A5Z2-01A-11R-A28H-07	mHigh	0.518406673
TCGA-QL-A97D-01A-12R-A41B-07	mHigh	0.494937165
TCGA-RU-A8FL-01A-11R-A37K-07	Low	0.403344187
TCGA-SS-A7HO-01A-21R-A37K-07	mHigh	0.438102936
TCGA-T9-A92H-01A-11R-A37K-07	Low	0.475175004
TCGA-WS-AB45-01A-11R-A41B-07	mHigh	0.753834983
