# Supplementary material for: Exploiting branched-chain amino acid metabolism and NOTCH3 expression to predict and target colorectal cancer progression
Source: Front Immunol. 2024 Sep 2;15:1430352. doi: 10.3389/fimmu.2024.1430352 (PMC11402679; doi:10.3389/fimmu.2024.1430352)
Supplement: Supplementary file 8 [file DataSheet4.zip › Figure 3-Raw data/Regulatory.T.cell.txt]

id	BRS	Regulatory.T.cell
TCGA-3L-AA1B-01A-11R-A37K-07	Low	0.708661971
TCGA-4N-A93T-01A-11R-A37K-07	mHigh	0.512252706
TCGA-4T-AA8H-01A-11R-A41B-07	Low	0.53823574
TCGA-5M-AAT4-01A-11R-A41B-07	mHigh	0.638372522
TCGA-5M-AAT6-01A-11R-A41B-07	mHigh	0.833681914
TCGA-5M-AATE-01A-11R-A41B-07	Low	0.640562041
TCGA-A6-2671-01A-01R-1410-07	Low	0.77744707
TCGA-A6-2672-01A-01R-0826-07	mHigh	0.831962205
TCGA-A6-2672-01B-03R-2302-07	mHigh	0.680564863
TCGA-A6-2674-01A-02R-0821-07	mHigh	0.86894292
TCGA-A6-2674-01A-02R-A278-07	mHigh	0.831838446
TCGA-A6-2674-01B-04R-A277-07	mHigh	0.711640106
TCGA-A6-2675-01A-02R-1723-07	Low	0.836121307
TCGA-A6-2676-01A-01R-0826-07	Low	0.825056716
TCGA-A6-2677-01A-01R-0821-07	Low	0.630299017
TCGA-A6-2677-01B-02R-A277-07	mHigh	0.53952399
TCGA-A6-2679-01A-02R-1410-07	Low	0.644407516
TCGA-A6-2680-01A-01R-1410-07	mHigh	0.725376097
TCGA-A6-2681-01A-01R-1410-07	Low	0.802286768
TCGA-A6-2682-01A-01R-1410-07	Low	0.781718311
TCGA-A6-2683-01A-01R-0821-07	Low	0.605194668
TCGA-A6-2684-01A-01R-1410-07	mHigh	0.84509751
TCGA-A6-2684-01A-01R-A278-07	mHigh	0.821600896
TCGA-A6-2684-01C-08R-A277-07	mHigh	0.675470238
TCGA-A6-2685-01A-01R-1410-07	mHigh	0.831791408
TCGA-A6-2686-01A-01R-A32Z-07	Low	0.845987621
TCGA-A6-3807-01A-01R-1022-07	Low	0.766454594
TCGA-A6-3808-01A-01R-1022-07	Low	0.832205066
TCGA-A6-3809-01A-01R-1022-07	mHigh	0.815679128
TCGA-A6-3809-01A-01R-A278-07	mHigh	0.799769476
TCGA-A6-3809-01B-04R-A277-07	mHigh	0.721146436
TCGA-A6-3810-01A-01R-1022-07	Low	0.813106977
TCGA-A6-3810-01A-01R-A278-07	Low	0.80256241
TCGA-A6-3810-01B-04R-A277-07	Low	0.611968697
TCGA-A6-4105-01A-02R-1774-07	mHigh	0.844774293
TCGA-A6-4107-01A-02R-1410-07	Low	0.72716812
TCGA-A6-5656-01A-21R-1839-07	Low	0.635664846
TCGA-A6-5656-01A-21R-A278-07	Low	0.59403305
TCGA-A6-5656-01B-02R-A277-07	Low	0.637590906
TCGA-A6-5657-01A-01R-A32Z-07	mHigh	0.73624476
TCGA-A6-5659-01A-01R-1653-07	Low	0.712916756
TCGA-A6-5659-01A-01R-A278-07	Low	0.714072327
TCGA-A6-5659-01B-04R-A277-07	Low	0.462567219
TCGA-A6-5660-01A-01R-1653-07	Low	0.727899874
TCGA-A6-5661-01A-01R-1653-07	Low	0.699217776
TCGA-A6-5661-01B-05R-2302-07	mHigh	0.687279946
TCGA-A6-5662-01A-01R-1653-07	mHigh	0.691109812
TCGA-A6-5664-01A-21R-1839-07	mHigh	0.827717127
TCGA-A6-5665-01A-01R-1653-07	Low	0.676469614
TCGA-A6-5665-01B-03R-2302-07	mHigh	0.659750806
TCGA-A6-5666-01A-01R-1653-07	mHigh	0.65229521
TCGA-A6-5667-01A-21R-1723-07	mHigh	0.735709239
TCGA-A6-6137-01A-11R-1774-07	mHigh	0.709809709
TCGA-A6-6138-01A-11R-1774-07	Low	0.845822632
TCGA-A6-6140-01A-11R-1774-07	Low	0.673173688
TCGA-A6-6141-01A-11R-1774-07	Low	0.698940415
TCGA-A6-6142-01A-11R-1774-07	Low	0.803014071
TCGA-A6-6648-01A-11R-1774-07	mHigh	0.666835832
TCGA-A6-6649-01A-11R-1774-07	mHigh	0.746931035
TCGA-A6-6650-01A-11R-1774-07	Low	0.67288283
TCGA-A6-6650-01A-11R-A278-07	Low	0.624594945
TCGA-A6-6650-01B-02R-A277-07	Low	0.512950156
TCGA-A6-6651-01A-21R-1839-07	mHigh	0.896691824
TCGA-A6-6652-01A-11R-1774-07	Low	0.650216596
TCGA-A6-6653-01A-11R-1774-07	mHigh	0.744485515
TCGA-A6-6654-01A-21R-1839-07	mHigh	0.909727038
TCGA-A6-6780-01A-11R-1839-07	Low	0.831768396
TCGA-A6-6780-01A-11R-A278-07	Low	0.779974794
TCGA-A6-6780-01B-04R-A277-07	Low	0.755844864
TCGA-A6-6781-01A-22R-1928-07	mHigh	0.899416537
TCGA-A6-6781-01A-22R-A278-07	mHigh	0.889286571
TCGA-A6-6781-01B-06R-A277-07	mHigh	0.813313664
TCGA-A6-6782-01A-11R-1839-07	Low	0.799865804
TCGA-A6-A565-01A-31R-A28H-07	mHigh	0.784372415
TCGA-A6-A566-01A-11R-A28H-07	mHigh	0.911899256
TCGA-A6-A567-01A-31R-A28H-07	Low	0.683368982
TCGA-A6-A56B-01A-31R-A28H-07	mHigh	0.717746026
TCGA-A6-A5ZU-01A-11R-A28H-07	Low	0.768087055
TCGA-AA-3489-01A-21R-1839-07	mHigh	0.876089447
TCGA-AA-3494-01A-01R-1410-07	mHigh	0.72427842
TCGA-AA-3495-01A-01R-1410-07	Low	0.71581722
TCGA-AA-3496-01A-21R-1839-07	mHigh	0.801991287
TCGA-AA-3502-01A-01R-1410-07	Low	0.625914926
TCGA-AA-3506-01A-01R-1410-07	Low	0.766247923
TCGA-AA-3509-01A-01R-1410-07	mHigh	0.723669117
TCGA-AA-3510-01A-01R-1410-07	Low	0.746098386
TCGA-AA-3511-01A-21R-1839-07	Low	0.732719991
TCGA-AA-3514-01A-02R-0821-07	mHigh	0.742644549
TCGA-AA-3516-01A-02R-0826-07	Low	0.752673435
TCGA-AA-3517-01A-01R-0821-07	mHigh	0.730258546
TCGA-AA-3518-01A-02R-0826-07	mHigh	0.728472637
TCGA-AA-3519-01A-02R-0821-07	Low	0.665130781
TCGA-AA-3520-01A-01R-0821-07	mHigh	0.768796922
TCGA-AA-3522-01A-01R-0821-07	Low	0.686505667
TCGA-AA-3524-01A-02R-0821-07	Low	0.71609588
TCGA-AA-3526-01A-02R-A32Z-07	mHigh	0.757282322
TCGA-AA-3530-01A-01R-1022-07	mHigh	0.690731146
TCGA-AA-3531-01A-01R-0821-07	mHigh	0.689948172
TCGA-AA-3532-01A-01R-0821-07	Low	0.81908118
TCGA-AA-3534-01A-01R-0821-07	mHigh	0.718142083
TCGA-AA-3538-01A-01R-0821-07	Low	0.753981773
TCGA-AA-3542-01A-02R-1873-07	Low	0.602937197
TCGA-AA-3543-01A-01R-0826-07	mHigh	0.764874496
TCGA-AA-3544-01A-01R-1873-07	Low	0.805043963
TCGA-AA-3548-01A-01R-1873-07	Low	0.730810448
TCGA-AA-3549-01A-02R-0821-07	Low	0.741882127
TCGA-AA-3552-01A-01R-0821-07	mHigh	0.75142787
TCGA-AA-3553-01A-01R-0821-07	Low	0.783807222
TCGA-AA-3554-01A-01R-0826-07	mHigh	0.840358691
TCGA-AA-3555-01A-01R-0821-07	Low	0.773285142
TCGA-AA-3556-01A-01R-0821-07	Low	0.733371368
TCGA-AA-3560-01A-01R-0821-07	Low	0.69491035
TCGA-AA-3561-01A-01R-0821-07	Low	0.6731677
TCGA-AA-3562-01A-02R-0821-07	Low	0.732979522
TCGA-AA-3655-01A-02R-1723-07	Low	0.736720322
TCGA-AA-3660-01A-01R-1723-07	Low	0.72562813
TCGA-AA-3662-01A-01R-1723-07	mHigh	0.768253073
TCGA-AA-3663-01A-01R-1723-07	Low	0.733220547
TCGA-AA-3664-01A-01R-0905-07	mHigh	0.687001782
TCGA-AA-3666-01A-02R-0905-07	mHigh	0.756527551
TCGA-AA-3667-01A-01R-0905-07	mHigh	0.740209096
TCGA-AA-3673-01A-01R-0905-07	Low	0.72867796
TCGA-AA-3675-01A-02R-0905-07	Low	0.704169822
TCGA-AA-3678-01A-01R-0905-07	Low	0.719659534
TCGA-AA-3679-01A-02R-0905-07	Low	0.704010807
TCGA-AA-3680-01A-01R-0905-07	Low	0.695528283
TCGA-AA-3681-01A-01R-0905-07	Low	0.778011683
TCGA-AA-3685-01A-02R-A32Z-07	Low	0.775384241
TCGA-AA-3688-01A-01R-0905-07	Low	0.68397645
TCGA-AA-3692-01A-01R-0905-07	Low	0.755765108
TCGA-AA-3696-01A-01R-0905-07	mHigh	0.645104959
TCGA-AA-3697-01A-01R-1723-07	Low	0.740267033
TCGA-AA-3710-01A-01R-1022-07	Low	0.814253257
TCGA-AA-3713-01A-21R-1723-07	Low	0.762952742
TCGA-AA-3715-01A-01R-0905-07	mHigh	0.86501657
TCGA-AA-3811-01A-01R-1022-07	mHigh	0.730031992
TCGA-AA-3812-01A-01R-0905-07	Low	0.832436909
TCGA-AA-3815-01A-01R-1022-07	Low	0.766719343
TCGA-AA-3818-01A-01R-0905-07	mHigh	0.714740526
TCGA-AA-3819-01A-01R-0905-07	mHigh	0.706688448
TCGA-AA-3821-01A-01R-1022-07	mHigh	0.76276369
TCGA-AA-3831-01A-01R-0905-07	mHigh	0.706076631
TCGA-AA-3833-01A-01R-0905-07	Low	0.795399372
TCGA-AA-3837-01A-01R-0905-07	mHigh	0.711280159
TCGA-AA-3841-01A-01R-0905-07	Low	0.761167894
TCGA-AA-3842-01A-01R-1022-07	Low	0.771452315
TCGA-AA-3844-01A-01R-1022-07	Low	0.65432205
TCGA-AA-3846-01A-01R-1022-07	Low	0.735330115
TCGA-AA-3848-01A-01R-0905-07	mHigh	0.687529182
TCGA-AA-3851-01A-01R-1022-07	Low	0.748277054
TCGA-AA-3854-01A-01R-0905-07	Low	0.692709866
TCGA-AA-3855-01A-01R-1022-07	Low	0.682998763
TCGA-AA-3856-01A-01R-0905-07	mHigh	0.769042968
TCGA-AA-3858-01A-01R-0905-07	mHigh	0.708441113
TCGA-AA-3860-01A-02R-0905-07	mHigh	0.761200618
TCGA-AA-3861-01A-01R-1022-07	Low	0.671797032
TCGA-AA-3862-01A-01R-1022-07	Low	0.723662604
TCGA-AA-3864-01A-01R-1022-07	mHigh	0.729741567
TCGA-AA-3866-01A-01R-1022-07	Low	0.859599013
TCGA-AA-3867-01A-01R-1022-07	Low	0.766259855
TCGA-AA-3869-01A-01R-1022-07	Low	0.783174959
TCGA-AA-3870-01A-01R-1022-07	mHigh	0.8501579
TCGA-AA-3875-01A-01R-0905-07	mHigh	0.764911967
TCGA-AA-3877-01A-01R-1022-07	Low	0.791479433
TCGA-AA-3930-01A-01R-1022-07	mHigh	0.749051217
TCGA-AA-3939-01A-01R-1022-07	Low	0.735571384
TCGA-AA-3941-01A-01R-1022-07	Low	0.64569701
TCGA-AA-3947-01A-01R-1022-07	Low	0.732094421
TCGA-AA-3949-01A-01R-1022-07	Low	0.825964919
TCGA-AA-3950-01A-02R-1022-07	mHigh	0.87155121
TCGA-AA-3952-01A-01R-1022-07	mHigh	0.706270774
TCGA-AA-3955-01A-02R-1022-07	Low	0.694353966
TCGA-AA-3956-01A-02R-1022-07	Low	0.702797063
TCGA-AA-3966-01A-01R-1113-07	Low	0.855533159
TCGA-AA-3968-01A-01R-1022-07	mHigh	0.737894789
TCGA-AA-3970-01A-01R-1022-07	Low	0.729956327
TCGA-AA-3971-01A-01R-1022-07	Low	0.74019643
TCGA-AA-3972-01A-01R-1022-07	Low	0.705720917
TCGA-AA-3973-01A-01R-1022-07	Low	0.691655548
TCGA-AA-3975-01A-01R-1022-07	Low	0.708197134
TCGA-AA-3977-01A-01R-1022-07	Low	0.774913385
TCGA-AA-3979-01A-01R-1022-07	Low	0.649896015
TCGA-AA-3980-01A-02R-1022-07	Low	0.750390369
TCGA-AA-3982-01A-02R-1022-07	Low	0.772437971
TCGA-AA-3986-01A-02R-1022-07	Low	0.773814975
TCGA-AA-3989-01A-01R-1022-07	mHigh	0.754747204
TCGA-AA-3994-01A-01R-1113-07	Low	0.734412307
TCGA-AA-A004-01A-01R-A00A-07	mHigh	0.652334261
TCGA-AA-A00A-01A-01R-A002-07	mHigh	0.705023621
TCGA-AA-A00D-01A-01R-A002-07	Low	0.797971391
TCGA-AA-A00E-01A-01R-A002-07	mHigh	0.778825655
TCGA-AA-A00F-01A-01R-A002-07	mHigh	0.692859409
TCGA-AA-A00J-01A-02R-A002-07	mHigh	0.725373185
TCGA-AA-A00K-01A-02R-A002-07	Low	0.698494247
TCGA-AA-A00L-01A-01R-A002-07	Low	0.638246564
TCGA-AA-A00N-01A-02R-A00A-07	mHigh	0.796063695
TCGA-AA-A00O-01A-02R-A089-07	mHigh	0.723921581
TCGA-AA-A00Q-01A-01R-A002-07	mHigh	0.67103313
TCGA-AA-A00R-01A-01R-A002-07	mHigh	0.790186826
TCGA-AA-A00U-01A-01R-A002-07	mHigh	0.663157968
TCGA-AA-A00W-01A-01R-A002-07	Low	0.601998942
TCGA-AA-A00Z-01A-01R-A002-07	Low	0.662163628
TCGA-AA-A010-01A-01R-A089-07	Low	0.697873372
TCGA-AA-A017-01A-01R-A00A-07	Low	0.689738993
TCGA-AA-A01C-01A-01R-A00A-07	mHigh	0.712875204
TCGA-AA-A01F-01A-01R-A002-07	Low	0.565901437
TCGA-AA-A01G-01A-01R-A002-07	mHigh	0.647700721
TCGA-AA-A01I-01A-02R-A089-07	Low	0.669520847
TCGA-AA-A01K-01A-01R-A00A-07	mHigh	0.757549421
TCGA-AA-A01P-01A-21R-A083-07	mHigh	0.788620102
TCGA-AA-A01Q-01A-01R-A002-07	mHigh	0.630202541
TCGA-AA-A01R-01A-21R-A083-07	mHigh	0.767388635
TCGA-AA-A01S-01A-21R-A083-07	mHigh	0.540527548
TCGA-AA-A01T-01A-21R-A16W-07	Low	0.578177432
TCGA-AA-A01V-01A-23R-A083-07	mHigh	0.582516799
TCGA-AA-A01X-01A-21R-A083-07	Low	0.643166366
TCGA-AA-A01Z-01A-11R-A083-07	mHigh	0.596038356
TCGA-AA-A024-01A-02R-A00A-07	Low	0.631573296
TCGA-AA-A029-01A-01R-A00A-07	Low	0.664825672
TCGA-AA-A02E-01A-01R-A00A-07	mHigh	0.631870482
TCGA-AA-A02F-01A-01R-A089-07	mHigh	0.602617529
TCGA-AA-A02H-01A-01R-A089-07	mHigh	0.674872888
TCGA-AA-A02J-01A-01R-A00A-07	mHigh	0.590678405
TCGA-AA-A02K-01A-03R-A32Y-07	mHigh	0.609506731
TCGA-AA-A02R-01A-01R-A00A-07	mHigh	0.824249055
TCGA-AA-A02W-01A-01R-A00A-07	Low	0.649946735
TCGA-AA-A02Y-01A-43R-A32Y-07	Low	0.609232723
TCGA-AA-A03J-01A-21R-A16W-07	mHigh	0.749615772
TCGA-AD-5900-01A-11R-1653-07	Low	0.794133776
TCGA-AD-6548-01A-11R-1839-07	Low	0.806183889
TCGA-AD-6888-01A-11R-1928-07	Low	0.591823861
TCGA-AD-6889-01A-11R-1928-07	mHigh	0.687212838
TCGA-AD-6890-01A-11R-1928-07	mHigh	0.682607606
TCGA-AD-6895-01A-11R-1928-07	Low	0.73495574
TCGA-AD-6899-01A-11R-1928-07	mHigh	0.824442468
TCGA-AD-6901-01A-11R-1928-07	mHigh	0.795999858
TCGA-AD-6963-01A-11R-1928-07	Low	0.735031492
TCGA-AD-6964-01A-11R-1928-07	mHigh	0.824360027
TCGA-AD-6965-01A-11R-1928-07	Low	0.694001258
TCGA-AD-A5EK-01A-11R-A28H-07	mHigh	0.645305273
TCGA-AU-3779-01A-01R-1723-07	Low	0.770981792
TCGA-AU-6004-01A-11R-1723-07	mHigh	0.815538018
TCGA-AY-4070-01A-01R-1113-07	mHigh	0.705591091
TCGA-AY-5543-01A-01R-1653-07	Low	0.67375251
TCGA-AY-6197-01A-11R-1723-07	mHigh	0.698357828
TCGA-AY-6386-01A-21R-1723-07	Low	0.745249432
TCGA-AY-A54L-01A-11R-A28H-07	Low	0.528692919
TCGA-AY-A69D-01A-11R-A37K-07	mHigh	0.657607288
TCGA-AY-A71X-01A-12R-A37K-07	Low	0.499053516
TCGA-AY-A8YK-01A-11R-A41B-07	Low	0.618134729
TCGA-AZ-4308-01A-01R-1410-07	Low	0.715231017
TCGA-AZ-4313-01A-01R-1410-07	Low	0.630888164
TCGA-AZ-4315-01A-01R-1410-07	Low	0.719427951
TCGA-AZ-4323-01A-21R-1839-07	mHigh	0.753433564
TCGA-AZ-4614-01A-01R-1410-07	mHigh	0.604865082
TCGA-AZ-4615-01A-01R-1410-07	Low	0.793972564
TCGA-AZ-4616-01A-21R-1839-07	mHigh	0.701602641
TCGA-AZ-5403-01A-01R-1653-07	Low	0.73500184
TCGA-AZ-5407-01A-01R-1723-07	Low	0.673303616
TCGA-AZ-6598-01A-11R-1774-07	mHigh	0.723752247
TCGA-AZ-6599-01A-11R-1774-07	mHigh	0.485073483
TCGA-AZ-6600-01A-11R-1774-07	mHigh	0.772385869
TCGA-AZ-6601-01A-11R-1774-07	mHigh	0.827230406
TCGA-AZ-6603-01A-11R-1839-07	mHigh	0.764798719
TCGA-AZ-6605-01A-11R-1839-07	mHigh	0.826003219
TCGA-AZ-6606-01A-11R-1839-07	mHigh	0.610101426
TCGA-AZ-6607-01A-11R-1839-07	mHigh	0.852936899
TCGA-AZ-6608-01A-11R-1839-07	mHigh	0.564458088
TCGA-CA-5254-01A-21R-1839-07	mHigh	0.634032592
TCGA-CA-5255-01A-11R-1839-07	Low	0.60365765
TCGA-CA-5256-01A-01R-1410-07	Low	0.668176948
TCGA-CA-5796-01A-01R-1653-07	Low	0.669631793
TCGA-CA-5797-01A-01R-1653-07	mHigh	0.741541984
TCGA-CA-6715-01A-21R-1839-07	mHigh	0.630183471
TCGA-CA-6716-01A-11R-1839-07	mHigh	0.645789867
TCGA-CA-6717-01A-11R-1839-07	mHigh	0.855886323
TCGA-CA-6718-01A-11R-1839-07	mHigh	0.814049386
TCGA-CA-6719-01A-11R-1839-07	mHigh	0.803680836
TCGA-CK-4947-01B-11R-1653-07	Low	0.759031916
TCGA-CK-4948-01B-11R-1653-07	Low	0.772636707
TCGA-CK-4950-01A-01R-1723-07	Low	0.762389674
TCGA-CK-4951-01A-01R-1410-07	Low	0.791367732
TCGA-CK-4952-01A-01R-1723-07	mHigh	0.70712159
TCGA-CK-5912-01A-11R-1653-07	Low	0.663528149
TCGA-CK-5913-01A-11R-1653-07	mHigh	0.751245841
TCGA-CK-5914-01A-11R-1653-07	mHigh	0.706406027
TCGA-CK-5916-01A-11R-1653-07	mHigh	0.821201768
TCGA-CK-6747-01A-11R-1839-07	mHigh	0.69497156
TCGA-CK-6748-01A-11R-1839-07	mHigh	0.825865683
TCGA-CK-6751-01A-11R-1839-07	mHigh	0.71607573
TCGA-CM-4743-01A-01R-1723-07	Low	0.648598445
TCGA-CM-4744-01A-01R-A32Z-07	Low	0.713102214
TCGA-CM-4746-01A-01R-1410-07	Low	0.593559246
TCGA-CM-4747-01A-01R-1410-07	Low	0.706065574
TCGA-CM-4748-01A-01R-1410-07	Low	0.696148475
TCGA-CM-4751-01A-02R-1839-07	Low	0.738094649
TCGA-CM-4752-01A-01R-1410-07	Low	0.729777571
TCGA-CM-5341-01A-01R-1410-07	Low	0.815696593
TCGA-CM-5344-01A-21R-1723-07	mHigh	0.725297779
TCGA-CM-5348-01A-21R-1723-07	Low	0.862739308
TCGA-CM-5349-01A-21R-1723-07	mHigh	0.803505899
TCGA-CM-5860-01A-01R-1653-07	Low	0.795216071
TCGA-CM-5861-01A-01R-1653-07	mHigh	0.680787933
TCGA-CM-5862-01A-01R-1653-07	Low	0.642014381
TCGA-CM-5863-01A-21R-1839-07	Low	0.774933719
TCGA-CM-5864-01A-01R-1653-07	Low	0.6519615
TCGA-CM-5868-01A-01R-1653-07	Low	0.688687531
TCGA-CM-6161-01A-11R-1653-07	mHigh	0.788281402
TCGA-CM-6162-01A-11R-1653-07	mHigh	0.887121012
TCGA-CM-6163-01A-11R-1653-07	Low	0.753511002
TCGA-CM-6164-01A-11R-1653-07	Low	0.696712017
TCGA-CM-6165-01A-11R-1653-07	Low	0.787499425
TCGA-CM-6166-01A-11R-1653-07	mHigh	0.65866624
TCGA-CM-6167-01A-11R-1653-07	mHigh	0.776038047
TCGA-CM-6168-01A-11R-1653-07	mHigh	0.858021982
TCGA-CM-6169-01A-11R-1653-07	mHigh	0.854743447
TCGA-CM-6170-01A-11R-1653-07	mHigh	0.772391655
TCGA-CM-6171-01A-11R-1653-07	mHigh	0.769825666
TCGA-CM-6172-01A-11R-1653-07	mHigh	0.70139237
TCGA-CM-6674-01A-11R-1839-07	mHigh	0.76110618
TCGA-CM-6675-01A-11R-1839-07	Low	0.679365601
TCGA-CM-6676-01A-11R-1839-07	Low	0.671015803
TCGA-CM-6677-01A-11R-1839-07	Low	0.741322218
TCGA-CM-6678-01A-11R-1839-07	Low	0.65710433
TCGA-CM-6679-01A-11R-1839-07	mHigh	0.752431241
TCGA-CM-6680-01A-11R-1839-07	mHigh	0.775770795
TCGA-D5-5537-01A-21R-1928-07	mHigh	0.661500922
TCGA-D5-5538-01A-01R-1653-07	Low	0.843465903
TCGA-D5-5539-01A-01R-1653-07	Low	0.797059907
TCGA-D5-5540-01A-01R-1653-07	Low	0.703314773
TCGA-D5-5541-01A-01R-1653-07	Low	0.82257141
TCGA-D5-6529-01A-11R-1774-07	mHigh	0.834424339
TCGA-D5-6530-01A-11R-1723-07	mHigh	0.755606355
TCGA-D5-6531-01A-11R-1723-07	mHigh	0.780538185
TCGA-D5-6532-01A-11R-1723-07	Low	0.631412758
TCGA-D5-6533-01A-11R-1723-07	mHigh	0.75788628
TCGA-D5-6534-01A-21R-1928-07	mHigh	0.927021452
TCGA-D5-6535-01A-11R-1723-07	mHigh	0.739182644
TCGA-D5-6536-01A-11R-1723-07	mHigh	0.796190248
TCGA-D5-6537-01A-11R-1723-07	Low	0.735044172
TCGA-D5-6538-01A-11R-1723-07	mHigh	0.608262362
TCGA-D5-6539-01A-11R-1723-07	Low	0.702288592
TCGA-D5-6540-01A-11R-1723-07	Low	0.753928887
TCGA-D5-6541-01A-11R-1723-07	Low	0.807824144
TCGA-D5-6898-01A-11R-1928-07	mHigh	0.820492579
TCGA-D5-6920-01A-11R-1928-07	mHigh	0.741045289
TCGA-D5-6922-01A-11R-1928-07	mHigh	0.779381268
TCGA-D5-6923-01A-11R-A32Z-07	mHigh	0.786961651
TCGA-D5-6924-01A-11R-1928-07	mHigh	0.837813736
TCGA-D5-6926-01A-11R-1928-07	mHigh	0.809190992
TCGA-D5-6927-01A-21R-1928-07	mHigh	0.832884219
TCGA-D5-6928-01A-11R-1928-07	mHigh	0.885949666
TCGA-D5-6929-01A-31R-1928-07	Low	0.745866647
TCGA-D5-6930-01A-11R-1928-07	mHigh	0.756531448
TCGA-D5-6931-01A-11R-1928-07	mHigh	0.787479241
TCGA-D5-6932-01A-11R-1928-07	mHigh	0.768193927
TCGA-D5-7000-01A-11R-A32Z-07	mHigh	0.769651196
TCGA-DM-A0X9-01A-11R-A155-07	Low	0.66148637
TCGA-DM-A0XD-01A-12R-A155-07	mHigh	0.672792681
TCGA-DM-A0XF-01A-11R-A155-07	Low	0.682847014
TCGA-DM-A1D0-01A-11R-A155-07	Low	0.580555861
TCGA-DM-A1D4-01A-21R-A155-07	Low	0.555529811
TCGA-DM-A1D6-01A-21R-A155-07	mHigh	0.476386574
TCGA-DM-A1D7-01A-11R-A155-07	Low	0.635023654
TCGA-DM-A1D8-01A-11R-A155-07	Low	0.551424016
TCGA-DM-A1D9-01A-11R-A155-07	Low	0.650866699
TCGA-DM-A1DA-01A-11R-A155-07	Low	0.6416663
TCGA-DM-A1DB-01A-11R-A155-07	mHigh	0.606489063
TCGA-DM-A1HA-01A-11R-A155-07	Low	0.546397566
TCGA-DM-A1HB-01A-21R-A180-07	Low	0.668544966
TCGA-DM-A280-01A-12R-A16W-07	Low	0.691693161
TCGA-DM-A282-01A-12R-A16W-07	Low	0.616639155
TCGA-DM-A285-01A-11R-A16W-07	mHigh	0.662020686
TCGA-DM-A288-01A-11R-A16W-07	mHigh	0.612488952
TCGA-DM-A28A-01A-21R-A32Y-07	mHigh	0.698962829
TCGA-DM-A28C-01A-11R-A32Y-07	Low	0.534673054
TCGA-DM-A28E-01A-11R-A32Y-07	Low	0.56385714
TCGA-DM-A28F-01A-11R-A32Y-07	Low	0.565897692
TCGA-DM-A28G-01A-11R-A16W-07	mHigh	0.620745967
TCGA-DM-A28H-01A-11R-A16W-07	Low	0.615201187
TCGA-DM-A28K-01A-21R-A32Y-07	Low	0.601287128
TCGA-DM-A28M-01A-12R-A16W-07	Low	0.591567964
TCGA-F4-6459-01A-11R-1774-07	mHigh	0.771679642
TCGA-F4-6460-01A-11R-1774-07	mHigh	0.724707059
TCGA-F4-6461-01A-11R-1774-07	mHigh	0.724261076
TCGA-F4-6463-01A-11R-1723-07	mHigh	0.75134934
TCGA-F4-6569-01A-11R-1774-07	mHigh	0.845103138
TCGA-F4-6570-01A-11R-1774-07	mHigh	0.870716083
TCGA-F4-6703-01A-11R-1839-07	mHigh	0.928455165
TCGA-F4-6704-01A-11R-1839-07	mHigh	0.793822503
TCGA-F4-6805-01A-11R-1839-07	mHigh	0.850280489
TCGA-F4-6806-01A-11R-1839-07	mHigh	0.682138739
TCGA-F4-6807-01A-11R-1839-07	Low	0.819788261
TCGA-F4-6808-01A-11R-1839-07	Low	0.624865555
TCGA-F4-6809-01A-11R-1839-07	mHigh	0.760373902
TCGA-F4-6855-01A-11R-1928-07	mHigh	0.801530349
TCGA-F4-6856-01A-11R-1928-07	Low	0.688637559
TCGA-G4-6293-01A-11R-1723-07	Low	0.709845795
TCGA-G4-6294-01A-11R-1774-07	Low	0.650458941
TCGA-G4-6295-01A-11R-1723-07	mHigh	0.769137812
TCGA-G4-6297-01A-11R-1723-07	Low	0.805616661
TCGA-G4-6299-01A-11R-1774-07	Low	0.822613886
TCGA-G4-6303-01A-11R-1774-07	mHigh	0.737602216
TCGA-G4-6304-01A-11R-1928-07	mHigh	0.657304557
TCGA-G4-6306-01A-11R-1774-07	Low	0.580633681
TCGA-G4-6307-01A-11R-1723-07	Low	0.540714401
TCGA-G4-6309-01A-21R-1839-07	mHigh	0.672665628
TCGA-G4-6310-01A-11R-1723-07	Low	0.573003501
TCGA-G4-6311-01A-11R-1723-07	mHigh	0.79778623
TCGA-G4-6314-01A-11R-1723-07	mHigh	0.775914133
TCGA-G4-6315-01A-11R-1723-07	mHigh	0.620866466
TCGA-G4-6317-01A-11R-1723-07	Low	0.546461561
TCGA-G4-6317-02A-11R-2066-07	Low	0.669041379
TCGA-G4-6320-01A-11R-1723-07	mHigh	0.583625002
TCGA-G4-6321-01A-11R-1723-07	Low	0.672893575
TCGA-G4-6322-01A-11R-1723-07	mHigh	0.656900755
TCGA-G4-6323-01A-11R-1723-07	mHigh	0.619162863
TCGA-G4-6586-01A-11R-1774-07	Low	0.673739859
TCGA-G4-6588-01A-11R-1774-07	mHigh	0.763768662
TCGA-G4-6625-01A-21R-1774-07	Low	0.838496108
TCGA-G4-6627-01A-11R-1774-07	mHigh	0.778364455
TCGA-G4-6628-01A-11R-1839-07	mHigh	0.819780506
TCGA-NH-A50T-01A-11R-A28H-07	mHigh	0.600274832
TCGA-NH-A50U-01A-33R-A37K-07	mHigh	0.649499348
TCGA-NH-A50V-01A-11R-A28H-07	mHigh	0.726061829
TCGA-NH-A6GA-01A-11R-A37K-07	mHigh	0.662681358
TCGA-NH-A6GB-01A-11R-A37K-07	mHigh	0.696812533
TCGA-NH-A6GC-01A-12R-A41B-07	Low	0.595968488
TCGA-NH-A8F7-01A-11R-A41B-07	mHigh	0.609682967
TCGA-NH-A8F7-06A-31R-A41B-07	mHigh	0.47095974
TCGA-NH-A8F8-01A-72R-A41B-07	mHigh	0.730366023
TCGA-QG-A5YV-01A-11R-A28H-07	mHigh	0.636320316
TCGA-QG-A5YW-01A-11R-A28H-07	mHigh	0.727710288
TCGA-QG-A5YX-01A-11R-A28H-07	Low	0.608238679
TCGA-QG-A5Z2-01A-11R-A28H-07	mHigh	0.625055746
TCGA-QL-A97D-01A-12R-A41B-07	mHigh	0.659352254
TCGA-RU-A8FL-01A-11R-A37K-07	Low	0.520682705
TCGA-SS-A7HO-01A-21R-A37K-07	mHigh	0.630988754
TCGA-T9-A92H-01A-11R-A37K-07	Low	0.626937171
TCGA-WS-AB45-01A-11R-A41B-07	mHigh	0.941384355
