# Supplementary material for: Exploiting branched-chain amino acid metabolism and NOTCH3 expression to predict and target colorectal cancer progression
Source: Front Immunol. 2024 Sep 2;15:1430352. doi: 10.3389/fimmu.2024.1430352 (PMC11402679; doi:10.3389/fimmu.2024.1430352)
Supplement: Supplementary file 8 [file DataSheet4.zip › Figure 3-Raw data/StromalScore.csv]

expression	BRS	Gene
-2068.718076	Low	StromalScore
-2006.792656	Low	StromalScore
-1915.209013	Low	StromalScore
-1894.576928	Low	StromalScore
-1868.903025	mHigh	StromalScore
-1849.213216	Low	StromalScore
-1845.567956	Low	StromalScore
-1820.530609	Low	StromalScore
-1781.277793	mHigh	StromalScore
-1765.053922	mHigh	StromalScore
-1740.270763	Low	StromalScore
-1717.54547	Low	StromalScore
-1705.05988	Low	StromalScore
-1681.806201	mHigh	StromalScore
-1678.440751	Low	StromalScore
-1673.583	Low	StromalScore
-1672.520994	mHigh	StromalScore
-1646.839953	Low	StromalScore
-1637.095705	Low	StromalScore
-1630.327221	mHigh	StromalScore
-1622.894123	Low	StromalScore
-1601.460886	mHigh	StromalScore
-1562.348139	mHigh	StromalScore
-1559.787694	mHigh	StromalScore
-1527.014514	mHigh	StromalScore
-1516.722213	Low	StromalScore
-1507.539567	Low	StromalScore
-1503.188253	mHigh	StromalScore
-1497.805032	mHigh	StromalScore
-1495.817547	mHigh	StromalScore
-1489.730778	mHigh	StromalScore
-1445.511074	Low	StromalScore
-1395.761085	mHigh	StromalScore
-1385.205129	mHigh	StromalScore
-1383.830405	Low	StromalScore
-1373.116705	mHigh	StromalScore
-1345.365889	mHigh	StromalScore
-1343.331738	Low	StromalScore
-1336.977122	Low	StromalScore
-1325.318136	Low	StromalScore
-1324.690118	mHigh	StromalScore
-1322.25057	Low	StromalScore
-1319.87087	mHigh	StromalScore
-1309.99584	Low	StromalScore
-1278.618419	Low	StromalScore
-1273.956738	Low	StromalScore
-1270.096793	Low	StromalScore
-1268.695062	Low	StromalScore
-1261.793846	mHigh	StromalScore
-1248.360814	mHigh	StromalScore
-1247.14821	Low	StromalScore
-1244.801272	mHigh	StromalScore
-1242.948392	mHigh	StromalScore
-1230.216262	mHigh	StromalScore
-1228.261789	Low	StromalScore
-1211.340344	Low	StromalScore
-1205.941312	mHigh	StromalScore
-1201.674351	mHigh	StromalScore
-1198.818548	Low	StromalScore
-1195.50707	Low	StromalScore
-1189.679783	Low	StromalScore
-1188.764272	Low	StromalScore
-1187.860618	Low	StromalScore
-1187.442179	Low	StromalScore
-1183.963994	mHigh	StromalScore
-1176.19159	Low	StromalScore
-1170.091617	Low	StromalScore
-1157.007802	Low	StromalScore
-1156.545847	Low	StromalScore
-1151.953219	mHigh	StromalScore
-1148.472644	Low	StromalScore
-1146.429769	Low	StromalScore
-1137.383007	Low	StromalScore
-1136.934441	Low	StromalScore
-1132.78081	mHigh	StromalScore
-1109.430303	mHigh	StromalScore
-1108.522765	mHigh	StromalScore
-1097.672644	Low	StromalScore
-1087.713678	Low	StromalScore
-1086.547464	mHigh	StromalScore
-1083.05211	Low	StromalScore
-1076.984448	Low	StromalScore
-1074.590748	Low	StromalScore
-1070.226846	mHigh	StromalScore
-1064.604576	mHigh	StromalScore
-1061.662205	Low	StromalScore
-1061.134682	mHigh	StromalScore
-1054.729791	mHigh	StromalScore
-1051.010693	Low	StromalScore
-1034.095195	Low	StromalScore
-1030.120715	Low	StromalScore
-1023.847116	Low	StromalScore
-1020.19451	mHigh	StromalScore
-1005.841248	Low	StromalScore
-1003.935825	Low	StromalScore
-991.9571119	Low	StromalScore
-986.0360741	Low	StromalScore
-985.1573738	mHigh	StromalScore
-972.9341152	Low	StromalScore
-967.410806	mHigh	StromalScore
-951.5390604	Low	StromalScore
-949.2190327	mHigh	StromalScore
-947.1269539	Low	StromalScore
-943.1990649	mHigh	StromalScore
-932.8971971	mHigh	StromalScore
-929.3198774	Low	StromalScore
-926.9820241	Low	StromalScore
-906.8269527	Low	StromalScore
-897.5212643	Low	StromalScore
-893.5971652	Low	StromalScore
-867.3745071	Low	StromalScore
-864.6911705	Low	StromalScore
-860.8092342	Low	StromalScore
-852.924754	Low	StromalScore
-852.0052877	Low	StromalScore
-851.5147371	mHigh	StromalScore
-851.420538	Low	StromalScore
-850.0772232	mHigh	StromalScore
-845.5624976	Low	StromalScore
-844.7444985	mHigh	StromalScore
-827.585563	Low	StromalScore
-826.6366687	mHigh	StromalScore
-822.9717202	mHigh	StromalScore
-820.6194709	mHigh	StromalScore
-820.4651413	mHigh	StromalScore
-818.309996	Low	StromalScore
-810.7005509	mHigh	StromalScore
-791.7924871	Low	StromalScore
-781.321521	Low	StromalScore
-781.223221	mHigh	StromalScore
-768.6669583	Low	StromalScore
-765.3558436	Low	StromalScore
-762.7606503	Low	StromalScore
-759.2479439	Low	StromalScore
-749.0901621	Low	StromalScore
-746.8704695	Low	StromalScore
-740.8713145	mHigh	StromalScore
-740.3798774	Low	StromalScore
-738.5097128	Low	StromalScore
-736.7778083	mHigh	StromalScore
-728.8356936	Low	StromalScore
-728.3570202	Low	StromalScore
-723.7948486	Low	StromalScore
-722.5963669	mHigh	StromalScore
-715.6549965	Low	StromalScore
-701.2529003	Low	StromalScore
-701.2443543	mHigh	StromalScore
-697.8717351	Low	StromalScore
-694.6049101	Low	StromalScore
-688.866946	Low	StromalScore
-687.2547743	mHigh	StromalScore
-685.0013234	Low	StromalScore
-681.9406912	mHigh	StromalScore
-674.007154	Low	StromalScore
-670.3056342	mHigh	StromalScore
-668.3555317	mHigh	StromalScore
-668.1297257	Low	StromalScore
-662.1894052	mHigh	StromalScore
-651.9407951	Low	StromalScore
-648.2344004	Low	StromalScore
-644.8970034	mHigh	StromalScore
-644.1729742	Low	StromalScore
-630.152884	Low	StromalScore
-628.1497982	mHigh	StromalScore
-628.0148036	Low	StromalScore
-618.3456334	mHigh	StromalScore
-617.2200258	Low	StromalScore
-615.4856058	Low	StromalScore
-609.5088883	mHigh	StromalScore
-608.0261933	Low	StromalScore
-595.4962191	Low	StromalScore
-588.487117	mHigh	StromalScore
-586.4839411	Low	StromalScore
-583.892877	Low	StromalScore
-580.4325942	Low	StromalScore
-577.5681943	mHigh	StromalScore
-574.6689349	mHigh	StromalScore
-563.2125634	mHigh	StromalScore
-561.1782541	Low	StromalScore
-559.8662529	Low	StromalScore
-559.5346047	Low	StromalScore
-559.0019244	mHigh	StromalScore
-558.0724031	mHigh	StromalScore
-556.4053889	mHigh	StromalScore
-547.1288035	Low	StromalScore
-544.6659611	Low	StromalScore
-542.4684386	Low	StromalScore
-527.1263444	mHigh	StromalScore
-520.7308721	Low	StromalScore
-515.3817495	mHigh	StromalScore
-513.0841469	mHigh	StromalScore
-507.8897533	Low	StromalScore
-500.7774142	mHigh	StromalScore
-495.0182085	mHigh	StromalScore
-494.4776661	mHigh	StromalScore
-493.5660755	mHigh	StromalScore
-485.3844597	Low	StromalScore
-484.8345516	Low	StromalScore
-483.8160547	mHigh	StromalScore
-476.2134103	mHigh	StromalScore
-463.3046006	Low	StromalScore
-461.4200883	Low	StromalScore
-460.5776486	mHigh	StromalScore
-460.2138757	Low	StromalScore
-458.9026966	Low	StromalScore
-451.7986258	Low	StromalScore
-450.9672446	mHigh	StromalScore
-450.4716856	mHigh	StromalScore
-448.8803959	Low	StromalScore
-445.4835211	mHigh	StromalScore
-441.3650963	Low	StromalScore
-441.2331016	mHigh	StromalScore
-435.9754358	Low	StromalScore
-434.3319199	mHigh	StromalScore
-427.3891017	Low	StromalScore
-426.9931273	mHigh	StromalScore
-424.8788166	mHigh	StromalScore
-419.5035369	Low	StromalScore
-416.3595841	mHigh	StromalScore
-411.8142511	Low	StromalScore
-410.7833376	Low	StromalScore
-408.2518039	mHigh	StromalScore
-404.5569852	Low	StromalScore
-401.9665605	Low	StromalScore
-401.5506932	mHigh	StromalScore
-398.7648182	Low	StromalScore
-395.7897953	mHigh	StromalScore
-393.7294541	Low	StromalScore
-387.7570368	Low	StromalScore
-379.5798148	mHigh	StromalScore
-378.8442458	Low	StromalScore
-367.8555894	mHigh	StromalScore
-365.9915697	Low	StromalScore
-363.8143014	Low	StromalScore
-363.3353429	mHigh	StromalScore
-349.3386197	mHigh	StromalScore
-341.7402647	Low	StromalScore
-341.4622836	mHigh	StromalScore
-329.5474019	Low	StromalScore
-327.8361737	mHigh	StromalScore
-324.8267744	Low	StromalScore
-321.5812765	Low	StromalScore
-320.9757681	mHigh	StromalScore
-318.116151	mHigh	StromalScore
-316.4803	mHigh	StromalScore
-316.2470549	Low	StromalScore
-314.657206	mHigh	StromalScore
-307.0656181	Low	StromalScore
-307.002474	Low	StromalScore
-303.3203201	Low	StromalScore
-296.7321771	mHigh	StromalScore
-295.2954045	mHigh	StromalScore
-287.7408966	mHigh	StromalScore
-286.407828	Low	StromalScore
-283.991242	mHigh	StromalScore
-275.1352671	Low	StromalScore
-272.289696	Low	StromalScore
-272.0187553	mHigh	StromalScore
-261.7055894	Low	StromalScore
-254.6519528	mHigh	StromalScore
-236.8381398	mHigh	StromalScore
-231.2869652	Low	StromalScore
-227.9132755	Low	StromalScore
-218.6677012	Low	StromalScore
-209.0419231	mHigh	StromalScore
-203.2909231	Low	StromalScore
-202.3247274	mHigh	StromalScore
-196.5106882	mHigh	StromalScore
-191.3694079	Low	StromalScore
-191.1435215	Low	StromalScore
-185.2690897	mHigh	StromalScore
-184.8721087	mHigh	StromalScore
-184.0420752	Low	StromalScore
-173.1977073	Low	StromalScore
-161.6946279	mHigh	StromalScore
-161.1734299	mHigh	StromalScore
-158.9363505	mHigh	StromalScore
-152.9944129	Low	StromalScore
-145.7198298	mHigh	StromalScore
-140.7621896	mHigh	StromalScore
-115.8469522	Low	StromalScore
-115.4643367	Low	StromalScore
-101.3634441	Low	StromalScore
-84.39945006	mHigh	StromalScore
-83.33064822	mHigh	StromalScore
-72.17709264	Low	StromalScore
-58.71827109	mHigh	StromalScore
-55.0651156	mHigh	StromalScore
-54.42148276	Low	StromalScore
-52.6856682	mHigh	StromalScore
-45.97334912	mHigh	StromalScore
-42.45939924	Low	StromalScore
-39.28636016	mHigh	StromalScore
-38.93157689	mHigh	StromalScore
-37.07463876	mHigh	StromalScore
-28.95737748	mHigh	StromalScore
-21.64329466	mHigh	StromalScore
-20.65318172	mHigh	StromalScore
-14.08712387	mHigh	StromalScore
-13.16940235	Low	StromalScore
-1.148590592	Low	StromalScore
6.884236538	mHigh	StromalScore
6.935651679	mHigh	StromalScore
13.33620811	Low	StromalScore
15.44489924	Low	StromalScore
17.19197328	Low	StromalScore
22.40116916	mHigh	StromalScore
25.53243963	Low	StromalScore
30.30481213	mHigh	StromalScore
32.84655695	Low	StromalScore
34.82441833	mHigh	StromalScore
43.5079287	mHigh	StromalScore
44.03628075	Low	StromalScore
52.37842522	mHigh	StromalScore
54.05057852	Low	StromalScore
54.85394415	Low	StromalScore
57.11423748	mHigh	StromalScore
63.52973053	mHigh	StromalScore
65.73393745	mHigh	StromalScore
67.59252153	Low	StromalScore
70.48094169	mHigh	StromalScore
72.19459808	mHigh	StromalScore
75.57842277	Low	StromalScore
75.92073406	Low	StromalScore
80.58280742	mHigh	StromalScore
82.32005064	Low	StromalScore
82.36330036	Low	StromalScore
95.66796474	Low	StromalScore
99.45418832	mHigh	StromalScore
101.4553971	Low	StromalScore
112.8055188	Low	StromalScore
113.0813205	mHigh	StromalScore
118.5432433	Low	StromalScore
118.783668	mHigh	StromalScore
123.9897722	Low	StromalScore
133.5739561	mHigh	StromalScore
136.7468962	mHigh	StromalScore
142.3201912	Low	StromalScore
142.7786769	mHigh	StromalScore
155.4744572	Low	StromalScore
157.5715503	mHigh	StromalScore
163.4764432	mHigh	StromalScore
173.339793	mHigh	StromalScore
179.9238627	mHigh	StromalScore
180.2530244	mHigh	StromalScore
181.1172328	mHigh	StromalScore
186.0572977	Low	StromalScore
208.8642104	mHigh	StromalScore
215.5847489	Low	StromalScore
219.1977562	Low	StromalScore
220.7064794	mHigh	StromalScore
228.6201676	Low	StromalScore
228.867418	mHigh	StromalScore
234.0084738	mHigh	StromalScore
253.1033311	Low	StromalScore
262.4351983	Low	StromalScore
267.951253	Low	StromalScore
269.6038925	Low	StromalScore
275.856675	Low	StromalScore
285.1950062	Low	StromalScore
305.5151485	mHigh	StromalScore
306.7810604	mHigh	StromalScore
311.59469	mHigh	StromalScore
327.1163836	mHigh	StromalScore
333.1495521	mHigh	StromalScore
335.4056936	Low	StromalScore
358.3437742	mHigh	StromalScore
360.6594342	Low	StromalScore
361.7017264	mHigh	StromalScore
367.9046754	mHigh	StromalScore
373.6336185	Low	StromalScore
374.5629267	mHigh	StromalScore
374.7321928	mHigh	StromalScore
375.3994293	mHigh	StromalScore
382.0986262	mHigh	StromalScore
383.6356574	mHigh	StromalScore
421.9208823	Low	StromalScore
440.6102734	mHigh	StromalScore
448.731558	Low	StromalScore
459.4626418	Low	StromalScore
461.4483466	mHigh	StromalScore
464.2847605	mHigh	StromalScore
465.6765677	Low	StromalScore
471.3251508	mHigh	StromalScore
475.2963346	Low	StromalScore
481.7901398	mHigh	StromalScore
508.01742	mHigh	StromalScore
518.3370959	mHigh	StromalScore
527.2782981	mHigh	StromalScore
529.8623647	Low	StromalScore
548.2176354	mHigh	StromalScore
550.6435968	Low	StromalScore
558.9889568	Low	StromalScore
564.5073716	mHigh	StromalScore
582.1961016	mHigh	StromalScore
589.205389	mHigh	StromalScore
591.8950801	Low	StromalScore
595.3576628	mHigh	StromalScore
596.3489662	Low	StromalScore
599.2707042	mHigh	StromalScore
603.3710515	mHigh	StromalScore
620.4933947	mHigh	StromalScore
621.4504639	Low	StromalScore
622.8804187	mHigh	StromalScore
627.7599148	Low	StromalScore
632.8462238	Low	StromalScore
640.3660201	Low	StromalScore
660.6260546	Low	StromalScore
750.2286227	mHigh	StromalScore
750.9497519	Low	StromalScore
783.5571579	mHigh	StromalScore
818.1162023	mHigh	StromalScore
836.7523705	Low	StromalScore
887.1515301	mHigh	StromalScore
928.6006258	mHigh	StromalScore
952.9727242	mHigh	StromalScore
967.7407359	mHigh	StromalScore
990.3178875	Low	StromalScore
1044.275619	mHigh	StromalScore
1087.583346	mHigh	StromalScore
1090.534122	Low	StromalScore
1096.090081	mHigh	StromalScore
1109.377004	mHigh	StromalScore
1133.376703	mHigh	StromalScore
1148.316223	mHigh	StromalScore
1202.079496	mHigh	StromalScore
1210.78419	mHigh	StromalScore
1233.145195	mHigh	StromalScore
1270.765814	mHigh	StromalScore
1303.855459	mHigh	StromalScore
1304.11499	mHigh	StromalScore
1338.789933	mHigh	StromalScore
1352.895512	mHigh	StromalScore
1398.796745	mHigh	StromalScore
1471.899394	mHigh	StromalScore
1590.043671	mHigh	StromalScore
1691.750997	mHigh	StromalScore
1783.507091	mHigh	StromalScore
1995.219361	mHigh	StromalScore
2029.78353	mHigh	StromalScore
