# Supplementary material for: Exploiting branched-chain amino acid metabolism and NOTCH3 expression to predict and target colorectal cancer progression
Source: Front Immunol. 2024 Sep 2;15:1430352. doi: 10.3389/fimmu.2024.1430352 (PMC11402679; doi:10.3389/fimmu.2024.1430352)
Supplement: Supplementary file 8 [file DataSheet4.zip › Figure 3-Raw data/TIP.txt]

Steps	BRS	Step1	Step2	Step3	Step4.T cell.recruiting	Step4.CD4 T cell.recruiting	Step4.CD8 T cell.recruiting	Step4.Th1 cell.recruiting	Step4.Dendritic cell.recruiting	Step4.Th22 cell.recruiting	Step4.Macrophage.recruiting	Step4.Monocyte.recruiting	Step4.Neutrophil.recruiting	Step4.NK cell.recruiting	Step4.Eosinophil.recruiting	Step4.Basophil.recruiting	Step4.Th17 cell.recruiting	Step4.B cell.recruiting	Step4.Th2 cell.recruiting	Step4.Treg cell.recruiting	Step4.MDSC.recruiting	Step5	Step6	Step7
TCGA-AA-A024-01A-02R-A00A-07	Low	3.495	0.097	-4.549	-0.881	-0.874	-0.303	0.502	-0.566	-0.156	0.278	0.263	0.685	0.436	-0.601	0.227	-0.207	0.707	-0.528	-0.014	-2.009	1.146	0.581	0.526
TCGA-G4-6323-01A-11R-1723-07	mHigh	2.838	2.255	-2.222	1.354	-0.413	0.26	0.656	-0.206	0.246	0.369	1.21	0.375	-1.347	-1.458	-0.528	1.058	0.78	-0.203	2.428	1.357	-0.509	1.456	-0.272
TCGA-DM-A1HA-01A-11R-A155-07	Low	3.049	0.8	-3.913	-1.174	-1.959	-0.474	-0.636	-0.896	-0.678	-0.851	-0.049	0.343	-0.492	-1.218	-0.056	-1.183	-0.893	-1.397	1.04	-1.89	-0.736	1.074	1.084
TCGA-G4-6310-01A-11R-1723-07	Low	3.17	0.492	-3.512	-0.728	-2.648	1.17	-0.573	0.283	-0.793	0.094	-1.288	0.004	-1.516	-0.929	-1.032	-0.239	-0.07	-1.938	-0.356	-1.871	-0.773	5.401	1.495
TCGA-G4-6307-01A-11R-1723-07	Low	2.614	0.649	-3.229	0.602	-1.564	-0.954	0.197	0.507	0.116	-0.444	0.306	-0.175	-0.26	1.114	-0.943	0.042	1.411	-0.474	-0.255	-1.87	-1.151	2.082	0.424
TCGA-AY-A71X-01A-12R-A37K-07	Low	2.87	2.127	-4.635	-2.824	-1.631	-1.396	-0.043	-1.774	1.299	-0.637	-0.198	-0.127	-0.709	-0.52	0.65	-1.059	-0.474	-0.901	-0.542	-1.848	-1.202	1.779	1.947
TCGA-AA-3502-01A-01R-1410-07	Low	3.059	0.071	-3.395	0.444	-0.903	-0.912	0.933	-1.172	1.204	-0.615	0.468	0.586	-0.742	-0.465	0.512	-0.617	-0.045	-0.498	-0.344	-1.823	-0.273	1.302	-0.129
TCGA-AZ-6599-01A-11R-1774-07	mHigh	3.286	0.127	-3.807	-0.277	-1.441	0.969	-0.822	0.615	-1.205	0.444	0.454	-0.823	-0.603	0.182	1.201	0.753	0.219	-0.843	-0.245	-1.665	-0.82	1.642	0.086
TCGA-G4-6299-01A-11R-1774-07	Low	3.682	1.345	-2.403	0.468	-1.319	0.828	0.526	-0.013	1.072	0.543	0.696	-0.217	1.116	0.558	-1.328	0.339	-0.693	0.107	0.212	-1.643	0.431	1.742	-0.24
TCGA-F4-6809-01A-11R-1839-07	mHigh	3.63	1.751	-3.504	2.047	-1.583	1.373	0.852	1.241	-0.07	1.718	0.139	-0.4	1.514	-0.677	0.074	1.915	-0.547	-0.001	1.696	-1.632	0.69	2.526	0.442
TCGA-NH-A6GC-01A-12R-A41B-07	Low	2.81	1.032	-3.097	-1.63	-1.422	-0.069	-1.425	-0.08	-1.274	0.98	0.918	-1.752	-1.12	-0.372	0.537	-0.155	-0.456	-1.18	-1.528	-1.6	0.442	4.665	0.763
TCGA-G4-6314-01A-11R-1723-07	mHigh	3.554	1.742	-4.715	-0.514	-1.7	-0.368	1.242	-0.54	-0.022	0.085	-0.643	-0.985	-1.215	-0.559	-0.503	1.639	0.436	-0.315	0.257	1.364	-1.29	1.463	1.389
TCGA-NH-A8F7-06A-31R-A41B-07	mHigh	1.976	0.164	-4.708	-3.72	-2.488	-0.176	-1.248	-1.733	-0.944	-0.705	-0.571	-1.113	-2.001	-0.92	0.26	-1.245	-1.135	-1.219	1.1	1.38	-1.239	5.339	1.005
TCGA-CK-6748-01A-11R-1839-07	mHigh	3.231	-0.219	-3.843	0.992	-1.348	0.026	-1.33	-0.307	-0.21	0.506	-0.708	1.596	-0.755	-0.072	0.132	0.725	-0.269	0.731	-0.765	1.345	0.049	2.186	-0.947
TCGA-DM-A1DA-01A-11R-A155-07	Low	3.408	0.681	-4.362	0.424	-2.261	1.191	0.991	0.981	-0.412	-1.127	0.762	-0.098	0.536	0.498	1.292	-0.776	0.311	-1.141	-0.63	-1.502	-1.387	2.249	0.695
TCGA-DM-A28G-01A-11R-A16W-07	mHigh	3.079	1.656	-3.575	-0.646	-0.823	-0.655	-0.003	0.153	0.016	1.088	-1.175	-0.408	0.441	-0.854	-0.068	0.446	-0.147	-0.504	-0.518	-1.502	-1.5	1.765	0.632
TCGA-AA-3496-01A-21R-1839-07	mHigh	3.133	-0.218	-4.633	0.394	0.009	1.433	0.704	0.93	0.267	1.25	-0.879	2.162	1.346	0.117	-0.056	1.009	-0.057	0.455	-0.438	-1.492	-0.703	1.041	0.458
TCGA-AY-5543-01A-01R-1653-07	Low	3.596	0.532	-2.774	-0.445	0.001	0.978	0.434	-0.121	0.759	0.709	1.252	3.033	0.898	1.166	-0.876	0.899	1.346	0.9	-0.527	-1.462	-0.864	1.535	1.256
TCGA-DM-A1DB-01A-11R-A155-07	mHigh	2.845	0.842	-2.883	-1.227	-1.534	1.367	1.269	-1.107	0.089	-0.918	0.199	1.039	0.943	0.785	-0.971	-0.353	0.686	-0.192	-1.189	1.099	-1.196	2.626	3.435
TCGA-A6-6653-01A-11R-1774-07	mHigh	3.515	0.357	-4.581	1.096	-0.445	0.643	-0.636	-0.877	-0.058	0.825	-1.278	2.45	0.343	1.147	-1.206	1.062	-0.154	-0.316	-0.125	1.111	-2.035	2.099	0.858
TCGA-F4-6461-01A-11R-1774-07	mHigh	3.222	2.15	-4.299	0.625	-2.391	-1.147	1.075	-0.368	-1.347	-0.548	1.223	-0.314	1.099	-0.054	0.798	0.751	0.242	-0.895	0.715	1.15	-0.403	1.339	-2.274
TCGA-CM-6167-01A-11R-1653-07	mHigh	4.142	1.483	-3.393	0.415	-1.481	-0.552	-0.873	0.156	0.626	0.648	-0.15	1.06	-0.574	1.591	0.717	0.654	0.747	-0.569	1.155	1.159	0.686	1.909	-1.796
TCGA-AA-3685-01A-02R-A32Z-07	Low	3.511	-0.717	0.465	1.336	0.939	2.068	2.032	1.187	0.099	1.762	-0.582	3.68	2.269	0.839	0.173	0.531	-1.332	0.775	0.378	-1.409	-0.44	1.864	-0.118
TCGA-CM-6171-01A-11R-1653-07	mHigh	3.335	2.308	-4.676	-1.13	-2.022	0.479	-0.521	-0.51	-0.208	0.84	1.147	1.933	0.582	-1.014	-0.241	1.102	0.316	-0.513	-0.272	-1.396	-1.204	1.193	-0.285
TCGA-AZ-4615-01A-01R-1410-07	Low	4.507	1.78	0.797	2.07	-1.784	2.339	1.507	1.366	1.457	1.581	-0.544	0.245	3.19	-0.343	0.669	0.192	0.001	-0.699	0.973	-1.394	-0.308	2.193	-0.34
TCGA-CM-5862-01A-01R-1653-07	Low	3.345	1.472	-2.05	-1.032	-2.334	-0.97	0.496	0.923	-0.346	-0.322	-0.538	1.649	0.56	-0.296	0.248	0.114	-0.773	-1.146	-1.252	-1.394	-1.731	1.691	-0.964
TCGA-CK-4951-01A-01R-1410-07	Low	3.893	0.062	0.383	1.083	-1.028	3.232	2.421	1.04	0.187	2.796	0.303	2.835	3.791	-1.529	-1.181	0.611	-1.342	0.08	0.75	-1.379	-0.221	1.9	-1.818
TCGA-DM-A285-01A-11R-A16W-07	mHigh	3.594	0.089	-3.963	-1.213	-2.371	0.933	-0.718	0.6	-0.432	0.832	0.393	-0.155	-0.955	-1.321	-0.697	-0.532	-0.363	-1.462	1.088	-1.362	-1.093	3.032	-0.881
TCGA-AD-6901-01A-11R-1928-07	mHigh	3.348	1.782	-4.452	1.245	-2.04	2.344	2.314	1.175	-0.878	1.958	-0.014	-0.487	2.958	0.973	-0.925	1.271	0.423	-0.371	0.967	-1.353	0.696	1.783	2.336
TCGA-AA-3956-01A-02R-1022-07	Low	3.115	2.337	-4.161	0.841	0.728	-0.193	-1.091	-0.763	-0.161	-0.288	-1.192	2.38	-1.075	0.35	-0.07	0.025	-0.058	0.731	-0.65	-1.346	0.082	1.538	0.955
TCGA-G4-6317-02A-11R-2066-07	Low	2.504	0.815	-3.574	-1.712	-1.551	-1.315	-0.678	-0.161	-0.061	0.534	0.614	0.131	-0.739	0.765	-0.96	-0.324	-0.026	-0.719	-0.91	-1.34	-0.622	3.282	1.085
TCGA-D5-6927-01A-21R-1928-07	mHigh	4.16	-0.256	-1.03	1.2	-1.765	2.543	1.717	1.697	-0.101	2.665	0.253	2.989	2.888	-0.273	0.09	0.841	-1.381	-0.781	0.113	-1.327	-0.556	1.283	-0.659
TCGA-AA-3675-01A-02R-0905-07	Low	3.127	0.136	-4.284	1.116	-0.166	0.168	-0.712	-0.425	0.216	0.231	-1.322	3.193	-0.423	0.089	0.32	0.281	-0.031	0.068	-1.085	-1.32	-1.272	1.855	1.403
TCGA-AZ-4616-01A-21R-1839-07	mHigh	3.945	1.961	-2.836	1.343	-1.618	2.913	2.199	0.51	-0.136	1.112	0.224	2.351	3.079	-0.165	0.393	0.141	0.333	-0.631	0.413	-1.297	-0.96	1.255	0.362
TCGA-AD-6965-01A-11R-1928-07	Low	3.266	0.706	-4.368	-0.087	-2.329	-1.387	0.307	1.075	-0.768	1.183	0.481	-1.594	0.294	-1.268	-0.525	-0.429	0.178	-1.159	-1.022	-1.291	-1.04	4.294	0.825
TCGA-AA-3862-01A-01R-1022-07	Low	3.504	-1.477	-0.695	0.504	0.576	1.551	0.787	0.462	0.889	1.426	-0.628	3.169	1.471	-0.504	-0.622	0.875	-0.558	-0.075	-0.306	-1.283	0.686	1.195	-0.984
TCGA-AA-A00J-01A-02R-A002-07	mHigh	3.132	2.19	-4.598	-0.998	-1.777	0.211	-1.113	-0.078	-0.662	0.666	-0.688	1.204	-0.205	-1.181	-0.488	0.313	0.025	-0.505	-0.281	-1.27	-0.858	1.508	-0.875
TCGA-A6-6137-01A-11R-1774-07	mHigh	2.83	-0.617	-4.946	0.651	1.088	0.25	-1.204	-1.1	0.323	-0.847	-1.076	2.687	-1.469	-0.231	-0.41	0.577	-0.394	0.895	-0.416	-1.268	-0.716	1.892	1.628
TCGA-3L-AA1B-01A-11R-A37K-07	Low	2.843	1.338	-4.004	-1.425	-1.431	1.086	-0.693	-1.424	-0.618	-1.12	-0.745	-1.481	-1	0.983	0.209	0.64	1.063	0.149	0.565	-1.257	-0.609	1.834	0.948
TCGA-DM-A282-01A-12R-A16W-07	Low	2.837	1.559	-3.238	-1.831	-2.639	-0.66	-1.239	-0.817	-0.233	0.772	0.796	-0.977	0.887	-1.116	-0.62	-0.303	0.365	-1.179	1.155	-1.244	-1.468	2.115	2.163
TCGA-DM-A1D4-01A-21R-A155-07	Low	2.885	1.587	-3.313	0.488	-0.241	0.391	-0.168	1.022	0.606	-0.63	0.439	1.12	-0.081	-1.246	-0.412	0.016	0.536	-0.684	1.252	-1.243	-1.872	2.03	1.019
TCGA-G4-6320-01A-11R-1723-07	mHigh	2.984	1.608	-3.995	-0.678	-1.663	-1.038	0.024	-0.945	-0.005	0.595	-0.359	0.235	-0.214	-1.364	-0.613	0.386	-0.779	-0.296	0.649	-1.238	-1.558	1.563	-0.819
TCGA-AZ-6607-01A-11R-1839-07	mHigh	3.992	0.521	-4.196	1.503	-1.232	1.554	-0.095	1.772	-0.022	2.438	0.763	2.808	2.161	0.939	0.727	1.372	0.492	-0.116	1.482	-1.226	0.571	0.118	1.49
TCGA-D5-5540-01A-01R-1653-07	Low	3.408	-0.608	-2.606	-0.236	-1.404	0.946	1.382	0	0.106	1.167	-0.717	1.872	1.624	-0.451	-0.065	0.416	-1.259	-0.495	0.609	-1.213	-1.669	0.907	0.484
TCGA-AA-3667-01A-01R-0905-07	mHigh	2.958	3.117	-2.608	-1.267	-0.783	0.075	-1.309	-0.394	-0.209	-0.258	0.229	2.077	-0.39	-0.503	-0.253	0.191	0.92	0.321	-0.63	-1.211	-0.214	2.603	-1.983
TCGA-D5-6932-01A-11R-1928-07	mHigh	3.271	1.745	-3.62	-0.606	-0.886	-0.185	-0.623	0.612	-0.552	1.235	-0.52	1.813	0.01	-0.353	0.187	0.403	0.305	0.685	-0.765	-1.21	-0.786	2.168	2.077
TCGA-D5-5538-01A-01R-1653-07	Low	3.62	0.801	0.125	0.845	-0.18	2.253	1.688	1.532	0.544	2.413	0.088	1.63	2.573	-0.11	0.825	1.449	1.232	0.698	-0.248	-1.199	0.495	1.879	-0.054
TCGA-A6-6141-01A-11R-1774-07	Low	3.664	2.266	-0.403	0.968	0.274	1.926	0.81	-0.099	0.307	0.136	-0.82	0.989	1.083	0.031	0.407	0.597	-0.696	-0.081	1.595	-1.196	-0.254	1.811	-0.504
TCGA-AA-3977-01A-01R-1022-07	Low	3.838	-0.503	-3.269	0.768	-0.797	2.167	1.93	0.93	0.213	2.054	-0.469	2.889	2.586	0.034	-0.14	0.608	-0.951	-0.258	-0.459	-1.196	-0.103	1.952	-1.39
TCGA-AA-3972-01A-01R-1022-07	Low	3.121	1.728	-4.899	-0.54	-1.232	-1.451	0.347	-1.371	-1.141	0.052	1.042	1.975	0.848	-0.298	-0.27	-0.809	-0.271	-0.091	-1.342	-1.185	-0.951	4.888	-0.891
TCGA-4T-AA8H-01A-11R-A41B-07	Low	2.793	0.814	-4.387	-2.8	-0.699	0.882	-1.222	-1.231	-0.438	-0.85	-0.705	1.069	-1.863	-0.649	0.089	-0.559	-1.024	-0.669	-0.942	-1.182	-0.528	2.051	1.304
TCGA-5M-AAT6-01A-11R-A41B-07	mHigh	3.766	2.299	0.077	2.885	-1.189	1.824	2.06	1.917	-0.367	2.201	0.414	1.274	2.923	0.227	-0.329	-0.071	0.084	0.266	1.859	-1.18	0.263	1.734	-1.406
TCGA-CA-5255-01A-11R-1839-07	Low	3.411	2.749	-3.681	-0.172	-1.169	0.653	-0.525	0.009	0.056	0.923	0.846	-0.529	-0.815	-1.34	-0.399	-0.041	0.744	-0.455	-0.206	-1.177	-0.246	2.854	-0.343
TCGA-AY-6386-01A-21R-1723-07	Low	3.381	0.384	-2.147	1.259	0.026	0.656	-0.568	-1.317	0.451	-1.166	-0.004	2.085	-0.242	-1.341	-0.312	0.746	0.647	0.165	-0.022	-1.176	-0.917	2.117	0.927
TCGA-AD-6963-01A-11R-1928-07	Low	3.272	2.523	-2.94	0.327	-1.331	1.919	1.538	0.653	-0.053	0.87	1.08	3.047	1.901	0.054	-0.073	0.399	-1.101	-0.245	-0.616	-1.175	-0.868	1.43	0.51
TCGA-CK-5913-01A-11R-1653-07	mHigh	3.678	-0.638	-3.876	-0.182	-0.143	1.43	0.709	0.635	1.02	1.031	-0.936	2.833	1.09	-0.83	-0.316	1.421	1.19	0.032	-0.628	-1.169	-0.622	1.618	0.985
TCGA-G4-6321-01A-11R-1723-07	Low	2.514	0.758	-3.543	0.033	0.923	-0.084	0.827	-0.167	0.771	-0.469	-0.027	-1.298	-1.103	-1.147	-0.874	1.561	-0.155	0.526	0.879	-1.163	1.432	1.127	0.312
TCGA-AA-3864-01A-01R-1022-07	mHigh	3.719	-0.149	-4.479	-0.72	-1.158	0.634	-0.08	-0.217	-0.186	0.615	-0.999	3.157	0.319	0.215	0.841	0.567	0.881	-0.345	-0.575	-1.16	0.529	1.471	1.352
TCGA-AA-3941-01A-01R-1022-07	Low	3.092	0.342	-4.363	0.523	-0.563	-0.766	0.978	1.02	-1.352	1.297	0.685	-1.003	0.858	0.117	0.017	-0.364	0.754	0.873	-0.195	-1.16	1.435	2.127	-0.758
TCGA-NH-A8F8-01A-72R-A41B-07	mHigh	3.716	1.566	-4.959	-0.909	-2.023	-0.045	-0.863	-0.237	-0.014	0.273	-0.549	-0.434	-0.616	-0.385	0.185	0.505	0.763	-0.744	-0.316	-1.154	0.011	1.499	-0.673
TCGA-AA-A03J-01A-21R-A16W-07	mHigh	3.294	1.686	-3.364	0.288	-0.796	1.116	0.74	0.691	-0.854	0.917	-1.317	-1.024	1.572	-0.228	-0.143	-0.876	1.311	0.069	0.248	-1.147	0.427	1.729	1.117
TCGA-DM-A280-01A-12R-A16W-07	Low	3.17	2.162	-3.973	1.133	-1.392	-0.668	0.309	0.083	0.319	0.39	-1.159	1.835	-1.057	-0.756	-0.039	0.581	0.534	-0.209	-0.772	-1.145	0.453	2.766	1.099
TCGA-D5-6920-01A-11R-1928-07	mHigh	3.487	-0.458	-3.666	0.778	0.832	-0.13	0.922	-0.853	0.693	0.669	-1.301	3.464	-0.998	0.034	-0.48	1.018	-0.157	0.109	-0.655	-1.144	-1.052	1.624	-0.212
TCGA-CM-5344-01A-21R-1723-07	mHigh	3.373	1.149	-3.642	0.369	-1.516	-0.301	0.983	0.945	-0.112	-0.78	-1.481	-1.485	1.272	0.776	-1.503	0.489	0.412	-0.267	-0.259	-1.142	-0.552	2.42	-0.748
TCGA-DM-A1D0-01A-11R-A155-07	Low	2.963	0.933	-2.728	-3.144	-1.944	0.428	-0.707	-1.36	-1.399	0.633	0.664	0.564	-1.086	-0.865	0.342	1.014	-0.171	-0.305	1.11	-1.125	-1.587	4.546	0.982
TCGA-AA-A01S-01A-21R-A083-07	mHigh	1.995	1.859	-4.15	-2.619	-2.025	-1.444	0.594	-0.471	-0.792	-0.066	-0.776	-0.435	-0.183	-0.45	0.204	-1.185	-0.484	-1.403	0.78	-1.12	-1.527	1.905	3.687
TCGA-DM-A28C-01A-11R-A32Y-07	Low	2.515	1.988	-4.254	-1.755	-2.178	0.569	-0.413	-1.393	1.315	-0.934	-0.287	-0.166	-1.167	-0.906	-0.097	-1.312	-0.017	-1.338	-0.688	-1.12	-0.891	5.244	2.247
TCGA-A6-A5ZU-01A-11R-A28H-07	Low	3.119	2.717	-2.907	0.43	-2.099	0.62	-0.07	-0.775	-0.92	0.143	-0.958	-1.051	0.077	-0.682	0.409	0.595	-0.636	-0.692	1.079	-1.113	0.048	2.018	-1.041
TCGA-CM-6675-01A-11R-1839-07	Low	3.094	0.879	-5.195	0.468	-1.517	-0.425	1.223	0.65	1.042	-1.261	-1.264	-1.256	-0.789	-1.217	-0.135	-1.049	0.364	-0.68	-0.006	-1.107	-1.1	0.769	-0.979
TCGA-F4-6460-01A-11R-1774-07	mHigh	3.353	1.448	-3.981	-0.2	-0.723	0.158	-1.231	-0.712	0.212	-0.555	-1.14	0.353	-1.054	-0.203	-0.042	1.142	1.352	0.122	0.78	-1.103	-0.743	1.908	-1.196
TCGA-4N-A93T-01A-11R-A37K-07	mHigh	2.421	1.202	-3.56	0.086	0.316	-0.784	-0.49	-0.238	0.556	0.378	1.209	-0.133	-0.301	0.546	-1.281	0.027	1.236	-0.22	0.516	-1.102	-0.423	2.201	-0.021
TCGA-NH-A50U-01A-33R-A37K-07	mHigh	3.028	0.876	-4.824	-1.076	-2.034	-0.117	0.638	0.035	0.1	-1.286	-1.3	0.916	-1.415	0.564	-1.392	0.227	-0.149	-1.222	-0.216	-1.091	-0.273	4.426	-0.165
TCGA-CM-4744-01A-01R-A32Z-07	Low	3.504	1.286	-0.928	0.802	-0.862	2.617	1.597	0.421	0.16	0.868	-0.965	0.999	3.004	1.118	-0.942	0.002	-0.629	0.171	0.939	-1.083	-0.483	2.983	0.109
TCGA-D5-6922-01A-11R-1928-07	mHigh	3.805	1.832	-4.994	-0.847	-2.375	1.693	1.25	-0.412	-1.323	-0.275	-0.492	-1.172	0.885	0.949	0.693	-0.198	-0.056	-1.107	0.069	-1.061	-1.237	1.616	-1.35
TCGA-AA-3715-01A-01R-0905-07	mHigh	4.151	0.426	-1.424	1.708	-0.445	1.942	1.732	1.822	-0.981	2.747	-0.821	2.515	2.817	0.888	-1.238	0.471	-1.206	1.229	0.506	-1.06	1.688	1.165	-0.06
TCGA-T9-A92H-01A-11R-A37K-07	Low	3.211	1.404	-3.325	-0.67	-1.368	-0.875	0.816	0.417	-0.002	0.608	-0.082	0.267	0.454	-0.856	-0.247	-0.164	0.616	-0.907	-1.46	-1.057	-1.189	3.029	0.578
TCGA-AA-A02R-01A-01R-A00A-07	mHigh	3.845	-0.156	-1.53	2.648	-1.694	2.76	2.498	1.88	-0.31	2.25	0.497	-0.34	3.976	0.315	0.909	0.873	-0.122	0.239	1.669	-1.052	0.462	1.543	0.184
TCGA-G4-6625-01A-21R-1774-07	Low	3.744	-0.34	0.664	2.653	-0.689	2.739	2.427	1.968	0.23	2.347	-0.369	-0.026	2.894	0.838	0.094	1.834	-0.385	0.413	1.236	-1.046	-0.145	1.345	-0.169
TCGA-D5-6924-01A-11R-1928-07	mHigh	3.684	1.107	-4.808	0.908	-1.775	2.041	1.565	0.934	-0.451	1.396	-0.325	1.42	1.918	-0.462	-0.426	1.181	-0.812	-0.514	-0.227	-1.041	-0.638	1.549	-0.058
TCGA-D5-5537-01A-21R-1928-07	mHigh	2.947	1.568	-4.066	-0.989	-1.492	-0.876	0.117	0.347	0.418	-1.407	0.806	0.776	0.721	-1.026	-0.002	0.275	-0.956	-1.089	-1.111	-1.04	0.009	2.635	1.237
TCGA-AA-A02Y-01A-43R-A32Y-07	Low	3.325	0.153	-3.575	-1.126	-1.326	2.169	1.196	-1.24	0.565	-0.443	0.875	1.266	1.724	-0.477	0.537	-0.188	0.829	-0.59	0.185	-1.038	-1.121	1.969	0.145
TCGA-F4-6855-01A-11R-1928-07	mHigh	3.493	1.331	-4.836	0.351	-1.96	-0.549	0.379	-1.267	-0.584	0.82	-0.149	-0.896	-0.902	-0.385	0.108	1.336	-0.623	-0.957	-0.137	-1.036	0.377	2.656	-1.258
TCGA-G4-6306-01A-11R-1774-07	Low	2.497	1.607	-3.767	-0.975	-0.999	0.269	-0.825	-0.972	-0.091	-1.048	0.733	0.121	-0.349	-0.497	0.386	-0.484	1.244	-0.089	0.078	-1.029	-0.336	1.99	0.253
TCGA-CA-5796-01A-01R-1653-07	Low	2.779	0.536	-3.202	-0.419	0.897	-0.068	0.285	0.344	0.443	-1.337	0.707	-0.885	1.188	-0.439	0.387	0.306	-0.263	0.346	0.051	-1.013	-0.601	2.072	-0.63
TCGA-CA-5797-01A-01R-1653-07	mHigh	3.723	1.051	-4.704	-1.124	-1.404	1.565	1.827	-1.129	1.251	-0.64	-0.958	0.139	1.012	-1.11	-1.051	-1.006	0.582	-0.066	-0.329	-1.005	-0.974	2.147	-0.327
TCGA-CA-5254-01A-21R-1839-07	mHigh	3.545	1.118	-4.321	-0.868	-0.803	1.216	0.601	0.038	1.162	-1.166	0.901	-1.31	0.744	-0.626	-0.127	-0.731	-0.198	-0.413	-0.712	-0.998	-0.638	1.916	-0.793
TCGA-AA-3514-01A-02R-0821-07	mHigh	2.798	0.799	0.022	-0.697	-0.658	-0.775	-0.049	-0.219	-0.217	-0.339	-0.955	0.067	-1.38	0.566	0.487	1.001	0.828	1.001	0.529	-0.994	-0.123	3.153	0.313
TCGA-AA-3522-01A-01R-0821-07	Low	3.43	-0.161	-3.904	-1.483	0.598	0.808	-0.348	-1.208	0.41	-0.37	-0.915	0.984	-0.313	-0.04	0.038	0.242	0.649	0.131	0.282	-0.988	0.105	1.896	0.524
TCGA-F4-6807-01A-11R-1839-07	Low	3.687	-0.173	-3.435	1.904	-1.226	2.17	1.7	1.393	0.118	2.163	-0.286	0.967	2.232	-0.469	-1.003	1.995	-0.796	-0.267	1.122	-0.986	0.36	1.615	1.308
TCGA-AA-3867-01A-01R-1022-07	Low	3.168	1.132	-4.584	-0.833	-0.699	-1.212	0.343	-0.657	-1.181	-0.916	1.3	0.879	0.531	0.042	-0.18	-0.229	-1.55	-0.327	0.473	-0.962	0.738	1.988	-1.172
TCGA-A6-A56B-01A-31R-A28H-07	mHigh	2.972	0.769	-3.092	-0.794	-2.479	0.932	-0.403	1.031	-0.905	0.822	0.411	-0.827	-0.781	0.726	-1.545	-0.725	-0.264	-0.684	-1.285	-0.955	-2.645	1.551	0.647
TCGA-D5-6537-01A-11R-1723-07	Low	3.136	2.07	-4.586	0.454	-1.192	0.611	-0.552	-1.052	0.267	-0.195	0.92	3.633	-0.056	-0.561	0.081	-0.171	0.077	-0.072	-0.658	-0.939	-0.785	2.216	-1.551
TCGA-AA-A01C-01A-01R-A00A-07	mHigh	3.238	1.655	-3.385	-1.267	-1.913	0.629	-0.536	-0.676	-0.294	-0.623	-1.312	-0.352	-0.28	-0.28	-0.036	-0.137	0.941	-1.063	-0.453	-0.935	0.258	2.37	-1.857
TCGA-AA-3531-01A-01R-0821-07	mHigh	2.798	1.34	-4.867	-0.388	-2.097	-0.466	1.209	0.518	-0.801	0.916	0.452	-0.147	0.993	-0.511	-0.002	-1.093	-0.139	-0.842	-0.504	-0.924	-0.827	2.039	-0.474
TCGA-CA-6719-01A-11R-1839-07	mHigh	3.659	1.689	-3.375	-0.148	-2.526	1.127	-0.036	0.584	-0.035	1.096	-0.293	0.441	0.721	-0.228	-0.013	0.909	0.008	-0.766	0.063	-0.924	-1.363	1.878	1.811
TCGA-CM-6161-01A-11R-1653-07	mHigh	3.12	2.071	-4.109	-1.288	-0.409	-0.035	0.438	-0.519	0.525	-0.11	-0.852	-0.236	-0.954	-1.017	-1.057	2.193	-0.148	0.155	-0.16	-0.922	-0.761	1.052	-1.122
TCGA-AA-A00Q-01A-01R-A002-07	mHigh	3.378	1.869	-2.608	-1	-1.361	1.738	1.542	-1.105	-0.852	-1.307	1.076	-1.203	0.735	-0.741	-0.602	-0.791	0.151	-0.244	0.079	-0.921	0.132	2.555	0.329
TCGA-AA-3516-01A-02R-0826-07	Low	3.735	-0.384	-2.463	0.774	0.695	1.187	1.023	1.176	1.399	1.923	-0.373	2.274	1.773	-0.233	0.055	-0.956	-0.787	-1.273	-0.283	-0.91	0.18	2.987	-1.57
TCGA-QG-A5Z2-01A-11R-A28H-07	mHigh	3.142	0.305	-2.072	0.022	0.038	1.544	0.337	-0.612	0.345	-1.042	0.666	0.797	0.394	-0.934	-0.152	0.552	-0.123	0.017	0.622	-0.91	-1.259	1.568	-0.053
TCGA-DM-A1HB-01A-21R-A180-07	Low	3.516	2.03	-3.43	-1.339	-0.997	-0.753	-0.026	0.075	0.553	0.471	-0.895	3.2	-1.351	0.208	1.234	1.167	0.749	-0.831	-0.584	-0.896	-1.132	2.86	0.603
TCGA-DM-A1D6-01A-21R-A155-07	mHigh	2.746	1.107	-3.258	-3.773	-2.026	0.543	-0.774	-2.177	-1.171	-0.442	-0.159	-0.206	-1.942	0.175	0.967	0.99	-0.878	-1.239	-1.343	-0.894	0.552	5.35	0.318
TCGA-DM-A0XF-01A-11R-A155-07	Low	3.846	1.584	-2.533	0.552	-1.987	0.94	0.518	0.732	0.742	-0.774	0.984	0.975	-0.131	-0.511	-0.114	0.362	0.142	-0.661	-1.177	-0.889	-1.137	3.1	-1.215
TCGA-CA-5256-01A-01R-1410-07	Low	3.127	1.911	-3.245	-1.156	0.601	0.231	-0.688	-0.678	0.446	0.223	-1.42	1.215	-0.22	-0.845	-0.128	0.179	0.626	0.202	-0.733	-0.888	-0.956	1.307	-1.944
TCGA-AA-3869-01A-01R-1022-07	Low	3.663	0.134	-4.768	0.058	-0.825	1.654	1.044	0.178	0.381	1.444	-0.772	2.783	1.895	-0.909	-0.262	1.043	0.873	0.43	0.057	-0.886	0.427	1.41	-0.155
TCGA-DM-A28A-01A-21R-A32Y-07	mHigh	3.896	1.268	-3.681	0.105	-1.897	-0.078	-0.012	0.909	-0.493	-0.984	1.034	-1.449	-0.511	-0.579	0.226	-0.47	0.475	-1.26	0.783	-0.883	-0.881	1.764	1.337
TCGA-DM-A0X9-01A-11R-A155-07	Low	3.17	1.209	-3.809	-0.96	-2.104	-0.082	-0.065	-0.381	1.408	0.075	0.471	0.893	0.426	-0.039	0.264	-1.097	1.066	-0.342	-1.357	-0.882	-1.883	1.683	1.217
TCGA-F4-6704-01A-11R-1839-07	mHigh	3.955	1.388	-3.471	0.027	-2.149	0.577	-0.871	-0.037	-0.61	0.11	-0.748	-0.348	-0.25	0.447	0.674	0.947	0.742	-0.093	0.724	-0.879	0.085	2.045	-0.59
TCGA-AA-3831-01A-01R-0905-07	mHigh	3.133	2.758	1.451	0.838	1.13	0.39	-0.976	-1.343	0.667	-0.355	1.027	1.431	-0.591	-1.401	1.015	1.319	0.774	0.176	-0.282	-0.875	0.525	2.691	1.617
TCGA-CM-6679-01A-11R-1839-07	mHigh	3.297	2.183	-2.738	-0.273	-1.081	0.08	-1.249	-0.131	-0.116	0.171	-0.485	0.305	-0.603	-0.537	-0.246	0.967	0.992	-0.228	0.224	-0.873	-0.437	2.46	-2.164
TCGA-CM-6162-01A-11R-1653-07	mHigh	3.859	0.539	-1.74	1.911	-1.496	2.183	1.85	1.386	-1.489	2.04	0.533	1.824	2.467	1.637	1.547	1.088	-0.992	-0.307	1.621	-0.87	-0.1	1.076	0.948
TCGA-DM-A1D9-01A-11R-A155-07	Low	3	0.779	-4.035	-0.632	-1.567	0.318	-0.422	0.078	-0.164	-1.099	1.224	1.249	-0.61	-1.064	-0.707	-0.706	0.295	-0.465	-1.015	-0.869	-1.016	1.847	1.19
TCGA-AA-3673-01A-01R-0905-07	Low	3.222	1.183	-4.207	-1.199	-0.644	0.51	-0.456	-1.396	-0.153	-0.875	-0.756	0.252	-0.69	0.823	0.672	-0.343	0.855	0.418	0.041	-0.867	0.159	1.805	-0.66
TCGA-AA-3982-01A-02R-1022-07	Low	3.529	2.112	-0.369	0.102	0.454	1.659	1.244	0.258	-0.023	0.721	-0.862	-0.309	1.199	-0.047	-0.438	0.974	1.277	1.211	-0.033	-0.866	0.728	2.28	0.81
TCGA-D5-6539-01A-11R-1723-07	Low	3.063	2.611	-4.493	-0.411	0.238	-0.523	1.105	0.786	-0.799	-0.559	-1.551	0.254	-1.599	-0.615	-0.857	-0.107	-0.428	-0.131	-0.614	-0.866	-1.163	2.129	-1.678
TCGA-CA-6716-01A-11R-1839-07	mHigh	2.88	1.11	-3.637	-1.825	-2.321	1.247	-0.387	-0.219	-0.413	-0.071	0.536	1.134	-1.101	-0.691	0.189	0.155	-0.694	-1.011	-1.06	-0.861	-1.486	2.558	1.095
TCGA-G4-6317-01A-11R-1723-07	Low	2.508	1.539	-2.315	-0.995	-2.029	-0.745	0.569	-0.102	-0.146	0.525	0.139	0.015	0.671	-1.058	-0.443	-0.871	0.734	-1.354	-1.295	-0.861	-0.721	2.488	0.911
TCGA-CM-6676-01A-11R-1839-07	Low	2.699	0.209	-3.184	-0.092	-1.96	-0.411	0.81	1.125	0.032	1.117	-1.323	-0.48	0.691	-0.633	-0.178	0.311	-0.636	-0.251	-0.62	-0.855	-1.327	2.405	-0.07
TCGA-QG-A5YX-01A-11R-A28H-07	Low	2.804	1.32	-4.944	-1.098	0.073	-1.076	0.277	0.572	0.383	-1.387	-0.052	0.951	0.593	-1.194	-0.376	-0.29	0.055	-0.025	1.255	-0.853	-0.935	1.46	-1.191
TCGA-AA-3666-01A-02R-0905-07	mHigh	3.67	-0.387	-3.634	-0.288	-0.437	1	-0.124	0.507	0.169	2.241	-0.311	3.702	1.228	1.245	1.147	0.273	0.481	0.026	-0.194	-0.844	-0.9	1.649	1.267
TCGA-CM-6166-01A-11R-1653-07	mHigh	3.022	1.018	-2.579	-1.518	-2.289	-1.098	0.738	-0.111	0.214	0.86	0.999	-1.055	-0.072	-1.191	-0.596	0.131	0.137	-0.598	0.64	-0.843	-1.359	3.692	0.695
TCGA-F4-6570-01A-11R-1774-07	mHigh	3.974	-0.006	0.562	1.657	-2.354	1.87	1.15	2.458	1.131	3.084	-0.187	-1.138	2.486	-0.82	0.045	2.272	1.317	-0.724	-0.073	-0.835	0.518	1.94	-0.81
TCGA-F4-6463-01A-11R-1723-07	mHigh	4.159	1.052	-4.665	-0.394	-2.209	0.341	-0.537	-0.136	-1.131	0.198	-0.184	-1.363	-0.129	0.12	-0.193	0.981	0.599	-0.597	-0.087	-0.834	-0.519	1.111	-1.81
TCGA-DM-A1D8-01A-11R-A155-07	Low	3.202	0.865	-3.795	0.339	-1.6	1.12	-0.048	0.944	-0.08	-1.17	1.249	-0.311	-0.16	1.119	-1.35	-0.669	0.636	-1.143	-0.169	-0.831	-1.385	1.515	0.836
TCGA-AZ-5407-01A-01R-1723-07	Low	2.865	2.512	-2.871	-0.047	-0.152	-0.482	0.042	0.913	0.248	-1.36	0.722	0.268	0.85	-0.54	0.208	0.118	0.026	-0.222	-0.066	-0.827	-1.3	1.618	-0.841
TCGA-A6-2675-01A-02R-1723-07	Low	3.626	2.261	-5.226	0.326	-0.974	1.729	1.227	0.914	-0.537	1.349	-0.27	0.584	1.857	-0.331	-0.049	1.007	0.043	-0.736	0.546	-0.825	-0.345	1.631	0.862
TCGA-AA-3710-01A-01R-1022-07	Low	4.104	0.779	-0.989	2.347	-0.12	3.109	2.625	2.111	-0.287	2.995	0.059	2.818	3.865	-0.604	-0.771	0.645	-0.168	0.062	0.504	-0.825	0.486	1.814	-0.741
TCGA-AA-A029-01A-01R-A00A-07	Low	3.148	0.87	-3.66	-1.296	-1.152	-0.627	0.435	0.122	-0.009	0.604	-0.507	0.127	0.089	0.569	1.397	-0.716	0.128	-0.644	-0.659	-0.809	0.064	2.903	0.598
TCGA-A6-3810-01A-01R-A278-07	Low	3.838	0.385	-4.188	-1.031	-1.739	1.35	1.428	-0.125	-0.375	1.115	-1.466	2.28	1.561	0.891	-1.324	0.93	0.316	-0.8	1.142	-0.808	0.127	1.956	1.477
TCGA-CM-4747-01A-01R-1410-07	Low	3.021	0.479	-2.797	0.148	-1.835	-0.226	-1.277	-1.443	0.012	-1.195	-1.411	-0.043	1.186	1.152	-0.983	0.226	-0.015	-0.751	-0.744	-0.803	-0.816	2.242	-0.585
TCGA-DM-A1D7-01A-11R-A155-07	Low	3.099	1.699	-3.098	0.448	-1.254	-0.239	0.859	0.907	0.082	-1.16	1.224	1.902	-1.424	-0.955	-0.458	0.371	0.424	-0.072	-0.622	-0.793	-1.844	2.841	-0.521
TCGA-A6-3810-01B-04R-A277-07	Low	3.394	0.131	-3.378	0.931	-0.251	0.988	1.255	1.174	-0.349	-0.164	1.029	3.039	0.322	0.533	-0.166	0.779	0.877	-0.806	0.087	-0.787	-1.372	0.551	1.326
TCGA-DM-A28F-01A-11R-A32Y-07	Low	2.793	1.866	-3.393	0.624	-0.753	0.47	-0.337	0.404	0.352	1.052	0.544	0.755	-1.053	0.578	1.1	-0.246	1.093	-0.546	-0.601	-0.783	-1.473	2.342	0.21
TCGA-CM-5341-01A-01R-1410-07	Low	3.691	0.355	1.857	1.16	1.065	1.943	1.497	1.82	-0.22	2.208	0.491	2.537	2.464	1.095	0.669	0.792	1.036	1.222	-0.364	-0.778	1.199	1.806	0.803
TCGA-AU-6004-01A-11R-1723-07	mHigh	3.643	-0.053	-1.001	1.461	0.322	2.77	2.033	0.76	0.149	1.253	-0.392	2.882	2.447	0.892	1.107	0.889	-0.067	0.415	0.825	-0.768	-0.763	1.65	0.472
TCGA-A6-2679-01A-02R-1410-07	Low	2.909	1.916	-1.843	-0.292	-0.804	1.766	0.826	0.593	0.353	1.277	-0.997	1.084	1.501	-0.283	-0.419	0.188	0.332	-1.218	0.296	-0.765	0.631	3.69	0.441
TCGA-D5-6538-01A-11R-1723-07	mHigh	2.36	0.486	-4.018	-2.299	-2.184	-0.173	-1.387	-0.412	-0.73	-0.68	0.186	-1.006	-2.02	0.653	1.392	-1.05	-0.963	-1.019	1.134	-0.764	-1.725	2.006	0.698
TCGA-AA-3552-01A-01R-0821-07	mHigh	3.233	0.004	-0.15	0	0.618	1.794	0.468	-0.141	0.059	0.754	-0.181	0.218	0.992	-0.822	-1.361	0.762	1.038	0.69	1.083	-0.762	1.248	0.693	1.999
TCGA-G4-6304-01A-11R-1928-07	mHigh	2.688	1.912	-3.7	-1.106	-1.782	1.678	1.769	-1.353	-0.972	-0.507	0.753	-0.461	1.714	0.623	-1.253	-1.249	0.859	-0.116	-0.495	-0.747	-0.668	2.429	-0.585
TCGA-CK-4948-01B-11R-1653-07	Low	3.444	1.103	-3.659	0.779	-0.524	-0.489	0.252	-0.964	0.068	0.356	-0.312	2.998	-1.373	0.049	0.3	0.607	0.573	1.189	-0.363	-0.742	0.055	1.921	1.721
TCGA-AA-3680-01A-01R-0905-07	Low	2.923	2.619	-5.177	-0.639	-0.669	-0.689	-0.059	-0.438	-0.614	-0.676	-1.189	-0.869	1.085	-0.598	-0.808	0.032	0.872	-0.349	1.085	-0.74	1.01	0.992	-1.192
TCGA-AZ-4323-01A-21R-1839-07	mHigh	3.923	2.437	-0.038	3.491	-0.15	-0.648	-0.914	2.198	1.056	1.449	-0.244	-0.971	0.426	0.267	-0.262	1.102	1.454	-1.421	1.354	-0.727	0.975	2.659	0.159
TCGA-A6-6650-01B-02R-A277-07	Low	3.09	0.943	-3.544	-1.105	-0.158	0.086	0.096	-0.333	-0.011	-1.432	0.35	2.058	-0.851	1.026	1.124	0.261	-0.862	-0.532	0.079	-0.702	-0.892	1.233	-0.809
TCGA-AA-A02W-01A-01R-A00A-07	Low	3.07	1.28	-3.205	0.181	-1.634	-0.039	-1.228	0.755	-0.278	-1.384	1.218	0.193	-1.488	-0.779	-0.118	-0.54	0.389	-0.247	-0.573	-0.696	0.002	3.763	-0.864
TCGA-AA-3530-01A-01R-1022-07	mHigh	2.936	2.853	-2.814	1.175	-0.644	0.066	1.015	-1.42	0.25	-0.612	-1.226	0.128	-1.419	-0.561	-0.507	0.668	0.737	-0.514	0.458	-0.687	0.149	2.717	-0.25
TCGA-AA-3837-01A-01R-0905-07	mHigh	3.493	2.206	-4.423	-1.463	-0.126	-0.481	0.83	-0.966	-0.088	-1.249	0.792	0.235	0.853	0.128	0.26	0.361	0.643	0.2	0.242	-0.68	0.448	2.188	1.08
TCGA-CA-6717-01A-11R-1839-07	mHigh	3.883	-0.016	0.003	2.808	-0.985	1.623	0.681	2.013	0.023	2.337	0.032	-1.162	1.771	-0.134	-1.213	1.651	-0.129	0.551	1.612	-0.673	-0.031	2.25	1.889
TCGA-CM-6164-01A-11R-1653-07	Low	3.206	2.396	-3.594	0.241	-1.461	2.16	1.584	0.035	-0.149	0.241	-1.205	0.67	1.742	-0.569	-0.056	0.435	1.1	-0.241	0.356	-0.667	-0.593	1.83	0.687
TCGA-AY-4070-01A-01R-1113-07	mHigh	3.913	1.136	-2.904	-0.49	-0.953	-0.068	1.067	-0.752	-0.678	-0.336	-0.676	0.538	-1.133	0.996	0.834	0.464	-1.177	0.076	0.505	-0.666	0.103	1.578	-1.066
TCGA-D5-6926-01A-11R-1928-07	mHigh	3.353	0.221	-3.391	0.615	-2.504	2.044	1.73	1.391	-0.406	1.722	-0.533	1.987	2.129	-0.416	-0.22	0.607	0.604	-0.81	-0.651	-0.666	-1.203	1.999	-0.139
TCGA-CM-4752-01A-01R-1410-07	Low	3.363	2.432	-2.468	0.315	-0.342	2.338	1.918	0.308	0.392	0.451	-1.443	1.256	1.801	-0.837	-0.987	0.682	1.177	-0.279	-0.144	-0.663	0.213	2.252	0.77
TCGA-AA-A02J-01A-01R-A00A-07	mHigh	2.618	0.599	-4.825	-2.433	-2.137	-0.793	0.276	-0.954	0.396	-0.486	0.067	0.817	-0.498	-0.952	-0.219	-0.005	0.061	-0.874	-1.045	-0.662	-2.027	1.317	1.457
TCGA-AA-A01V-01A-23R-A083-07	mHigh	2.76	2.696	-1.248	0.308	-0.525	0.141	1	0.694	0.434	-1.154	0.441	1.081	-1.165	-1.388	-0.446	0.388	0.662	-0.507	0.058	-0.656	-1.169	0.448	-1.385
TCGA-A6-6650-01A-11R-A278-07	Low	2.844	0.868	-4.188	-2.483	-0.624	1.167	0.303	-0.994	0.715	0.183	-0.577	0.74	-0.296	-1.35	-0.363	0.348	-0.89	-0.713	0.001	-0.649	-1.659	2.073	0.873
TCGA-G4-6315-01A-11R-1723-07	mHigh	3.019	1.392	-4.064	-0.674	-0.873	0.988	-1.019	-0.178	0.085	0.02	0.22	-0.225	-1.081	-1.148	-0.568	0.257	0.671	-0.508	-0.74	-0.647	-2.112	2.235	0.927
TCGA-CM-5868-01A-01R-1653-07	Low	3.585	1.796	-3.338	-0.651	-1.642	0.429	-0.455	0.059	0.192	-1.277	-1.232	-0.264	-0.983	-0.028	0.896	0.302	0.118	-0.309	-0.631	-0.641	-0.24	2.921	0.13
TCGA-F4-6856-01A-11R-1928-07	Low	3.25	2.421	-4.984	-1.232	-1.064	-0.199	-0.479	-0.675	1.037	-0.085	-1.431	-0.671	-0.324	-0.475	0.28	-0.643	0.929	-0.243	-0.553	-0.636	-1.137	1.814	1.857
TCGA-AY-A54L-01A-11R-A28H-07	Low	3.013	1.053	-3.948	-1.914	-1.289	1.079	-0.406	-0.227	0.275	0.517	-0.049	2.218	-0.457	-0.633	0.023	-0.326	-0.56	-1.05	0.916	-0.631	-1.151	4.143	0.477
TCGA-D5-6541-01A-11R-1723-07	Low	4.286	-0.053	-1.279	0.926	-1.817	1.922	2.218	1.376	-1.235	2.194	0.173	0.62	2.773	0.13	0.77	0.434	0.907	-0.93	-0.775	-0.628	0.701	1.36	1.805
TCGA-AD-A5EK-01A-11R-A28H-07	mHigh	3.056	1.509	-4.203	-2.537	-2.394	-1.254	0.106	-1.027	0.245	0.206	0.522	-0.208	-0.492	-1.036	-0.668	0.128	-0.343	-0.734	0.73	-0.615	-1.457	1.695	1.546
TCGA-A6-2672-01B-03R-2302-07	mHigh	3.326	-0.214	-1.066	0.924	0.416	1.956	1.429	1.002	-1.012	1.832	-0.453	2.643	2.083	0.101	-0.003	0.772	-0.964	0.352	-0.222	-0.601	-0.818	1.372	-2.103
TCGA-CK-5916-01A-11R-1653-07	mHigh	3.711	0.247	-0.573	1.886	-2.025	2.645	2.376	1.649	-1.014	1.843	-0.161	0.45	3.31	0.791	1.109	0.652	-1.564	-0.539	0.961	-0.598	-0.343	1.465	0.684
TCGA-A6-2683-01A-01R-0821-07	Low	2.211	1.655	-3.847	-1.61	-1.024	-0.892	0.494	-0.324	-0.906	0.665	0.28	-0.049	0.287	-0.908	-0.323	-0.734	0.452	-1.048	-0.607	-0.596	0.026	2.383	1.227
TCGA-AA-A01R-01A-21R-A083-07	mHigh	3.646	2.198	0.021	2.518	-0.381	3.407	2.706	2.24	-1.219	2.493	-0.132	0.652	4.253	-0.72	0.246	-0.932	-0.199	0.99	1.443	-0.585	0.556	2.286	-0.58
TCGA-CK-4947-01B-11R-1653-07	Low	3.331	1.792	-0.877	-0.12	-0.331	1.581	0.942	-0.052	0.586	0.342	-0.676	0.332	0.743	0.219	-0.52	1.292	1.129	0.045	0.436	-0.582	-0.728	2.555	1.316
TCGA-CM-6680-01A-11R-1839-07	mHigh	4.095	0.63	-3.929	-0.753	-0.679	1.331	0.392	-0.638	0.187	0.203	-0.992	2.059	0.675	0.028	0.849	1.57	0.118	-0.17	-0.064	-0.582	-0.447	1.99	0.751
TCGA-NH-A6GA-01A-11R-A37K-07	mHigh	3.425	0.183	-3.557	0.157	-1.322	-0.878	-0.49	1.195	-0.277	-1.272	-1.298	-1.254	0.431	0.785	1.271	-0.214	-0.962	-0.364	0.267	-0.578	-0.675	1.755	-0.67
TCGA-AD-6964-01A-11R-1928-07	mHigh	3.615	0.192	-1.409	1.895	-1.728	2.59	1.887	0.767	0.03	2.697	-0.571	1.488	3.076	-0.127	0.394	1.509	-0.23	-0.101	1.14	-0.569	0.747	1.386	-0.88
TCGA-G4-6294-01A-11R-1774-07	Low	2.807	1.856	-2.197	-1.959	-1.272	-0.875	-0.154	-0.265	0.399	-1.11	0.642	0.556	0.019	-0.638	-0.062	-0.149	-0.227	-0.711	-0.881	-0.563	-1.833	1.754	-1.642
TCGA-A6-5661-01B-05R-2302-07	mHigh	3.089	-0.273	-2.583	0.832	1.223	1.029	0.248	1.419	-1.273	2.84	-0.022	3.169	1.878	-0.205	0.12	0.835	1.241	0.714	0.036	-0.55	-0.055	2.641	0.629
TCGA-AA-3548-01A-01R-1873-07	Low	3.372	2.602	-0.106	0.185	-0.415	0.352	-0.218	0.595	-0.701	0.83	1.311	-1.444	0.449	-0.463	0.022	-0.681	0.802	-0.278	0.252	-0.549	0.465	1.603	-0.073
TCGA-AA-3973-01A-01R-1022-07	Low	3.112	1.563	-3.544	-0.019	-1.854	-0.521	0.807	0.939	-0.734	1.066	1.008	-0.524	0.54	-0.866	-0.313	-0.48	-0.111	-0.209	-0.095	-0.548	0.952	2.93	0.83
TCGA-A6-5656-01A-21R-1839-07	Low	2.705	0.057	-3.603	-0.755	-1.729	0.254	-0.462	-0.49	-0.403	0.781	1.009	1.007	-1.129	-0.452	0.28	-0.996	-0.018	0.157	-0.763	-0.546	-0.721	2.888	0.099
TCGA-CM-4743-01A-01R-1723-07	Low	3.722	1.808	-2.7	0.084	0.334	2.892	2.018	-0.979	0.07	0.359	-0.487	2.432	2.377	-0.353	0.387	0.252	-1.111	-0.215	0.798	-0.542	-0.191	0.432	-1.172
TCGA-G4-6627-01A-11R-1774-07	mHigh	3.746	2.024	-2.651	2.09	-0.022	1.681	0.964	1.454	0.253	1.569	-0.146	1.158	1.457	0.349	0.154	1.941	-0.304	0.185	1.489	-0.536	-0.095	3.02	-1.363
TCGA-G4-6588-01A-11R-1774-07	mHigh	3.286	-0.114	-3.475	-0.913	-1.395	0.832	-0.472	-0.012	-0.05	1.403	-0.611	3.154	0.717	-0.3	0.344	0.965	0.16	-0.324	-0.333	-0.534	-1.437	2.403	1.383
TCGA-A6-A565-01A-31R-A28H-07	mHigh	3.767	-0.025	1.482	1.985	-0.193	-0.567	-1.346	1.412	-1.128	0.368	-1.025	-1.021	-0.682	0.092	0.626	1.291	-0.057	-0.055	1.175	-0.529	0.172	0.95	0.738
TCGA-AA-3970-01A-01R-1022-07	Low	3.258	1.616	-4.094	-0.718	0.51	0.328	-0.438	0.433	0.348	1.044	-1.118	2.039	0.176	0.246	-0.132	0.756	0.436	0.161	-0.916	-0.514	0.703	2.102	0.056
TCGA-A6-6648-01A-11R-1774-07	mHigh	3.093	1.438	-4.09	-1.349	-0.808	0.305	-0.311	0.136	0.079	-1.465	0.29	0.265	-1.007	1.028	1.148	0.504	-0.874	-1.031	-1.363	-0.501	-2.541	4.35	-1.904
TCGA-A6-5662-01A-01R-1653-07	mHigh	3.367	1.316	-4.561	-0.589	-2.354	-0.462	0.015	0.819	0.018	0.013	1.188	1.068	-0.558	-0.895	-0.198	-0.107	-1.58	-1.429	0.104	-0.493	-0.748	1.855	-1.62
TCGA-AA-A00Z-01A-01R-A002-07	Low	2.866	0.844	-4.366	-0.112	-0.54	0.184	-0.465	1.093	0.099	1.056	0.482	0.514	-1.266	-1.206	-0.95	-0.314	-0.629	-0.004	-1.345	-0.49	-1.641	1.437	-0.164
TCGA-F4-6459-01A-11R-1774-07	mHigh	3.568	1.413	-5.409	-1.398	-2.138	-0.122	0.704	-0.279	-0.346	0.239	-0.88	-1.302	-1.152	0.027	-0.017	0.788	-0.458	-0.644	0.099	-0.486	0.043	2.298	2.599
TCGA-AA-A02E-01A-01R-A00A-07	mHigh	3.175	0.866	-4.342	-1.586	-0.86	-0.686	0.263	0.072	0.689	1.178	0.148	0.552	0.158	-0.902	-0.216	0.793	-0.179	-0.298	-1.028	-0.484	-0.148	0.48	-1.067
TCGA-D5-6540-01A-11R-1723-07	Low	3.703	0.2	-2.523	0.188	-1.092	1.171	0.029	1.337	-0.781	2.071	-0.353	3.222	1.803	0.633	1.413	-0.541	0.6	-0.351	0.213	-0.482	-1.25	1.831	1.628
TCGA-AD-5900-01A-11R-1653-07	Low	3.39	1.809	-2.593	1.448	-1.72	1.671	1.477	0.801	1.09	0.688	-0.949	0.739	2.209	-0.473	0.152	0.329	-0.162	0.079	1.117	-0.474	-0.081	2.295	0.523
TCGA-AA-A01K-01A-01R-A00A-07	mHigh	3.668	1.388	-2.31	-0.006	-1.168	0.487	-0.638	0.29	-0.565	0.251	-1.1	0.245	-0.005	-0.324	0.205	0.051	-1.563	-0.298	0.261	-0.47	1.064	2.256	0.817
TCGA-AA-3971-01A-01R-1022-07	Low	3.311	0.078	-3.084	-0.153	0.718	0.644	0.389	0.426	-0.256	1.016	-1.417	-0.174	0.788	0.582	-0.087	0.029	1.113	0.594	-0.656	-0.464	0.567	2.127	-1.994
TCGA-CM-5864-01A-01R-1653-07	Low	2.947	1.77	-3.48	0.577	-1.137	-0.276	1.097	-1.418	0.268	-0.477	1.114	1.712	-1.16	-0.94	-0.218	0.288	0.256	-0.223	-0.735	-0.464	-1.4	1.579	-1.757
TCGA-AA-A00K-01A-02R-A002-07	Low	3.009	1.984	-2.669	0.148	-0.528	-0.363	0.992	-1.369	0.845	-1.186	0.365	1.811	1.175	0.541	1.221	0.63	0.293	0.094	-0.564	-0.458	0.104	2.907	-2.422
TCGA-A6-3810-01A-01R-1022-07	Low	3.799	-0.37	-3.054	1.21	-1.612	2.084	1.841	1.579	-0.143	2.312	-0.548	2.968	2.63	-1.276	-0.839	1.145	-1.224	-0.244	-0.449	-0.457	1.235	1.701	1.795
TCGA-AY-A69D-01A-11R-A37K-07	mHigh	3.329	2.02	-4.175	-0.599	-0.881	-1.156	-0.034	0.318	0.583	0.959	-0.149	1.582	-0.385	-0.718	-0.033	0.861	0.477	-0.227	-0.739	-0.441	-1.422	2.305	0.622
TCGA-AA-A01P-01A-21R-A083-07	mHigh	4.124	-0.274	-0.963	3.582	0.559	4.135	2.909	2.559	1.338	2.998	0.768	1.877	4.695	0.812	1.305	1.779	0.112	-0.372	2.292	-0.437	-0.04	1.513	-1.36
TCGA-F4-6805-01A-11R-1839-07	mHigh	3.866	-0.002	-4.283	0.871	-0.193	1.434	0.505	1.438	0.197	2.121	0.251	2.301	1.509	-0.076	0.031	1.606	0.588	0.483	0.606	-0.436	0.182	1.807	0.398
TCGA-CM-4746-01A-01R-1410-07	Low	3.634	0.181	-5.083	0.158	-1.214	-0.014	-1.011	-1.324	-0.526	-0.783	0.12	1.449	-0.639	1.015	1.842	0.614	0.33	-0.144	-0.608	-0.426	-0.672	0.853	0.215
TCGA-G4-6628-01A-11R-1839-07	mHigh	3.557	-0.43	1.692	2.941	-0.654	3.024	2.569	2.242	0.9	2.763	1.077	1.338	3.98	0.507	0.483	0.601	-1.142	1.224	2.039	-0.426	0.376	1.691	0.403
TCGA-NH-A50V-01A-11R-A28H-07	mHigh	3.873	0.325	-2.448	-1.218	-0.214	1.854	1.095	-0.951	0.304	0.601	-0.196	3.943	0.915	1.163	0.716	0.825	0.65	-0.032	-0.711	-0.42	-0.634	1.567	0.779
TCGA-AA-3555-01A-01R-0821-07	Low	3.916	0.557	-5.514	1.058	-0.557	0.34	-0.058	-0.218	-0.707	0.827	-0.793	2.295	0.158	-0.823	-0.587	0.585	-0.275	-0.564	-1.299	-0.418	-0.788	1.584	1.019
TCGA-QG-A5YV-01A-11R-A28H-07	mHigh	3.415	2.149	-2.749	-0.226	-1.118	0.419	-0.685	0.384	0.42	0.392	0.275	0.444	-1.251	-1.09	-0.153	0.125	0.223	-0.634	-0.622	-0.417	-2.262	1.108	-1.264
TCGA-A6-5657-01A-01R-A32Z-07	mHigh	4.047	1.072	-3.274	1.489	-0.791	1.335	1.147	0.089	-1.114	-0.292	-0.8	1.035	0.764	-1.445	1.219	1.106	0.414	0.762	1.765	-0.415	-0.402	1.8	0.977
TCGA-A6-6142-01A-11R-1774-07	Low	3.679	-0.145	-3.786	-0.51	-2.087	0.596	-0.64	0.382	-0.569	1.316	0.243	3.305	0.357	1.075	0.393	1.164	0.266	-0.168	0.161	-0.415	-0.092	2.507	1.548
TCGA-AA-A02H-01A-01R-A089-07	mHigh	2.98	1.675	-3.207	-1.146	-0.639	-0.731	0.116	-0.24	0.071	0.218	0.246	1.481	-0.549	-1.178	-1.087	-0.372	0.562	-1.364	-0.472	-0.414	-0.587	4.203	0.183
TCGA-A6-4107-01A-02R-1410-07	Low	3.734	0.48	-2.161	-0.624	0.691	0.409	-0.57	-0.459	-0.026	0.162	-0.778	0.535	-0.273	0.705	0.182	0.393	1.077	0.206	0.05	-0.405	-0.024	2.965	0.763
TCGA-D5-6929-01A-31R-1928-07	Low	3.42	1.892	-2.744	-1.079	-2.063	0.477	-0.846	-0.241	0.166	-0.077	-1.286	-0.685	-0.305	-1.143	-0.58	1.041	0.128	-0.795	-0.684	-0.405	-0.976	2.987	-1.209
TCGA-SS-A7HO-01A-21R-A37K-07	mHigh	2.685	-0.06	-2.975	-1.71	-2.192	0.296	-1.287	-0.452	-0.052	1.051	1.142	0.801	-0.406	1.161	-0.808	0.568	-0.446	-0.937	0.879	-0.378	-1.356	3.112	2.276
TCGA-A6-2685-01A-01R-1410-07	mHigh	3.732	1.591	-4.1	0.475	-0.906	-0.408	0.826	1.116	-0.757	1.645	-0.277	1.073	-0.372	0.636	0.332	1.578	0.925	-0.303	1.194	-0.376	1.724	2.261	0.064
TCGA-AA-A00D-01A-01R-A002-07	Low	4.118	-0.136	1.127	2.475	0.26	2.889	2.46	1.749	0.378	2.275	-0.461	0.992	3.251	-0.678	-0.406	1.235	-0.256	-1.552	0.963	-0.373	0.531	1.315	0.14
TCGA-A6-6651-01A-21R-1839-07	mHigh	3.866	2.047	0.005	2.331	-0.706	0.597	-0.54	1.291	-1.12	1.678	0.406	-1.188	0.643	0.287	-0.569	1.47	-0.081	-1.59	2.082	-0.367	0.068	2.606	-0.35
TCGA-DM-A288-01A-11R-A16W-07	mHigh	2.724	0.644	-3.008	-1.123	-1.915	1.023	-1.281	0.458	-0.343	0.595	0.509	-1.071	-0.93	-0.654	0.349	-0.697	0.114	-0.776	-1.051	-0.362	-0.144	2.986	-0.402
TCGA-AA-A00E-01A-01R-A002-07	mHigh	3.897	0.922	-3.142	1.482	0.873	0.85	1.121	0.956	0.875	1.626	-1.07	0.142	1.636	0.389	0.526	-0.336	-0.371	0.24	0.63	-0.356	0.248	2.102	-0.668
TCGA-A6-6650-01A-11R-1774-07	Low	2.779	0.386	-4.58	-1.358	-0.778	-0.606	0.895	-0.593	0.521	0.779	0.474	0.896	0.296	1.059	-1.386	0.619	-0.313	-0.494	-1.365	-0.354	-1.712	2.293	0.188
TCGA-G4-6295-01A-11R-1723-07	mHigh	3.107	-0.334	-2.623	1.769	-0.684	1.055	0.933	1.136	-0.121	1.561	-0.987	0.284	1.494	-0.134	-0.204	0.947	-0.463	0.654	0.006	-0.353	-0.898	1.076	0.947
TCGA-A6-5659-01A-01R-1653-07	Low	3.235	0.831	-3.482	1.023	-1.609	0.078	-0.233	-1.423	-1.025	-0.767	-1.092	-0.564	-0.805	-1.144	-1.41	-0.247	0.696	-0.093	-0.301	-0.351	-0.68	1.461	-0.865
TCGA-AA-3543-01A-01R-0826-07	mHigh	3.393	-0.232	0.896	2.423	0.503	2.987	2.156	1.976	-0.083	2.327	-0.009	1.369	3.441	-1.046	-0.705	0.408	-0.616	0.048	1.152	-0.34	1.001	1.596	-1.483
TCGA-AA-3851-01A-01R-1022-07	Low	3.553	2.315	-3.85	0.338	0.086	1.426	0.623	0.21	0.167	0.964	-0.415	1.667	1.251	0.142	0.187	0.448	1.112	0.022	0.582	-0.337	1.214	1.687	0.92
TCGA-D5-6535-01A-11R-1723-07	mHigh	3.743	0.183	-3.989	-0.462	0.282	2.167	1.588	-0.294	0.719	0.153	-1.335	1.458	1.505	-0.126	-0.219	1.15	0.585	0.36	0.039	-0.326	-0.241	1.847	0.409
TCGA-CK-6751-01A-11R-1839-07	mHigh	3.63	-0.555	-3.288	0.935	-0.516	0.883	-0.111	1.111	-0.022	-0.098	-1.071	1.311	0.102	-1.029	-0.42	0.539	0.66	0.756	-0.345	-0.324	-0.349	2.653	1.616
TCGA-CA-6718-01A-11R-1839-07	mHigh	4.136	-0.568	0.275	3.192	-1.27	3.603	2.83	2.397	-0.483	2.405	1.315	0.908	4.116	-1.359	-0.983	0.591	-0.788	-0.288	1.977	-0.32	-0.874	0.127	-0.133
TCGA-G4-6297-01A-11R-1723-07	Low	4.386	0.121	-3.589	0.304	-1.118	2.142	2.177	0.331	-0.709	-0.033	0.918	0.646	1.776	-0.165	0.164	0.468	1.339	-0.165	0.073	-0.315	-0.544	2.152	2.379
TCGA-A6-6781-01A-22R-1928-07	mHigh	4.103	0.946	-0.298	1.279	-2.185	1.031	0.303	1.991	1.042	2.827	-0.08	2.338	2.032	-0.285	-0.151	0.891	1.097	-0.795	0.102	-0.311	0.14	1.655	-0.941
TCGA-F4-6569-01A-11R-1774-07	mHigh	3.661	2.149	-2.698	0.945	-1.698	0.648	-0.759	1.447	-0.259	1.925	-0.301	-1.031	0.764	-0.79	0.01	1.812	0.681	0.445	1.392	-0.304	0.55	3.719	1.445
TCGA-AA-3562-01A-02R-0821-07	Low	3.158	1.357	-4.025	-1.059	-0.288	-0.379	-1.491	-0.329	0.094	-0.182	-1.264	0.154	-1.099	0.061	-0.347	0.437	0.787	-0.126	-0.443	-0.301	-0.21	2.122	-0.147
TCGA-RU-A8FL-01A-11R-A37K-07	Low	2.154	1.045	-2.832	-2.149	-0.902	-1.128	0.423	-0.831	-0.142	-0.229	-0.743	1.619	-0.227	1.028	-0.754	-0.877	0.223	-0.618	1.259	-0.301	0.704	2.905	0.691
TCGA-AA-A02K-01A-03R-A32Y-07	mHigh	3.064	1.649	-3.41	-1.463	-0.98	-1.328	-1.028	0.069	0.18	-1.5	-1.395	1.665	-0.236	-0.814	-0.12	-0.323	0.169	-0.41	-0.691	-0.299	0.341	2.375	0.602
TCGA-A6-6780-01A-11R-1839-07	Low	4.094	-0.193	-1.443	2.417	-1.322	3.058	3.045	2.406	0.007	3.064	-0.082	1.133	4.161	0.134	0.946	0.815	-0.499	-0.002	0.157	-0.296	0.167	1.002	0.229
TCGA-NH-A6GB-01A-11R-A37K-07	mHigh	2.958	1.386	-3.751	0.367	-1.478	-0.404	1.255	-1.308	0.412	-0.283	0.143	3.281	-0.907	-0.462	-0.106	0.727	0.256	-0.359	-1.544	-0.295	-1.841	1.373	0.94
TCGA-AZ-4614-01A-01R-1410-07	mHigh	2.626	1.391	-2.299	0.952	-2.432	0.979	-0.331	0.819	-0.661	-0.872	-1.314	1.433	0.16	0.114	0.772	-1.416	-1.453	-0.562	0.245	-0.283	-1.838	2.837	1.038
TCGA-AY-6197-01A-11R-1723-07	mHigh	3.42	-0.78	-2.999	0.468	-0.462	-0.454	0.708	-0.639	0.464	0.993	0.822	3.847	-0.757	-1.525	-1.233	0.248	-0.163	-0.307	-1.004	-0.281	-1.271	1.727	1.153
TCGA-A6-6138-01A-11R-1774-07	Low	3.784	-0.139	-0.129	2.201	-0.151	3.383	2.756	1.973	0.579	2.536	0.151	3.001	3.568	-0.424	-1.418	1.248	-0.714	1.215	0.999	-0.27	-0.795	1.224	-1.183
TCGA-QL-A97D-01A-12R-A41B-07	mHigh	3.37	2.175	-2.639	-0.346	0.078	1.609	0.454	-0.486	0.767	-0.396	0.827	1.554	0.863	0.957	-1.146	1.11	-1.46	0.174	0.307	-0.27	-1.991	1.678	2.645
TCGA-D5-6531-01A-11R-1723-07	mHigh	3.476	-0.626	-1.742	0.384	-1.772	1.996	1.998	0.263	-1.507	1.565	0.171	-1.284	2.59	-0.284	0.418	-0.274	1.388	-0.455	0.207	-0.268	-0.59	1.501	-0.48
TCGA-A6-2684-01A-01R-A278-07	mHigh	3.811	-0.264	-3.965	-1.365	-0.299	0.237	0.511	-0.096	-0.427	0.783	-1.283	-0.17	0.53	0.034	0.364	0.602	-0.331	0.633	0.921	-0.262	0.325	1.796	1.343
TCGA-AA-3939-01A-01R-1022-07	Low	3.57	-0.624	-2.647	0	-0.039	1.379	1.203	0.488	0.018	1.564	-0.824	2.299	1.923	-0.243	0.11	0.32	1.365	0.338	-0.324	-0.257	1.068	3.184	2.683
TCGA-DM-A28M-01A-12R-A16W-07	Low	3.197	2.275	-2.304	-1.303	-0.805	0.037	1.085	-0.424	0.477	1.15	0.797	1.493	1.195	0.928	-0.894	-0.14	0.013	-0.333	-0.629	-0.252	-0.393	2.592	0.127
TCGA-AA-A01F-01A-01R-A002-07	Low	2.664	1.743	-3.241	-2.12	-0.738	-0.872	0.14	-0.329	0.757	0.482	-0.592	1.341	-0.459	-0.919	-0.109	0.93	0.102	-0.315	-1.189	-0.251	-0.241	2.109	0.892
TCGA-AA-A00N-01A-02R-A00A-07	mHigh	3.843	-0.132	-5.445	0.49	-1.843	0.186	-0.85	-1.152	-0.621	0.425	-0.704	3.629	-0.537	0.031	0.173	0.774	-0.04	-0.324	-0.626	-0.242	0.576	2.65	0.353
TCGA-A6-6781-01A-22R-A278-07	mHigh	4.185	2.304	-4.299	-0.501	-1.804	0.245	0.067	0.61	0.613	1.98	-1.285	2.099	1.155	-0.67	-0.115	0.582	0.339	-1.431	-1.09	-0.235	0.612	0.908	1.728
TCGA-DM-A28E-01A-11R-A32Y-07	Low	2.814	2.152	-4.095	-1.775	-1.766	-1.157	1.173	-0.822	-1.021	0.476	0.062	0.369	0.05	-0.997	-0.461	-1.506	-0.057	-0.628	-1.532	-0.229	-1.495	2.772	1.001
TCGA-5M-AATE-01A-11R-A41B-07	Low	3.006	1.024	-3.741	-1.419	-1.995	0.959	-0.282	-0.036	-0.574	1.073	0.509	0.428	-0.641	-0.824	-0.099	-0.436	-0.047	-0.712	-1.528	-0.227	-1.82	2.511	1.041
TCGA-A6-2672-01A-01R-0826-07	mHigh	3.886	0.246	-1.234	2.717	0.144	3.328	2.478	2.458	-0.682	2.885	0.155	3.158	4.018	-1.391	0.686	0.525	-0.564	1.191	1.086	-0.198	0.381	1.955	-0.906
TCGA-AA-A01T-01A-21R-A16W-07	Low	3.469	1.355	-1.919	0.879	-0.57	2.073	1.26	0.954	0.092	-0.696	1.17	0.985	1.04	0.364	-1.36	-0.125	0.534	0.272	0.305	-0.192	-0.839	2.641	1.92
TCGA-AZ-4313-01A-01R-1410-07	Low	3.5	2.454	-2.487	0.259	-0.719	0.342	-0.708	-1.256	-0.132	-1.225	0.301	1.878	-0.815	1.008	2.049	0.219	0.363	-0.301	-0.594	-0.186	-0.615	1.901	-0.678
TCGA-AA-3870-01A-01R-1022-07	mHigh	4.056	2.12	-2.464	1.218	-0.826	0.734	-0.167	1.254	0.722	1.317	0.155	0.209	1.229	-0.088	0.766	-0.491	1.183	0.216	1.599	-0.18	2.084	1.207	0.443
TCGA-CK-6747-01A-11R-1839-07	mHigh	3.274	0.147	-4.677	0.447	-0.467	1.73	1.083	0.563	0.653	-0.817	-1.195	0.696	0.422	-1.205	-0.994	0.684	-0.309	-0.086	-0.425	-0.177	-1.008	2.188	1.05
TCGA-AZ-6601-01A-11R-1774-07	mHigh	3.856	-0.188	0.052	2.184	-0.945	2.54	2.289	1.847	0.645	2.617	-0.402	-0.1	2.956	0.383	1.036	1.664	-0.381	0.119	0.871	-0.17	0.415	1.787	-0.754
TCGA-AA-3549-01A-02R-0821-07	Low	3.31	2.637	-4.116	-0.109	0.26	0.117	-0.882	0.944	0.647	1.528	-0.888	3.416	0.086	-0.488	-0.463	0.703	1.419	1.091	-0.57	-0.167	-0.106	1.706	1.722
TCGA-AA-A01X-01A-21R-A083-07	Low	3.118	2.115	-3.061	1.192	-2.01	-0.895	-0.208	1.014	-0.841	0.775	-1.409	0.901	-0.097	-0.083	0.522	-0.704	0.804	-0.677	1.188	-0.165	0.288	1.407	1.445
TCGA-DM-A28H-01A-11R-A16W-07	Low	2.71	-0.705	-4.449	0.268	-1.782	-1.009	1.037	0.911	0.662	-1.366	0.973	1.161	1.029	-1.199	-0.488	0.389	0.558	-1.186	-1.48	-0.165	-1.781	2.162	0.143
TCGA-AA-3848-01A-01R-0905-07	mHigh	2.9	0.976	-3.289	-0.052	-1.169	-0.641	1.174	0.889	-0.986	-1.023	0.381	-0.888	-1.258	-0.153	0.136	-0.154	0.509	-0.209	-0.578	-0.162	-0.156	1.745	-1.575
TCGA-AA-3696-01A-01R-0905-07	mHigh	3.048	0.832	-3.799	-2.446	-1.107	1.097	-0.165	-0.374	-1.317	0.823	1.129	-0.905	-0.298	0.587	1.34	-1.168	-0.941	0.121	-1.432	-0.16	0.106	2.837	0.968
TCGA-AZ-4315-01A-01R-1410-07	Low	3.782	2.52	-3.399	0.614	-0.406	2.579	2.148	0.226	0.272	0.342	-1.209	2.053	2.486	0.924	0.773	0.058	-0.971	-0.793	0.013	-0.158	-0.612	1.829	2.444
TCGA-AA-3860-01A-02R-0905-07	mHigh	4.287	-0.328	-2.476	0.887	0.839	1.765	0.932	1.14	0.5	1.413	-0.829	2.454	1.417	-1.025	1.168	0.893	-1.496	0.294	0.413	-0.154	-0.239	1.35	0.748
TCGA-A6-6780-01A-11R-A278-07	Low	3.788	0.306	0.768	0.839	-0.848	2.181	2.491	1.098	0.336	1.964	1.245	0.946	3.198	-0.177	0.859	0.682	-0.555	-0.621	1.043	-0.152	0.101	0.158	0.414
TCGA-D5-6923-01A-11R-A32Z-07	mHigh	3.564	1.393	-3.921	0.443	-1.318	0.05	-0.83	-1.057	-0.616	-0.444	-0.944	3.287	-1.321	-0.119	0.025	0.24	0.074	0.454	-0.788	-0.148	-1.54	1.933	1.717
TCGA-G4-6586-01A-11R-1774-07	Low	2.862	1.863	-1.545	0.683	-0.136	1.914	0.77	0.338	0.169	1.667	-0.928	1.524	2.224	-0.387	0.551	0.045	-0.212	0.059	0.401	-0.143	-1.123	2.841	0.763
TCGA-AA-A00U-01A-01R-A002-07	mHigh	3.699	2.197	-3.974	0.224	-1.522	0.04	-1.333	1.098	0.209	-1.117	0.921	2.344	-1.061	-0.317	0.481	0.224	0.698	-0.456	-0.766	-0.139	-1.157	1.65	-0.139
TCGA-A6-2682-01A-01R-1410-07	Low	3.475	0.095	-3.502	1.066	-0.439	-0.614	0.355	0.117	0.235	0.887	-0.361	3.259	-1.092	-0.745	-0.297	1.215	-0.754	-0.178	-0.691	-0.138	-1.202	2.599	-0.465
TCGA-AA-3818-01A-01R-0905-07	mHigh	3.772	3.05	-3.199	-1.421	-1.399	-0.047	-0.897	-0.587	-0.498	-0.541	0.788	-0.118	-0.643	-0.058	0.315	-0.212	0.898	-0.071	-0.667	-0.138	-0.275	2.857	-0.267
TCGA-A6-5664-01A-21R-1839-07	mHigh	3.435	-0.419	-1.28	0.885	-0.304	-0.033	-0.129	0.563	0.373	0.55	0.325	2.531	-1.193	-0.24	-0.17	2.185	1.083	0.88	2.263	-0.128	-0.774	1.527	-0.189
TCGA-CK-4952-01A-01R-1723-07	mHigh	3.368	-0.738	-3.366	-0.092	-1.833	-0.873	0.044	-1.147	0.069	-0.683	0.875	2.475	-1.45	1.12	2.266	1.2	-0.476	-0.621	-0.478	-0.12	-1.909	1.353	-0.81
TCGA-A6-2680-01A-01R-1410-07	mHigh	3.218	2.282	-4.16	0.493	-0.614	-0.012	-1.286	-1.315	0.572	-0.862	0.373	0.255	-1.145	-0.485	-0.136	0.489	0.391	-0.361	-0.498	-0.119	-0.225	1.432	-0.336
TCGA-AA-3949-01A-01R-1022-07	Low	3.874	0.345	-1.806	3.067	0.554	2.63	2.611	2.802	-0.037	3.279	0.168	3.073	3.67	1.891	1.611	1.178	-0.047	0.662	0.602	-0.114	1.328	0.914	-0.501
TCGA-D5-5541-01A-01R-1653-07	Low	3.372	2.195	-3.851	-0.268	-1.632	1.716	1.595	0.185	-0.228	1.077	-0.824	0.387	1.543	-0.823	-0.456	0.636	0.554	-0.164	-0.838	-0.114	-0.384	1.66	1.879
TCGA-AZ-6608-01A-11R-1839-07	mHigh	2.652	1.305	-3.23	-1.924	-1.77	-1.005	0.415	-1.216	0.331	-0.466	-0.348	1.035	-0.216	-1.209	-0.04	-0.382	0.288	-0.381	-1.423	-0.109	-2.029	4.613	-0.212
TCGA-D5-6930-01A-11R-1928-07	mHigh	3.54	0.329	-2.781	2.394	-1.059	2.229	1.642	1.544	0.378	1.582	-0.799	1.28	2.349	0.288	0.846	1.566	0.25	-0.161	1.465	-0.109	-0.612	2.16	-0.497
TCGA-A6-6140-01A-11R-1774-07	Low	2.657	2.287	-2.59	0.305	-0.432	0.023	1.199	-1.052	0.417	-0.735	0.277	2.134	-0.777	-0.927	-0.428	0.163	-0.218	0.043	-0.668	-0.106	-1.5	1.336	-2.084
TCGA-DM-A28K-01A-21R-A32Y-07	Low	3.484	1.535	-4.584	-0.655	-1.753	0.918	0.735	0.658	0.817	-0.911	-0.325	0.736	-1.448	0.138	1.167	0.411	0.015	-1.167	-1.332	-0.104	-0.846	1.881	-0.35
TCGA-AA-3877-01A-01R-1022-07	Low	3.658	0.145	-4.509	1.182	-0.428	2.629	1.668	1.221	0.119	2.022	0.331	3.78	2.619	-0.461	-0.947	1.411	-1.484	-0.893	0.521	-0.095	0.267	1.588	0.885
TCGA-AA-A01G-01A-01R-A002-07	mHigh	3.148	1.759	-4.925	-0.066	-1.409	-1.083	0.822	-1.131	-0.857	-1.266	-0.039	1.683	1.033	-0.873	-0.15	-0.524	0.042	-0.277	-1.417	-0.09	-1.173	1.525	1.147
TCGA-AY-A8YK-01A-11R-A41B-07	Low	2.628	1.367	-4.429	-0.957	-0.294	-0.876	-0.012	0.021	0.175	-0.176	0.277	0.498	-0.672	-0.84	-0.261	0.084	0.198	0.001	-0.465	-0.086	-1.324	4.92	-0.919
TCGA-D5-6931-01A-11R-1928-07	mHigh	3.843	2.448	-3.158	0.097	-0.536	0.089	-0.717	0.156	-0.769	0.901	-1.16	-0.621	0.164	-0.248	-0.72	0.026	1.375	-0.439	0.458	-0.083	-1.019	2.293	1.099
TCGA-CM-6170-01A-11R-1653-07	mHigh	3.019	2.034	-2.717	-0.33	-0.754	0.483	-0.959	-0.258	0.374	-0.348	-1.202	-0.084	-0.65	-0.699	-0.041	0.942	0.899	-0.153	0.302	-0.081	-0.81	0.839	-1.257
TCGA-AA-A01Q-01A-01R-A002-07	mHigh	2.611	2.488	-2.87	-0.764	-0.819	0.605	0.15	-0.341	-0.089	0.65	-0.093	2.248	0.728	-0.699	0.173	-0.569	1.355	-0.382	-1.178	-0.069	0.392	1.906	2.011
TCGA-5M-AAT4-01A-11R-A41B-07	mHigh	2.832	0.928	-3.46	-1.192	-1.973	-0.619	0.886	0.193	0.053	0.794	0.71	2.473	0.574	-0.75	-0.159	-0.121	0.048	-1.091	-1.177	-0.065	-1.326	2.312	-1.007
TCGA-AZ-6606-01A-11R-1839-07	mHigh	2.941	2.299	-3.505	-1.541	-1.112	-1.212	-0.168	-0.467	-0.093	0.786	0.439	1.705	-0.326	-1.385	-0.533	-0.16	0.219	-0.127	-0.792	-0.063	-1.718	2.024	0.081
TCGA-AA-A010-01A-01R-A089-07	Low	4.006	2.148	-3.795	-0.261	-1.072	1.158	0.148	-0.28	-0.16	-0.033	1.213	0.99	0.983	0.402	1.153	0.039	1.238	-0.253	-0.09	-0.06	-0.807	1.52	2.617
TCGA-G4-6309-01A-21R-1839-07	mHigh	3.221	1.081	-2.851	0.317	-1.113	-0.334	1.037	-1.333	0.558	-0.182	0.543	1.98	-1.135	-0.375	0.538	0.055	0.391	-0.018	-0.923	-0.058	-0.69	3.351	-1.174
TCGA-A6-3809-01A-01R-A278-07	mHigh	3.771	0.406	0.838	1.142	0.139	1.881	1.784	1.557	-0.025	2.915	-0.643	3.879	2.737	1.217	1.092	0.639	-0.699	-0.074	-1.31	-0.04	-1.166	1.484	-0.681
TCGA-A6-A566-01A-11R-A28H-07	mHigh	3.915	0.086	-0.498	0.079	-0.527	0.597	-1.098	1.004	0.017	2.355	0.125	3.348	0.742	0.897	-1.269	2.034	0.78	1.007	-0.001	-0.038	0.414	1.628	1.206
TCGA-D5-6532-01A-11R-1723-07	Low	2.548	1.449	-3.46	-0.343	-2.201	-0.854	-1.221	0.702	-0.918	-1.387	0.59	0.248	-1.341	-1.03	-0.692	-1.065	-0.057	-0.949	-1.257	-0.027	-1.532	3.107	-0.014
TCGA-A6-4105-01A-02R-1774-07	mHigh	4.008	-0.422	-3.888	1.398	-0.622	2.492	2.298	1.807	0.238	2.656	-0.208	4.106	3.093	0.931	-0.038	1.09	-1.341	0.229	-0.388	-0.022	-0.904	1.645	-0.535
TCGA-AA-3495-01A-01R-1410-07	Low	3.221	2.051	-3.451	-0.723	0.447	0.166	-0.841	-0.073	0.234	0.478	-0.872	2.162	-0.296	-0.217	-0.308	0.184	0.121	0.265	-0.043	-0.021	-0.908	1.837	0.087
TCGA-A6-6654-01A-21R-1839-07	mHigh	4.266	0.262	0.09	3.464	-0.195	2.07	1.972	3.065	1.406	3.388	-0.018	1.277	3.339	-0.245	-0.106	0.664	-0.774	-1.302	1.603	-0.016	0.687	1.08	-1.194
TCGA-DM-A0XD-01A-12R-A155-07	mHigh	3.504	0.638	-3.071	0.278	-1.939	-0.518	-0.609	-1.481	-0.662	-0.452	1.23	0.698	-0.433	0.978	1.767	-1.055	0.847	-0.662	1.143	0.001	-0.581	1.933	0.858
TCGA-AU-3779-01A-01R-1723-07	Low	3.269	0.301	-2.602	-1.318	1.026	0.396	-1.013	-0.039	0.787	1.088	-1.191	3.726	-0.107	-0.574	-0.027	1.037	-0.308	0.848	-0.498	0.013	0.178	2.121	0.198
TCGA-AA-3856-01A-01R-0905-07	mHigh	3.47	0.534	0.437	0.722	0.511	1.889	0.732	0.043	0.115	0.254	-0.286	0.755	1.095	0.345	-0.154	0.454	-1.235	0.573	1.184	0.014	0.298	1.217	1.742
TCGA-AA-3846-01A-01R-1022-07	Low	3.245	1.547	-3.073	-1.131	0.946	0.321	-0.905	-0.574	0.322	0.231	-1.228	2.444	-0.564	-0.549	-0.154	0.531	-1.459	1.065	-0.77	0.024	-0.055	1.235	-0.03
TCGA-CM-6677-01A-11R-1839-07	Low	3.448	0.964	-2.741	-0.627	-0.589	1.846	1.262	-0.433	-0.056	0.326	-0.793	0.337	1.012	-0.718	1.422	0.173	0.769	0.841	-0.048	0.024	-1.117	1.796	0.704
TCGA-A6-2677-01B-02R-A277-07	mHigh	2.591	1.28	-3.483	-2.052	-0.475	0.176	-0.229	-0.837	-1.372	0.84	-1.38	2.705	-1.012	0.723	1.187	0.181	-0.832	-0.477	0.564	0.036	-0.247	4.089	1.381
TCGA-CM-6674-01A-11R-1839-07	mHigh	3.391	2.493	-3.243	0.578	-1.798	1.791	1.232	0.585	-0.018	0.746	-0.919	0.452	1.449	0.353	1.04	1.032	-1.309	-0.624	0.225	0.039	-0.054	2.777	2.082
TCGA-A6-3809-01A-01R-1022-07	mHigh	3.886	-0.236	1.186	2.042	0.15	2.297	1.89	2.208	-0.157	3.133	-0.136	4.001	3.096	-1.333	1.286	0.722	-0.599	0.773	0.065	0.041	0.561	1.636	-1.107
TCGA-AA-3819-01A-01R-0905-07	mHigh	3.348	2.271	-4.279	-0.691	-0.02	1.191	-0.404	0.801	-0.185	-1.325	0.908	0.725	-0.875	-0.004	-0.178	-0.146	0.25	0.34	-0.684	0.046	-0.354	1.971	-1.175
TCGA-AA-3556-01A-01R-0821-07	Low	3.554	0.278	-4.899	-1.21	-0.878	0.951	0.215	-0.412	0.189	0.23	1.242	1.594	0.24	-0.032	0.11	0.612	0.537	-0.048	-0.379	0.057	-0.197	1.646	1.536
TCGA-CM-6168-01A-11R-1653-07	mHigh	4.182	0.451	-3.239	0.925	-1.146	1.473	0.743	0.961	0.159	1.082	-0.93	1.564	0.935	0.028	-0.255	1.82	1.275	0.212	1.033	0.079	-0.25	2.02	0.376
TCGA-AA-A01I-01A-02R-A089-07	Low	3.315	-0.146	-2.749	0.344	-1.664	1.032	0.697	0.952	0.684	-0.545	0.816	0.468	0.087	-0.13	-0.148	0.368	0.59	-0.635	-1.414	0.095	-1.228	2.143	0.341
TCGA-AA-3538-01A-01R-0821-07	Low	2.901	1.434	-4.339	0.813	-0.557	-0.454	0.563	-1.382	-0.297	-1.351	-1.302	1.68	0.556	0.197	0.241	0.181	0.147	0.229	0.297	0.104	-0.114	2.116	-1.323
TCGA-AA-A02F-01A-01R-A089-07	mHigh	3.349	0.845	-2.911	-2.816	-2.21	0.703	0.148	-0.752	-0.888	1.29	0.609	1.615	-0.466	-0.531	-0.579	-0.922	-0.853	-1.165	0.754	0.105	-1.615	1.871	-0.005
TCGA-A6-5660-01A-01R-1653-07	Low	2.863	2.148	-4.303	-0.255	-1.189	-0.788	0.179	0.907	-0.263	-1.378	-1.414	1.413	0.421	-0.636	-0.104	0.875	-0.102	-0.196	-0.559	0.109	-0.581	1.868	0.585
TCGA-AA-3858-01A-01R-0905-07	mHigh	3.171	0.975	-3.79	-0.891	-0.627	0.676	0.037	-0.169	0.006	0.238	-0.942	1.984	-0.029	0.551	-0.06	0.179	0.713	0.067	-0.493	0.12	-0.583	1.811	1.186
TCGA-AA-3519-01A-02R-0821-07	Low	3.243	1.839	-4.26	0.564	-0.057	-0.229	-1.342	-0.695	0.554	-0.123	1.021	3.654	-0.984	0.522	-0.144	0.65	-0.336	0.178	-1.132	0.125	-0.724	2.614	0.197
TCGA-AA-3815-01A-01R-1022-07	Low	3.498	0	0.726	3.284	0.175	3.699	2.673	2.226	-0.07	2.14	0.299	1.94	4.143	0.928	0.985	0.752	-0.157	0.816	2.416	0.129	0.071	0.269	-0.497
TCGA-AA-A00O-01A-02R-A089-07	mHigh	3.407	3.074	-3.456	1.05	-2.198	-0.258	-0.739	-1.473	0.703	-0.595	-0.083	-0.021	-0.665	-0.073	-0.661	0.033	-0.025	-0.552	-0.395	0.13	-0.42	1.42	1.79
TCGA-AA-3660-01A-01R-1723-07	Low	2.789	1.16	-4.529	-0.789	-0.504	-1.109	0.089	0.883	-0.336	-1.023	1.303	0.659	0.093	0.455	0.304	-0.34	-1.197	-0.037	-0.713	0.134	-0.807	1.403	0.38
TCGA-AA-3811-01A-01R-1022-07	mHigh	3.638	1.827	-4.916	0.208	-0.408	0.222	-0.562	-0.133	0.771	0.709	0.148	-0.047	0.75	1.37	1.446	-0.453	1.251	-0.007	0.5	0.149	-0.52	1.145	1.45
TCGA-CM-6169-01A-11R-1653-07	mHigh	3.933	-0.152	-0.15	1.217	-0.592	2.839	2.309	1.253	0.135	2.075	0.231	0.589	2.715	0.88	0.675	1.767	1.16	0.996	0.185	0.16	-0.086	1.024	-0.16
TCGA-A6-5659-01B-04R-A277-07	Low	2.832	0.905	-3.434	-1.132	0.134	-1.549	-0.424	-0.05	-0.143	-1.055	0.686	-0.32	-1.166	0.909	0.753	1.23	-0.14	0.018	-0.499	0.168	-0.665	0.754	2.55
TCGA-AA-3861-01A-01R-1022-07	Low	3.148	0.194	-2.681	-0.986	0.116	0.512	-0.821	-0.915	0.101	-0.307	1.205	1.391	-0.145	-0.488	0.266	0.481	0.716	-0.062	0.272	0.174	0.552	2.321	0.922
TCGA-AA-3510-01A-01R-1410-07	Low	3.841	2.564	-3.494	0.713	-0.5	1.263	0.655	0.984	-0.398	1.102	-1.141	1.409	1.225	-1.07	-1.327	0.375	1.073	-0.581	0.327	0.179	0.35	2.522	-1.018
TCGA-AA-3855-01A-01R-1022-07	Low	3.468	2.152	-3.157	0.894	-0.244	-0.06	0.757	-0.933	0.342	-0.162	-0.862	2.155	-1.127	0.144	-0.455	0.729	-0.168	-0.364	-0.064	0.179	-0.393	2.037	-0.046
TCGA-A6-5656-01B-02R-A277-07	Low	3.383	-0.921	-2.65	0.208	0.549	-0.666	-0.596	-1.442	-1.204	0.034	-0.477	3.389	-0.934	-0.472	-0.817	0.845	-1.006	0.344	0.178	0.194	-0.833	0.024	1.447
TCGA-D5-5539-01A-01R-1653-07	Low	3.88	-0.234	-3.412	-0.458	-0.716	-0.895	-1.158	0.014	0.791	0.676	-1.335	1.881	-0.25	0.233	0.623	0.014	0.714	0.176	-0.155	0.202	0.149	2.134	-2.1
TCGA-A6-2684-01A-01R-1410-07	mHigh	3.801	-0.148	-2.773	0.899	0.149	1.377	1.076	1.432	-0.736	1.849	-0.373	0.193	1.703	0.379	0.375	0.855	0.228	-1.477	0.606	0.207	-0.103	2.112	1.151
TCGA-AA-3947-01A-01R-1022-07	Low	3.487	1.054	-3.791	0.811	-0.713	1.859	1.799	1.153	0.136	2.18	-0.061	3.876	2.392	-0.438	-0.091	1.325	-0.708	-0.05	-1.158	0.207	-0.633	0.797	1.488
TCGA-AD-6888-01A-11R-1928-07	Low	2.689	2.204	-4.06	-1.312	-1.828	-0.814	0.455	-0.156	0.902	0.503	0.234	0.742	0.256	-0.663	0.332	-0.094	0.164	-0.485	-1.252	0.21	-1.113	2.076	0.219
TCGA-G4-6293-01A-11R-1723-07	Low	3.488	0.385	-2.306	-0.79	0.56	1.676	0.139	-0.656	0.555	-0.197	1.357	2.256	0.767	0.991	-0.917	0.922	0.278	0.483	0.521	0.224	-1.037	1.776	0.726
TCGA-A6-5665-01A-01R-1653-07	Low	2.947	2.179	-3.308	0.47	0.247	1.171	0.073	0.314	0.456	0.676	0.643	2.476	0.949	0.221	0.659	0.521	-0.159	-0.18	-0.098	0.233	-1	1.735	0.06
TCGA-NH-A8F7-01A-11R-A41B-07	mHigh	2.179	2.042	-3.976	-1.685	-2.658	0.743	-0.433	0.131	1.193	0.742	0.269	-1.139	-0.537	-0.62	0.244	0.741	-0.837	-0.994	-1.22	0.238	-1.852	2.206	1.844
TCGA-AA-3517-01A-01R-0821-07	mHigh	3.777	0.798	-3.735	0.152	-0.75	-0.727	0.503	-1.09	0.392	-0.397	0.981	2.591	1.011	-0.286	-0.173	0.927	-0.391	0.147	-1.16	0.239	-0.739	1.639	0.521
TCGA-AA-3511-01A-21R-1839-07	Low	3.327	2.016	-3.9	0.149	-1.539	-0.469	-1.146	-1.323	-0.729	-0.03	-1.114	0.292	-1.012	0.014	-0.211	-0.049	0.213	-0.486	-0.924	0.244	-0.842	2.415	-0.715
TCGA-AA-3812-01A-01R-0905-07	Low	3.439	2.32	-1.689	0.308	0.513	-0.766	0.1	1.514	-1.259	1.804	-1.327	-0.036	-0.117	-0.187	-0.138	0.134	0.612	-1.518	0.549	0.249	1.582	3.363	-1.332
TCGA-CM-6172-01A-11R-1653-07	mHigh	2.81	1.955	-4.359	-1.364	-0.453	-1.247	-0.208	0.56	-0.361	1.044	1.191	-0.021	-0.738	0.538	0.079	0.676	-1.219	-0.708	-1.396	0.254	-1.381	1.961	-1.71
TCGA-A6-5665-01B-03R-2302-07	mHigh	3.218	-0.651	-4.67	-0.766	0.321	0.284	-1.05	0.531	-0.55	1.257	-0.732	3.141	-0.23	-0.003	0.409	0.263	-0.045	-0.309	-0.635	0.259	-0.38	0.522	1.462
TCGA-D5-6534-01A-21R-1928-07	mHigh	3.966	0.483	-1.162	3.162	1.113	2.697	1.834	2.29	0.237	2.621	0.191	1.614	2.977	-1.098	-1.227	2.105	-0.477	-0.124	2.059	0.272	1.199	1.074	0.387
TCGA-AA-3560-01A-01R-0821-07	Low	3.006	2.744	-4.301	-1.509	-0.498	0.449	-1.23	-0.657	0.333	0.439	-0.82	1.063	-0.423	0.928	0.583	0.702	-0.197	0.019	0.031	0.277	-2.009	1.028	2.259
TCGA-CM-5861-01A-01R-1653-07	mHigh	3.1	2.886	-4.509	-0.289	-0.992	1.695	0.067	-0.496	-0.093	-0.309	-0.382	1.357	0.81	0.503	1.361	0.859	1.248	-0.44	0.946	0.279	-0.993	1.765	1.801
TCGA-A6-5656-01A-21R-A278-07	Low	2.849	0.82	-3.976	-2.049	-1.056	-1.163	1.292	-0.781	-0.656	0.254	-0.277	1.035	0.431	-0.877	0.065	-1.275	-0.71	-0.098	0.586	0.289	-0.57	2.479	2.168
TCGA-A6-5659-01A-01R-A278-07	Low	3.403	1.787	-2.936	-1.137	-1.566	-0.984	-0.88	-0.017	-0.937	0.772	0.413	-0.626	0.965	-1.35	-1.168	-0.753	-0.094	-0.613	0.635	0.295	-0.217	1.612	0.003
TCGA-F4-6808-01A-11R-1839-07	Low	2.477	1.585	-3.202	-0.458	-2.551	-0.72	0.735	0.665	-0.465	-0.832	0.719	0.703	1.231	0.845	1.259	-0.881	0.382	-0.875	-0.877	0.295	-1.52	3.383	-0.124
TCGA-CA-6715-01A-21R-1839-07	mHigh	2.49	1.966	-4.336	-1.706	-2.563	-1.493	-0.072	-0.601	0.512	0.604	0.61	-0.383	-0.464	-1.008	-0.14	0.507	-0.052	-0.682	0.784	0.299	-2.109	2.884	2.139
TCGA-AA-A00L-01A-01R-A002-07	Low	2.589	2.21	-3.841	-0.927	-1.381	-0.636	0.775	1.011	0.083	1.169	0.732	2.36	0.909	0.557	0.973	-0.193	-0.307	-0.228	-1.023	0.305	-1.45	1.914	0.706
TCGA-AA-A00F-01A-01R-A002-07	mHigh	3.142	2.307	-2.546	1.133	-0.291	-1.129	-0.152	-0.913	-0.502	-0.639	-1.486	1.575	0.469	1.032	1.126	-0.323	0.803	0.026	-0.369	0.318	-0.776	1.924	-1.889
TCGA-AD-6899-01A-11R-1928-07	mHigh	3.966	-0.107	-1.625	0.686	-0.735	2.391	1.734	0.605	-0.35	1.322	-0.117	0.159	2.001	0.549	0.192	0.897	0.166	-0.41	0.879	0.319	-0.329	1.769	0.558
TCGA-AZ-6598-01A-11R-1774-07	mHigh	3.446	1.493	-4.116	-0.441	-2.291	0.698	0.22	-0.69	-0.249	0.575	0.719	0.824	0.76	-0.254	0.499	0.7	-0.888	-0.64	-0.704	0.323	-1.077	2.074	-1.58
TCGA-AZ-6603-01A-11R-1839-07	mHigh	3.56	-0.142	-4.331	-0.256	-1.508	2.116	1.818	-0.472	-0.125	0.437	-0.471	0.564	1.297	-0.239	-0.86	0.538	0.249	-0.664	0.012	0.328	-0.587	2.205	0.18
TCGA-A6-2681-01A-01R-1410-07	Low	3.646	1.614	-3.487	0.434	-1.205	0.418	-0.479	0.981	-1.062	1.379	-0.433	1.133	0.669	-0.242	-0.108	0.269	0.708	-0.304	1.154	0.335	0.993	2.487	1.403
TCGA-A6-6782-01A-11R-1839-07	Low	3.448	2.1	-4.067	0.53	-1.904	1.064	0.001	0.616	-0.024	2.041	-0.32	2.063	1.125	-0.749	-0.202	1.715	0.691	-0.788	0.705	0.358	0.15	2.106	-0.132
TCGA-AA-3489-01A-21R-1839-07	mHigh	3.964	0.735	-0.044	2.448	-1.152	1.017	0.599	1.779	-0.369	2.63	-0.537	2.842	1.685	0.226	0.392	1.914	-0.053	0.3	1.228	0.386	0.189	1.292	-0.06
TCGA-AA-3526-01A-02R-A32Z-07	mHigh	3.542	-0.446	-3.495	1.194	-0.644	2.338	1.975	1.427	0.46	1.676	-0.406	2.936	2.77	0.269	0.417	1.052	-0.881	-0.407	-0.357	0.388	-0.504	1.978	0.086
TCGA-G4-6311-01A-11R-1723-07	mHigh	3.412	1.504	-3.774	-0.485	-1.354	0.049	-1.147	0.176	-0.089	0.358	-1.184	1.899	-0.713	-0.674	-0.257	0.676	-1.156	-0.347	-0.057	0.391	-0.209	1.668	-0.682
TCGA-AD-6895-01A-11R-1928-07	Low	3.737	1.302	-3.349	1.832	-1.607	2.612	1.758	1.285	-0.998	1.66	0.343	2.169	2.762	-0.152	0.405	0.479	-0.518	-0.295	1.612	0.395	-0.343	1.607	-0.151
TCGA-A6-6652-01A-11R-1774-07	Low	2.515	2.25	-3.407	-2.091	-1.665	-0.893	-0.935	-0.85	-0.067	1.148	-0.776	2.297	-0.543	-0.324	0.139	-0.491	-2.012	-0.264	0.281	0.424	-1.437	2.798	0.522
TCGA-AA-3655-01A-02R-1723-07	Low	3.644	1.744	-5.265	1.179	-1.143	1.547	0.856	-1.361	-0.032	-0.047	-0.628	2.068	0.98	-0.18	0.358	-0.259	0.138	-0.121	-0.33	0.427	-0.516	1.993	-1.404
TCGA-A6-2677-01A-01R-0821-07	Low	2.636	2.062	-4.922	-0.785	-1.144	-1.118	0.364	0.346	-0.884	0.899	0.763	0.21	0.333	-0.666	0.848	0.19	-0.68	-0.689	-0.614	0.435	-1.081	4.093	-0.483
TCGA-D5-6536-01A-11R-1723-07	mHigh	3.427	0.904	-4.204	-1.008	-2.968	1.132	-1.329	1.119	-0.812	1.786	0.323	3.996	-1.16	0.509	0.94	0.848	-0.522	-0.789	-0.541	0.459	0.263	1.27	-0.697
TCGA-QG-A5YW-01A-11R-A28H-07	mHigh	3.248	0.47	-2.882	-0.976	0.487	0.873	-0.177	-0.562	0.508	0.123	-1.201	1.667	0.423	0.223	0.854	0.556	0.65	0.006	-0.489	0.462	-0.649	0.996	0.785
TCGA-CM-6163-01A-11R-1653-07	Low	3.218	1.498	-4.276	-0.967	-0.154	0.279	-0.968	-0.835	-0.087	-0.071	-1.422	1.971	-0.947	-0.627	-0.828	0.62	1.303	-0.325	-0.014	0.471	-0.126	1.581	-1.527
TCGA-AZ-6600-01A-11R-1774-07	mHigh	3.58	1.806	-3.773	-0.179	-1.168	-0.144	-1.414	-0.103	-0.234	-0.136	-0.869	-0.68	-1.168	-0.391	-0.182	1.181	-1.31	-0.508	0.664	0.472	-0.281	2.312	0.82
TCGA-AA-3966-01A-01R-1113-07	Low	4.236	0.486	1.241	2.277	1.222	1.77	0.975	3.141	0.515	3.306	-0.286	4.562	2.494	1.218	0.615	1.251	-0.979	-0.544	-0.006	0.482	1.534	1.023	-0.434
TCGA-AA-3713-01A-21R-1723-07	Low	3.798	-0.149	-4.336	-0.429	-0.732	1.353	1.186	-0.027	-0.867	0.928	-1.113	0.937	1.346	-0.614	-0.791	-0.055	1.103	-0.464	-0.562	0.485	-1.57	1.357	-0.608
TCGA-AA-3506-01A-01R-1410-07	Low	3.213	-0.304	-3.393	-0.267	-0.154	0.657	-0.541	0.634	0.718	1.301	-1.041	2.313	0.311	0.223	0.033	1.134	0.479	-0.007	0.036	0.495	-0.373	1.845	1.077
TCGA-CK-5912-01A-11R-1653-07	Low	2.926	2.216	-3.557	-0.543	-0.205	-0.679	-0.083	0.166	0.212	-1.48	-0.845	1.447	-0.344	0.038	-0.24	1.012	-0.01	-0.252	-0.311	0.497	-0.99	1.627	-2.105
TCGA-A6-A567-01A-31R-A28H-07	Low	3.122	0.881	-2.846	-0.95	-1.553	0.846	-0.223	0.382	-0.934	0.567	0.486	-0.25	-0.819	-0.527	-0.056	-0.744	0.067	-0.364	-1.483	0.519	-0.81	3.722	-0.237
TCGA-AA-A004-01A-01R-A00A-07	mHigh	2.633	3.064	-0.734	0.636	0.468	0.122	1.04	1.274	-0.637	1.536	-1.305	2.806	0.336	-0.444	0.64	0.021	-1.45	0.625	1.224	0.52	-0.265	2.136	-0.392
TCGA-AA-3664-01A-01R-0905-07	mHigh	3.53	2.009	-4.075	1.008	-0.748	0.63	-0.05	-1.203	-0.374	-0.148	0.825	2.646	0.14	1.23	-0.993	0.445	0.683	-0.465	-0.409	0.533	-1.504	2.307	1.573
TCGA-AA-3520-01A-01R-0821-07	mHigh	3.919	-0.163	-4.668	-0.296	-0.329	1.873	1.618	0.179	-0.23	0.955	-0.08	0.976	1.658	-0.069	-0.901	0.146	0.207	0.223	-0.094	0.537	-0.211	1.308	0.454
TCGA-F4-6806-01A-11R-1839-07	mHigh	3.092	-0.009	-3.518	-1.267	-0.353	0.242	0.996	-1.52	0.155	-0.149	-0.963	1.911	-0.678	-0.667	-0.147	0.094	1.321	-0.377	0.275	0.539	-0.025	2.82	0.71
TCGA-CM-4751-01A-02R-1839-07	Low	3.65	1.186	-0.104	2.015	-0.896	2.333	1.963	1.282	-0.929	1.236	0.02	-1.249	2.508	-0.603	-0.915	-0.002	-0.675	0.171	1.303	0.54	-0.68	1.229	-0.516
TCGA-AA-3975-01A-01R-1022-07	Low	3.293	1.365	-4.24	-1.253	-0.485	0.257	-0.849	-0.722	-0.072	-0.232	-1.236	1.347	-0.864	0.066	-0.266	0.47	0.491	0.156	-0.237	0.543	-0.028	1.923	-1.584
TCGA-AA-A01Z-01A-11R-A083-07	mHigh	2.837	1.29	-2.756	-1.745	-1.743	-1.105	0.281	-0.058	-0.438	1.095	0.276	2.074	0.161	-0.449	-0.108	-0.774	0.097	-0.757	-1.182	0.544	-1.143	1.776	-0.053
TCGA-AD-6890-01A-11R-1928-07	mHigh	3.385	2.129	-3.812	-0.98	-1.167	1.019	0.048	-0.903	0.414	-1.018	1.142	1.4	0.165	1.215	1.416	0.464	0.679	0.278	-0.08	0.544	-0.836	2.693	-1.131
TCGA-NH-A50T-01A-11R-A28H-07	mHigh	2.896	1.326	-2.648	-1.613	-1.296	-0.658	0.852	-0.258	-0.075	0.535	0.056	1.7	0.354	-1.231	-0.437	-0.591	-0.285	-0.124	-1.005	0.579	-0.034	3.326	1.072
TCGA-AA-3534-01A-01R-0821-07	mHigh	3.17	1.755	-3.983	0.713	-1.484	-0.773	-0.072	-1.026	0.525	-0.831	-1.013	1.131	0.643	-0.833	-0.701	0.828	-0.148	-0.038	-0.379	0.592	-1.045	1.763	-1.511
TCGA-D5-6530-01A-11R-1723-07	mHigh	3.446	0.5	-0.817	1.301	-0.542	2.892	2.224	0.875	0.127	1.439	-0.832	2.512	3.087	0.428	1.181	0.677	-1.281	-0.523	0.894	0.592	0.386	1.869	0.053
TCGA-AA-3930-01A-01R-1022-07	mHigh	4.011	-0.326	-3.268	-0.249	-0.344	1.206	0.334	0.733	0.04	1.577	-0.374	2.95	1.494	-0.249	0.006	0.485	-0.124	-0.089	0.027	0.596	0.483	1.479	1.279
TCGA-A6-5667-01A-21R-1723-07	mHigh	3.138	1.377	-3.581	0.969	-1.57	0.388	-0.882	-0.628	-0.111	-0.642	1.269	1.358	-0.835	-0.745	-0.193	-0.104	-0.338	0.087	-0.414	0.597	-0.616	1.835	-0.449
TCGA-A6-5661-01A-01R-1653-07	Low	3.601	-0.4	-2.607	-1.443	-0.244	0.758	-0.282	-1.254	0.658	-0.158	-1.45	2.767	-0.281	-1.56	-1.336	1.242	1.326	-0.181	-0.417	0.6	-1.631	2.153	0.973
TCGA-AA-3679-01A-02R-0905-07	Low	3.386	2.214	-3.797	-1.415	-0.565	-0.128	-0.597	-0.585	-1.158	0.043	-0.923	1.842	-0.489	-0.34	-0.955	-0.686	0.105	-0.221	-0.41	0.629	0.056	2.173	0.13
TCGA-AA-3950-01A-02R-1022-07	mHigh	3.829	0.826	0.719	1.864	-0.775	2.312	1.413	1.934	0.048	2.904	-0.122	3.959	2.874	-0.137	-0.135	0.948	-0.612	0.56	0.218	0.641	0.469	1.497	-0.257
TCGA-AA-3952-01A-01R-1022-07	mHigh	3.557	-0.12	-4.381	0.603	-1.266	-0.524	1.136	-0.865	-0.769	-0.54	-0.633	2.006	-1.176	-0.112	0.241	0.363	-0.418	-1.188	-0.854	0.644	1.157	3.063	0.851
TCGA-CK-4950-01A-01R-1723-07	Low	3.562	-0.757	-3.875	-0.161	0.41	1.14	0.204	0.258	0.559	0.838	1.187	1.797	0.796	0.13	0.073	1.029	-1.58	0.204	-0.11	0.648	0.211	2.027	1.479
TCGA-AA-3561-01A-01R-0821-07	Low	3.493	-0.218	-4.412	-0.841	-0.354	0.312	0.09	0.99	0.434	0.166	-1.433	1.653	-0.038	-0.289	-0.025	0.486	-1.028	-0.071	1.081	0.656	-1.139	2.209	1.654
TCGA-AA-3980-01A-02R-1022-07	Low	3.498	-0.357	-0.344	0.929	0.062	2.553	1.793	0.861	0.379	1.343	-0.223	2.548	2.88	-0.898	-1.144	0.643	1.296	-0.037	0.206	0.675	-0.681	1.24	-0.215
TCGA-A6-2671-01A-01R-1410-07	Low	3.755	1.476	-4.726	-0.795	-1.829	0.804	0.304	0.594	-1.059	1.137	-0.682	0.349	0.809	-0.887	-1.043	0.5	-0.034	-0.172	-0.427	0.676	0.217	1.46	1.525
TCGA-CM-6165-01A-11R-1653-07	Low	3.446	2.111	-3.86	-0.376	-0.882	0.952	0.457	-0.442	1.187	0.033	-0.305	-0.305	0.41	0.978	0.915	-0.065	0.257	0.014	0.759	0.677	-0.353	1.953	-0.276
TCGA-AA-3544-01A-01R-1873-07	Low	3.268	-0.558	1.587	2.391	0.489	1.513	1.577	2.288	-1.62	2.865	-0.31	1.917	2.744	1.584	0.635	-0.414	-0.624	-1.462	0.854	0.681	0.814	1.805	-0.392
TCGA-D5-6529-01A-11R-1774-07	mHigh	3.889	0.019	0.906	1.349	0.199	1.557	0.327	1.466	0.43	1.779	-0.516	2.345	1.614	0.175	0.357	1.573	-1.016	0.223	0.394	0.684	0.326	2.295	0.812
TCGA-AA-3854-01A-01R-0905-07	Low	3.743	0.707	-4.947	-0.046	-0.123	-0.589	0.847	-1.309	-0.843	-0.332	1.139	2	-1.318	-0.087	0.474	-0.011	-0.044	-0.293	-0.322	0.706	0.07	0.585	0.944
TCGA-AA-3875-01A-01R-0905-07	mHigh	3.675	-0.62	-4.191	0.108	-0.023	1.112	0.591	0.449	-0.143	0.863	-0.897	3.182	1.019	0.625	0.188	1.071	1.345	0.69	0.245	0.708	0.276	1.827	-0.092
TCGA-CM-6678-01A-11R-1839-07	Low	3.177	1.91	-2.933	-0.897	-1.371	-0.967	-0.229	0.155	-0.189	1.043	-0.936	0.194	-0.298	-0.023	0.03	-0.244	-0.136	-0.318	-0.326	0.72	-0.932	2.784	-1.227
TCGA-AA-3821-01A-01R-1022-07	mHigh	3.196	2.6	-3.983	0.415	-1.513	-0.349	-0.249	1.202	0.581	-0.335	-1.239	1.062	-0.264	-0.365	0.256	-1.026	0.175	-0.633	-0.635	0.733	-0.568	1.826	-0.708
TCGA-CM-5349-01A-21R-1723-07	mHigh	3.58	2.156	-4.125	0.474	-0.875	0.56	-0.167	0.655	-0.451	0.82	-0.842	-0.993	0.548	-1.063	-0.317	0.761	-1.151	0.757	0.709	0.761	-0.004	2.325	-1.68
TCGA-AA-A00W-01A-01R-A002-07	Low	2.52	0.039	-3.734	-0.413	-0.577	-0.63	0.382	0.505	0.372	1.116	0.167	2.382	0.674	1.212	-0.758	-0.131	0.766	0	-0.483	0.764	-0.467	1.659	0.115
TCGA-CM-5860-01A-01R-1653-07	Low	3.934	2.091	-4.041	-0.489	-1.558	1.713	1.377	0.274	-0.015	0.619	-0.925	1.757	1.271	-0.156	-0.214	0.91	0.459	-0.917	-0.643	0.767	-1.142	1.605	0.413
TCGA-AA-3986-01A-02R-1022-07	Low	3.433	0.8	1.233	1.834	1.124	1.704	0.791	1.098	0.76	1.391	-0.678	2.016	1.553	0.188	-0.648	1.872	-1.133	1.12	1.404	0.769	0.716	2.07	-0.193
TCGA-AA-3842-01A-01R-1022-07	Low	3.274	1.499	-4.079	-0.82	-0.892	0.672	0.039	-0.296	-1.213	0.681	-0.704	0.618	0.584	-1.436	-1.151	-1.23	0.97	-0.285	-0.416	0.779	0.274	1.621	1.002
TCGA-AA-3844-01A-01R-1022-07	Low	2.976	-0.018	-3.319	-1.429	0.526	0.367	-0.872	-0.643	0.423	0.491	-1.062	2.819	0.043	-0.61	-0.407	0.27	-0.364	0.586	-0.537	0.779	-0.128	1.669	1.527
TCGA-AA-3532-01A-01R-0821-07	Low	3.9	-0.037	-0.027	1.525	1.011	1.96	1.956	1.24	-0.254	1.311	-0.816	1.728	2.098	0.319	0.065	0.453	-0.595	-1.497	0.595	0.786	0.315	0.809	-0.492
TCGA-D5-6928-01A-11R-1928-07	mHigh	4.059	0.722	-0.86	4.472	-1.051	4.58	3.46	3.208	-0.279	3.614	1.097	2.939	5.099	-0.915	-0.677	1.912	0.737	0.034	2.98	0.792	0.114	2.909	-0.105
TCGA-AA-3681-01A-01R-0905-07	Low	3.693	0.317	-3.851	0.415	-0.184	1.185	0.387	0.948	0.277	1.494	-0.692	2.723	1.251	-0.315	-0.394	0.87	1.08	-0.193	-0.265	0.806	0.341	1.602	1.233
TCGA-AA-3989-01A-01R-1022-07	mHigh	3.243	0.403	0.569	-0.293	0.014	1.328	0.467	-0.303	0.47	0.484	-1.245	1.51	0.856	-1.043	-1.148	0.847	1.105	-0.062	-0.269	0.811	0.273	2.159	-0.179
TCGA-A6-6780-01B-04R-A277-07	Low	3.818	0.97	-1.854	1.434	0.488	2.362	2.634	1.401	-1.171	2.556	-0.126	3.935	3.329	-0.552	-0.633	1.323	-0.27	0.454	-1.214	0.814	0.06	1.807	-0.098
TCGA-CM-4748-01A-01R-1410-07	Low	3.722	0.992	-2.916	0.394	-0.177	-0.133	-1.209	1.788	-0.261	2.157	-0.159	1.872	0.72	-0.361	-0.03	0.689	0.887	0.794	0.18	0.836	1.45	2.303	0.192
TCGA-AA-3662-01A-01R-1723-07	mHigh	3.649	-0.635	-4.716	0.74	-1.628	0.61	-0.541	1.323	-0.114	2.071	-1.002	1.316	1.36	-0.316	0.008	0.834	1.149	-0.763	0.258	0.854	-1.732	1.685	1.4
TCGA-AA-3518-01A-02R-0826-07	mHigh	3.047	0.305	-3.014	0.966	-0.32	2.551	1.594	0.799	0.001	1.727	-0.021	2.019	2.631	-1.119	-0.744	0.771	-1.225	-0.372	0.46	0.855	0.367	1.989	-0.393
TCGA-AA-3524-01A-02R-0821-07	Low	3.679	1.775	-3.953	-1.535	-0.58	0.815	0.088	-0.374	0.857	0.408	-1.407	2.368	0.669	0.23	0.526	0.34	-0.054	-0.822	-0.898	0.883	-0.744	1.168	1.267
TCGA-AA-3994-01A-01R-1113-07	Low	3.964	0.299	-3.75	-1.12	-2.415	-0.388	0.748	0.128	-1.229	0.518	-0.262	1.595	-0.633	1.521	2.285	0.112	-0.387	-0.742	0.213	0.897	0.712	1.654	1.067
TCGA-A6-2684-01C-08R-A277-07	mHigh	3.79	-0.091	-3.919	-0.413	-0.101	0.72	2.45	0.242	-0.271	1.401	-0.273	1.659	2.112	-0.791	-1.538	-0.17	0.592	0.243	-0.39	0.917	-0.014	-0.499	1.076
TCGA-A6-3807-01A-01R-1022-07	Low	3.693	2.429	-4.125	-0.128	-1.137	1.804	1.332	-0.145	-0.307	-0.517	1.079	1.27	1.08	-0.248	0.15	0.182	0.942	-0.545	0.145	0.918	0.664	0.714	2.205
TCGA-A6-3809-01B-04R-A277-07	mHigh	4.064	0.151	1.827	1.373	0.853	2.272	2.474	1.686	-0.57	3.235	-0.368	4.685	3.441	-0.875	0.815	1.132	-0.355	1.324	0.473	0.92	0.589	2.439	-1.045
TCGA-AA-3688-01A-01R-0905-07	Low	2.977	1.719	-3.698	-0.086	-0.245	-0.577	1.149	-1.389	-0.432	-0.803	0.864	2.139	-1.46	0.144	-0.139	-0.39	-0.125	-0.47	-1.031	0.925	-0.386	2.387	-1.931
TCGA-A6-2686-01A-01R-A32Z-07	Low	4.477	-0.3	-1.313	2.69	1.038	2.174	1.759	2.264	1.162	2.898	-0.031	0.194	3.325	0.538	0.963	0.026	-0.542	-0.431	1.471	0.952	0.577	1.131	-0.56
TCGA-AA-A017-01A-01R-A00A-07	Low	3.162	2.044	-3.657	1.167	-1.037	0.101	0.564	-0.559	0.245	-0.65	-1.474	2.227	-1.216	0.033	-0.001	-0.268	0.222	0.011	0.087	0.968	-0.328	1.737	-0.011
TCGA-AA-3553-01A-01R-0821-07	Low	3.372	-0.31	-2.314	0.382	0.113	2.158	1.702	0.384	0.083	0.889	-0.599	2.575	1.968	0.279	0.258	0.458	0.981	0.953	0.201	0.97	0.046	1.006	0.604
TCGA-A6-6649-01A-11R-1774-07	mHigh	3.553	2.878	-4.007	-0.716	-0.441	-0.782	1.133	-0.565	-1.233	-0.052	-0.8	0.714	-1.432	0.761	-0.117	-0.173	0.481	0.385	0.398	0.986	-0.808	2.173	1.006
TCGA-AZ-5403-01A-01R-1653-07	Low	3.339	0.911	-2.736	0.464	-0.812	-0.114	1.209	-0.579	-0.066	-0.464	-0.7	1.837	-1.402	1.029	0.83	0.464	-0.399	-0.2	-0.638	0.99	-0.69	1.85	-0.19
TCGA-AA-3494-01A-01R-1410-07	mHigh	2.903	2.239	-2.893	0.42	-0.181	-0.346	0.832	-1.122	0.047	-0.383	-1.345	2.628	-1.433	-0.399	-0.116	-0.197	0.426	0.027	-0.852	0.993	-1.063	1.574	0.562
TCGA-AA-3841-01A-01R-0905-07	Low	2.919	2.198	-2.305	0.197	-0.409	0.829	-0.149	0.086	0.1	0.122	-1.323	1.149	0.252	-0.386	0.15	0.162	-1.268	0.187	0.83	1.004	0.903	2.04	-0.212
TCGA-A6-3808-01A-01R-1022-07	Low	3.725	-0.359	-0.854	0.984	-0.67	1.592	0.976	0.891	-0.392	1.575	-0.328	2.807	1.513	-0.248	-0.042	1.411	-1.458	0.456	1.028	1.042	1.204	1.747	1.403
TCGA-AA-3968-01A-01R-1022-07	mHigh	3.711	1.811	-3.164	-0.408	-0.26	1.228	0.339	-0.065	0.143	0.629	-0.87	1.452	0.281	0.184	-0.84	0.625	0.651	0.256	0.198	1.054	0.318	2.486	-0.422
TCGA-AA-A00R-01A-01R-A002-07	mHigh	3.501	-0.181	-0.802	2.997	0.237	3.33	2.538	2.504	-0.218	3.166	-0.291	2.364	3.99	0.36	0.179	0.082	0.003	-1.541	1.402	1.065	-0.109	1.559	0.144
TCGA-F4-6703-01A-11R-1839-07	mHigh	4.07	0.953	-1.202	3.474	-0.781	3.419	2.786	2.705	-1.193	3.828	1.347	2.658	4.42	0.384	0.322	1.532	-0.221	1.121	2.064	1.071	0.91	0.061	-0.634
TCGA-AZ-4308-01A-01R-1410-07	Low	3.238	0.593	-2.192	0.049	-1.125	-0.091	-0.717	0.822	-1.178	1.503	-0.775	1.516	0.601	-0.095	0.436	-0.922	1.041	-0.291	0.284	1.087	0.728	2.806	-0.373
TCGA-AD-6889-01A-11R-1928-07	mHigh	3.576	-0.512	-4.233	-1.22	-0.22	-0.005	1.072	-0.288	0.043	0.262	-1.383	2.797	-0.504	-1.094	-0.236	0.391	0.48	0.003	-0.58	1.096	-1.914	2.318	0.785
TCGA-AA-3697-01A-01R-1723-07	Low	3.49	1.881	-3.217	-1.296	-0.262	0.716	-0.093	-0.479	-0.136	0.441	1.03	2.877	0.305	-0.957	-0.983	0.11	0.553	-0.069	-0.47	-1.906	-1.793	1.324	2.49
TCGA-AA-3678-01A-01R-0905-07	Low	3.354	-0.242	-3.75	0.567	0.806	0.214	-1.072	-1.11	0.725	-0.085	0.999	2.583	-0.794	-0.31	-0.411	1.134	-0.081	0.466	-0.657	-1.528	-0.691	1.937	-0.371
TCGA-CM-5863-01A-21R-1839-07	Low	3.21	2.717	-4.213	0.22	-1.912	0.364	-1.213	0.085	-0.566	0.848	-0.222	1.34	-0.098	0.442	1.341	0.833	0.724	-0.778	1.301	-1.523	0.822	2.333	0.136
TCGA-AA-3542-01A-02R-1873-07	Low	2.541	-0.114	-2.025	1.114	-1.015	-0.959	0.953	-1.089	1.068	-0.312	-1.055	1.353	-0.984	0.344	0.237	-1.473	0.648	-0.214	-0.009	-1.513	-0.436	2.797	-0.476
TCGA-AA-3692-01A-01R-0905-07	Low	3.084	-0.19	-3.897	-0.556	-0.178	-1.11	-0.122	1	-0.042	1.8	-1.056	3.181	-0.569	0.543	0.266	0.617	0.112	-0.161	-0.42	1.161	0.388	2.062	2.449
TCGA-AA-3833-01A-01R-0905-07	Low	4.299	-0.072	-2.179	1.773	-0.151	0.396	-1.36	2.122	-0.499	2.515	-0.192	2.31	1.022	1.206	1.688	0.633	-0.484	-0.007	0.83	1.162	0.67	2.45	-1.048
TCGA-D5-6533-01A-11R-1723-07	mHigh	2.966	2.329	-3.698	0.853	-0.103	0.704	-0.442	1.252	0.924	-0.728	0.716	2.172	-0.4	0.289	0.863	1.058	0.685	-0.042	-0.491	1.164	-1.892	1.626	1.342
TCGA-AA-3866-01A-01R-1022-07	Low	3.88	0.6	-0.002	1.734	-1.288	2.199	1.458	1.953	0.54	2.509	0.059	1.87	2.454	0.155	0.032	1.126	-1.247	-0.865	0.044	1.169	0.903	1.082	-0.569
TCGA-AA-3554-01A-01R-0826-07	mHigh	3.593	0.289	-0.256	1.372	0.676	1.222	0.205	2.001	-0.13	2.469	-0.755	2.907	1.637	0.425	0.531	1.509	-1.491	1.352	0.91	1.17	1.403	1.983	1.062
TCGA-AA-A00A-01A-01R-A002-07	mHigh	3.514	2.209	-3.261	1.249	-0.527	2.93	1.753	1.053	-0.114	1.727	0.231	2.795	3.114	0.698	1.098	-0.383	1.119	0.073	1.174	1.204	0.4	1.409	-0.633
TCGA-AD-6548-01A-11R-1839-07	Low	3.778	-0.149	-2.191	1.575	-1.018	2.098	1.973	1.641	0.002	2.058	-0.51	1.755	2.669	-0.944	-0.82	1.074	-1.27	0.183	0.197	1.205	-0.305	1.788	-0.533
TCGA-G4-6322-01A-11R-1723-07	mHigh	3.122	0.187	-3.475	0.944	0.175	-0.12	1.149	-0.824	0.092	0.144	1.112	2.629	-0.712	-0.364	0.409	1.452	0.257	0.431	-0.584	1.213	-1.744	2.044	1.286
TCGA-CM-5348-01A-21R-1723-07	Low	3.584	1.444	-3.999	-0.468	-1.463	0.11	0.838	0.297	1.397	1.115	0.421	1.882	-0.279	-0.629	-0.037	0.426	-0.932	0.055	0.997	1.215	1.206	0.821	-0.649
TCGA-D5-7000-01A-11R-A32Z-07	mHigh	3.575	-0.557	-4.08	-0.947	-1.449	0.629	0.211	0.24	1.331	0.79	-0.874	1.184	0.677	-0.459	-0.388	-0.773	0.228	-0.664	-0.413	1.23	-0.286	2.141	0.936
TCGA-A6-2674-01A-02R-A278-07	mHigh	4.297	1.522	-3.301	-0.231	-1.152	-1.035	1.05	1.061	0.213	2.619	-0.915	3.023	0.295	-0.011	0.745	1.938	-1.453	0.259	0.546	1.241	-0.905	-0.739	0.692
TCGA-A6-5666-01A-01R-1653-07	mHigh	2.508	2.357	-4.792	-1.188	-2.459	-0.714	-0.996	0.364	-0.009	-1.502	0.457	0.698	-1.315	-0.59	0.352	0.313	-0.72	-1.086	0.637	1.247	-0.868	2.815	0.924
TCGA-AA-3509-01A-01R-1410-07	mHigh	3.147	-0.4	-3.952	0.758	-0.769	0.961	0.519	-1.146	0.805	-0.333	-1.345	2.171	0.107	0.146	0.495	1.544	-0.249	-0.401	-1.081	1.26	-0.854	1.399	-0.039
TCGA-AZ-6605-01A-11R-1839-07	mHigh	3.654	0.034	-1.699	1.418	-0.434	1.331	0.487	0.719	0.181	1.188	-0.115	2.442	0.909	0.297	-0.003	1.817	-0.886	0.241	1.142	1.296	-0.293	3.311	1.355
TCGA-A6-2674-01B-04R-A277-07	mHigh	4.239	0.575	-3.742	-0.743	-0.094	-0.334	-0.95	0.684	-0.144	2.779	-0.232	5.156	0.798	0.739	-1.338	1.888	0.915	0.056	0.424	1.312	-0.283	-0.927	0.82
TCGA-A6-2676-01A-01R-0826-07	Low	3.814	0.534	0.455	0.973	-1.32	1.209	1.595	1.669	0.479	2.526	1.19	1.704	2.618	0.769	-1.333	-0.873	1.185	-0.189	-0.414	-1.46	0.428	1.287	-0.258
TCGA-D5-6898-01A-11R-1928-07	mHigh	3.645	1.899	-3.433	-0.646	-0.676	1.565	1.526	-0.254	-1.169	0.181	-1	1.412	0.956	-0.716	-0.524	-0.239	0.35	0.76	-0.428	1.347	-0.147	2.195	1.983
TCGA-AA-3663-01A-01R-1723-07	Low	3.382	-0.562	-4.192	-1.366	-0.71	-0.32	-0.776	-0.113	-0.231	1.376	-1.27	2.859	0.118	0.646	1.312	0.777	0.492	-0.242	1.214	-1.453	-0.678	2.251	1.453
TCGA-AA-3979-01A-01R-1022-07	Low	3.255	0.006	-4.633	0.463	-1.37	-0.083	-1.276	-0.573	0.353	0.113	-0.627	2.977	-0.533	-0.651	-0.779	-0.537	-0.411	-0.539	-0.983	-1.426	-0.91	1.26	-0.692
TCGA-AA-3955-01A-02R-1022-07	Low	3.094	2.33	-3.913	-0.145	-0.894	-0.315	-1.23	-1.193	-0.07	-0.349	-1.463	1.691	-1.022	-0.065	-0.256	-0.578	-0.014	-0.338	-1.39	-1.418	-1.28	2.166	-2.096
TCGA-CK-5914-01A-11R-1653-07	mHigh	3.1	1.64	-4.418	0.208	-2.098	1.788	1.808	1.384	0.068	1.626	-1.021	2.94	2.159	-0.123	0.072	-0.149	0.729	-0.379	1.163	1.409	-1.547	1.322	0.384
TCGA-G4-6303-01A-11R-1774-07	mHigh	2.828	1.767	-4.507	-1.277	-1.175	-0.529	0.312	0.023	-0.164	0.12	-1.14	2.401	-1.123	-0.036	0.316	0.397	-0.267	0.365	-0.288	1.437	-0.742	1.853	-0.806
TCGA-A6-2674-01A-02R-0821-07	mHigh	4.578	1.348	-1.959	1.618	-0.22	0.078	-0.936	2.408	-0.031	3.008	-0.568	4.271	1.179	0.52	1.155	2.153	-0.291	-1.34	-0.046	1.75	1.021	0.644	1.472
TCGA-WS-AB45-01A-11R-A41B-07	mHigh	4.227	0.617	-4.158	1.442	-1.506	0.317	-0.747	2.046	1.382	2.932	0.725	3.817	1.221	0.318	-1.336	1.285	-1.268	0.127	0.098	2.152	0.841	1.678	-1.238
TCGA-A6-6781-01B-06R-A277-07	mHigh	3.977	1.728	0.204	1.334	-1.365	1.476	0.957	1.827	-0.372	3.101	-0.609	4.629	2.435	-0.161	-1.46	2.042	-0.656	-1.222	-1.165	2.261	0.914	-1.005	0.913
