# Supplementary material for: Exploiting branched-chain amino acid metabolism and NOTCH3 expression to predict and target colorectal cancer progression
Source: Front Immunol. 2024 Sep 2;15:1430352. doi: 10.3389/fimmu.2024.1430352 (PMC11402679; doi:10.3389/fimmu.2024.1430352)
Supplement: Supplementary file 8 [file DataSheet4.zip › Figure 3-Raw data/boxplotFacet.R]

#install.packages("ggplot2")


library(ggplot2)
library(reshape2)
inputFile="TME-scores.txt"        
outFile="TME-scores.pdf"        
setwd("D:\\Shengxin\\尝试\\SKCM\\ICD\\3.Lasso\\Immune")     

#读取输入文件
rt=read.table(inputFile, header=T,sep="\t",check.names=F,row.names=1)
x=colnames(rt)[1]
colnames(rt)[1]="Type"

#差异分析
geneSig=c("")
for(gene in colnames(rt)[2:ncol(rt)]){
	rt1=rt[,c(gene,"Type")]
	colnames(rt1)=c("expression","Type")
	p=1
	if(length(levels(factor(rt1$Type)))>2){
		test=kruskal.test(expression ~ Type, data = rt1)
		p=test$p.value
	}else{
		test=wilcox.test(expression ~ Type, data = rt1)
		p=test$p.value
	}
	Sig=ifelse(p<0.001,"***",ifelse(p<0.01,"**",ifelse(p<0.05,"*","")))
	geneSig=c(geneSig,Sig)
}
colnames(rt)=paste0(colnames(rt),geneSig)

#把数据转换成ggplot2输入文件
data=melt(rt,id.vars=c("Type"))
colnames(data)=c("Type","Gene","Expression")

#绘制
p1=ggplot(data,aes(x=Type,y=Expression,fill=Type))+
    guides(fill=guide_legend(title=x))+
    labs(x = x, y = "Gene expression")+
	geom_boxplot()+ facet_wrap(~Gene,nrow =1)+ theme_bw()+
	theme(axis.text.x = element_text(angle =  , hjust = 0.5))+
  ##scale_x_discrete(limits=c('Low', 'High'))###自己改！！！

#输出
pdf(file=outFile, width=6, height=4.5)
print(p1)
dev.off()


######Video source: https://ke.biowolf.cn
######??????ѧ??: https://www.biowolf.cn/
######΢?Ź??ںţ?biowolf_cn
######???????䣺biowolf@foxmail.com
######????΢??: 18520221056
