# Supplementary material for: Exploiting branched-chain amino acid metabolism and NOTCH3 expression to predict and target colorectal cancer progression
Source: Front Immunol. 2024 Sep 2;15:1430352. doi: 10.3389/fimmu.2024.1430352 (PMC11402679; doi:10.3389/fimmu.2024.1430352)
Supplement: Supplementary file 8 [file DataSheet4.zip › Figure 3-Raw data/immFunction.result.txt]

id	BRS	APC_co_inhibition	APC_co_stimulation	CCR	Check-point	Cytolytic_activity	HLA	Inflammation-promoting	MHC_class_I	Parainflammation	T_cell_co-inhibition	T_cell_co-stimulation	Type_I_IFN_Reponse	Type_II_IFN_Reponse
TCGA-A6-2677-01B-02R-A277-07	mHigh	0.308430198	0.230284152	0.152252703	0.556657368	0.050740209	0.538609548	0.144214248	0.865530355	0.528573984	0.067808202	0.069535058	0.365399185	0.409737168
TCGA-A6-5659-01B-04R-A277-07	Low	0.293672007	0.202939265	0.170008788	0.134327975	0	0.471904575	0.26265413	0.82515734	0.498258525	0.062740783	0.026688726	0.300856739	0.373546645
TCGA-A6-3810-01B-04R-A277-07	Low	0.54970648	0.231059624	0.20547518	0.160826346	0.405031758	0.638808958	0.332667669	0.959232475	0.572457976	0.241136654	0.085533153	0.392402224	0.425897386
TCGA-A6-6650-01B-02R-A277-07	Low	0.427618173	0.170645764	0.197781828	0.17506837	0.2433916	0.521262303	0.301781865	0.943739575	0.605175988	0.135269547	0.140640497	0.430875933	0.342892069
TCGA-A6-2674-01B-04R-A277-07	mHigh	0.564651464	0.308931823	0.26013261	0.59552915	0.355514961	0.627377363	0.269704046	0.907235976	0.654979064	0.238160476	0.112074179	0.468189035	0.291320192
TCGA-NH-A8F7-06A-31R-A41B-07	mHigh	0.373840245	0.207810515	0.267328962	0.601190899	0.264434565	0.626270417	0.157463682	0.98551939	0.621633741	0.086708247	0.085076023	0.504220494	0.287125108
TCGA-A6-5656-01B-02R-A277-07	Low	0.542712315	0.340453904	0.217701244	0.211011288	0.356281687	0.535335492	0.202916713	0.849877597	0.602290369	0.310981657	0.174051014	0.34045597	0.289716176
TCGA-DM-A1D6-01A-21R-A155-07	mHigh	0.413626214	0.296714011	0.313172446	0.565390017	0.355257929	0.58457827	0.288230353	0.965374278	0.673457184	0.095018591	0.147500996	0.481382308	0.232361168
TCGA-A6-5656-01A-21R-A278-07	Low	0.406259022	0.307693036	0.256448986	0.224973676	0.288630244	0.586190417	0.289810935	0.974962501	0.672177034	0.134997728	0.15060581	0.447071542	0.388170763
TCGA-DM-A1D0-01A-11R-A155-07	Low	0.450831077	0.302929763	0.323682122	0.252171169	0.543629535	0.593106658	0.321029756	0.929765839	0.682581878	0.173413858	0.148740365	0.506933195	0.230818947
TCGA-G4-6310-01A-11R-1723-07	Low	0.470631082	0.339638427	0.344588007	0.25253275	0.304766995	0.651158675	0.359135944	0.964183367	0.710588853	0.14576462	0.14337772	0.654790021	0.549416672
TCGA-AY-A54L-01A-11R-A28H-07	Low	0.306253843	0.313828776	0.339753552	0.263576458	0.548620285	0.608937538	0.333521795	0.957352787	0.690962692	0.217414272	0.218405528	0.468773683	0.415239218
TCGA-DM-A288-01A-11R-A16W-07	mHigh	0.309815361	0.390490283	0.316686057	0.575901655	0.30083766	0.64024133	0.221897723	0.962779483	0.659171013	0.122647295	0.146513575	0.473706241	0.380706914
TCGA-DM-A285-01A-11R-A16W-07	mHigh	0.441419248	0.361278396	0.305012309	0.576193381	0.297441821	0.630942869	0.295462344	0.947305993	0.721216234	0.211529237	0.160721974	0.55594181	0.467887564
TCGA-SS-A7HO-01A-21R-A37K-07	mHigh	0.359106522	0.244309855	0.323176467	0.563533869	0.559759557	0.538278437	0.405554958	0.925590497	0.643821297	0.257707586	0.158883359	0.37590129	0.2816587
TCGA-A6-6650-01A-11R-A278-07	Low	0.436755664	0.294184834	0.286506268	0.276221013	0.459193528	0.635498374	0.344236651	0.980211841	0.67178224	0.220414409	0.224442057	0.496888631	0.302549045
TCGA-D5-6538-01A-11R-1723-07	mHigh	0.366194881	0.329236421	0.324401544	0.283589032	0.408893368	0.59362574	0.319636354	0.941605158	0.640312112	0.165480478	0.196596624	0.375343539	0.471741783
TCGA-DM-A28C-01A-11R-A32Y-07	Low	0.422034803	0.345180011	0.342848184	0.288665273	0.414802887	0.641943755	0.301543454	0.958303963	0.687675948	0.135475144	0.237926109	0.504215596	0.46084102
TCGA-A6-5665-01B-03R-2302-07	mHigh	0.631371605	0.379051166	0.313270593	0.289760007	0.592223245	0.548786531	0.465175996	0.94341842	0.778244936	0.291303373	0.102304623	0.672858266	0.406128184
TCGA-NH-A50T-01A-11R-A28H-07	mHigh	0.436200021	0.384711171	0.351728184	0.290320463	0.448509839	0.705133936	0.345832851	0.977060433	0.653036241	0.206354184	0.224649396	0.378354435	0.288364121
TCGA-RU-A8FL-01A-11R-A37K-07	Low	0.291359784	0.354374493	0.353007573	0.292119602	0.455874096	0.624900744	0.393507635	0.97960269	0.657656598	0.174411474	0.2584971	0.524669819	0.211576937
TCGA-AY-A71X-01A-12R-A37K-07	Low	0.450600736	0.34142147	0.319085541	0.294440055	0.43739637	0.631749755	0.305524593	0.971297673	0.725484182	0.228633254	0.240178237	0.542815565	0.317766524
TCGA-G4-6317-02A-11R-2066-07	Low	0.423980528	0.357057243	0.345741745	0.294804111	0.320343072	0.63959882	0.28328074	0.958149226	0.68085369	0.143384725	0.184358686	0.500187767	0.427522082
TCGA-A6-2684-01C-08R-A277-07	mHigh	0.650452457	0.318055844	0.269398127	0.295573382	0.260016271	0.668370158	0.343276404	0.921298038	0.689572735	0.315233083	0.211365563	0.455275521	0.400562695
TCGA-NH-A8F7-01A-11R-A41B-07	mHigh	0.50868713	0.354333428	0.34754009	0.297363505	0.412905944	0.634041222	0.354680506	0.965146842	0.674195571	0.212258223	0.207535681	0.509137105	0.396813677
TCGA-5M-AAT4-01A-11R-A41B-07	mHigh	0.473945511	0.308610481	0.366418259	0.29893497	0.481068298	0.664073939	0.419220773	0.965970687	0.718275126	0.192516734	0.238656857	0.537581934	0.402342076
TCGA-CM-4748-01A-01R-1410-07	Low	0.310796189	0.303449393	0.396622825	0.300753546	0.450672337	0.754448701	0.461165155	0.981831673	0.737428382	0.208902833	0.267780641	0.544522187	0.522989044
TCGA-AZ-6608-01A-11R-1839-07	mHigh	0.396469764	0.347041427	0.346653687	0.303590855	0.51384595	0.635928643	0.431360781	0.971360962	0.692980293	0.226684348	0.287689666	0.520756506	0.343308228
TCGA-DM-A28H-01A-11R-A16W-07	Low	0.473493304	0.329588251	0.352972993	0.309286063	0.401126196	0.660532853	0.428297596	0.922708217	0.645377143	0.236103352	0.285630002	0.399363254	0.33578812
TCGA-A6-A567-01A-31R-A28H-07	Low	0.485932152	0.354225872	0.374561683	0.309793296	0.524086493	0.707682881	0.425573635	0.967980998	0.708494138	0.252097855	0.241035082	0.495488833	0.454227049
TCGA-AA-A01S-01A-21R-A083-07	mHigh	0.432595923	0.299449254	0.357213961	0.310118688	0.347965905	0.625033936	0.393875139	0.980429249	0.680933218	0.183030699	0.279011457	0.437007844	0.31830704
TCGA-A6-5666-01A-01R-1653-07	mHigh	0.52099042	0.374920859	0.380200155	0.312394994	0.562819515	0.717624307	0.415979552	0.96661494	0.721133825	0.197645929	0.217751141	0.532414108	0.414653017
TCGA-AA-A02F-01A-01R-A089-07	mHigh	0.458830252	0.340243431	0.385665921	0.31400227	0.389233972	0.611663603	0.40337431	0.96213384	0.711002843	0.227890867	0.226075299	0.535218434	0.417220399
TCGA-DM-A1HA-01A-11R-A155-07	Low	0.554673003	0.337794698	0.32179924	0.316301626	0.652536242	0.724256205	0.540309961	0.993517056	0.67316049	0.35795071	0.248313089	0.606229637	0.397599038
TCGA-AA-A02J-01A-01R-A00A-07	mHigh	0.424568328	0.306689446	0.379563495	0.319730438	0.472401797	0.647459061	0.441170024	0.963732768	0.683326602	0.218636646	0.27955089	0.512478044	0.42734679
TCGA-DM-A28E-01A-11R-A32Y-07	Low	0.490022321	0.379553726	0.342930098	0.320473102	0.46383602	0.664430051	0.409700956	0.985821675	0.654556703	0.232992267	0.311649885	0.549279742	0.413803419
TCGA-4T-AA8H-01A-11R-A41B-07	Low	0.439918435	0.295051124	0.353365624	0.321850957	0.447935693	0.681039895	0.31805957	0.96787875	0.710528358	0.257134868	0.287091141	0.50652002	0.367382007
TCGA-DM-A282-01A-12R-A16W-07	Low	0.476259102	0.408146491	0.349166147	0.322960051	0.440990774	0.675913852	0.418000916	0.952275751	0.72434802	0.212937336	0.23992586	0.603850816	0.275883695
TCGA-CA-6715-01A-21R-1839-07	mHigh	0.502876389	0.425506984	0.380612531	0.326244615	0.583490919	0.631757801	0.442189469	0.968913613	0.706505101	0.183419999	0.262018975	0.534261761	0.374533001
TCGA-DM-A1DA-01A-11R-A155-07	Low	0.463495989	0.334597191	0.356680738	0.329742864	0.601966072	0.681627402	0.475974758	0.98431796	0.737294953	0.271056718	0.308363376	0.595150895	0.327170647
TCGA-AD-A5EK-01A-11R-A28H-07	mHigh	0.545273952	0.353577641	0.347862115	0.330132979	0.62126567	0.672298404	0.400482863	0.971791927	0.728845732	0.303203145	0.324959627	0.645428417	0.340106863
TCGA-AZ-6599-01A-11R-1774-07	mHigh	0.508847528	0.346950978	0.375193398	0.332053692	0.623328459	0.647421995	0.438099003	0.975420433	0.709568531	0.284062864	0.285707836	0.520367581	0.509356252
TCGA-A6-5659-01A-01R-A278-07	Low	0.445544654	0.391101922	0.331581969	0.334608702	0.505004492	0.678563346	0.387683397	0.972461995	0.70726433	0.28384658	0.314263241	0.542778923	0.499742413
TCGA-4N-A93T-01A-11R-A37K-07	mHigh	0.42149071	0.386779755	0.337368181	0.33472721	0.431581934	0.71618251	0.404464274	0.966810011	0.717645084	0.248340958	0.327186604	0.629064443	0.383147625
TCGA-DM-A28M-01A-12R-A16W-07	Low	0.522435086	0.423334132	0.383936882	0.335162698	0.567483844	0.677870524	0.476216281	0.979517444	0.726613419	0.202041202	0.301430634	0.515212695	0.320165958
TCGA-AD-6888-01A-11R-1928-07	Low	0.471457693	0.372018641	0.379386775	0.336300158	0.640642259	0.694324623	0.480607804	0.972506535	0.748119366	0.21703406	0.283024375	0.66505838	0.369253368
TCGA-A6-2677-01A-01R-0821-07	Low	0.479149688	0.341693751	0.372897466	0.337204175	0.502012408	0.70537349	0.438932084	0.967248717	0.719086806	0.242704273	0.276902651	0.533835176	0.373337195
TCGA-A6-2683-01A-01R-0821-07	Low	0.40042521	0.36160941	0.372066132	0.337659214	0.320834295	0.749118441	0.305573219	0.976974307	0.682387926	0.244878279	0.318634354	0.472167594	0.431679139
TCGA-G4-6317-01A-11R-1723-07	Low	0.413837318	0.414255579	0.329142172	0.339242919	0.564917244	0.581243111	0.508454396	0.960159552	0.670006268	0.245835985	0.277691612	0.484198571	0.345927224
TCGA-A6-6652-01A-11R-1774-07	Low	0.470245747	0.424497887	0.383472664	0.339722871	0.545731008	0.607604621	0.380375426	0.98698495	0.692506235	0.240074228	0.312710772	0.527241844	0.41563908
TCGA-NH-A50U-01A-33R-A37K-07	mHigh	0.548598902	0.351933669	0.342896789	0.340663584	0.466728863	0.70069312	0.322707406	0.980960447	0.807464241	0.235917108	0.269063287	0.771338927	0.290864968
TCGA-CA-6716-01A-11R-1839-07	mHigh	0.49132836	0.410111085	0.359307554	0.341904357	0.380020615	0.673286253	0.328217806	0.947906741	0.688657695	0.240973767	0.311904621	0.553666467	0.453059075
TCGA-AA-A02K-01A-03R-A32Y-07	mHigh	0.456550236	0.395004763	0.357630423	0.342983742	0.408797678	0.683669178	0.365884239	0.986854018	0.720486254	0.293488904	0.266167884	0.67383922	0.310034528
TCGA-G4-6307-01A-11R-1723-07	Low	0.451225053	0.411919893	0.339616874	0.343055061	0.393017849	0.671247417	0.425111978	0.936803158	0.670427301	0.26433445	0.330132356	0.434980973	0.362995803
TCGA-DM-A0XD-01A-12R-A155-07	mHigh	0.586780423	0.391926028	0.398054115	0.344361359	0.659799875	0.691650148	0.466168366	0.976679983	0.79596044	0.273783162	0.291351709	0.643304035	0.34643771
TCGA-DM-A1D8-01A-11R-A155-07	Low	0.448368248	0.373136622	0.344501207	0.344975056	0.631771364	0.680627113	0.486981989	0.98579536	0.731135193	0.318111036	0.341423317	0.544333212	0.483932406
TCGA-D5-6532-01A-11R-1723-07	Low	0.500554437	0.417622271	0.36753311	0.345014725	0.530864021	0.682783989	0.490089619	0.988182575	0.720139616	0.246709907	0.318949937	0.580378865	0.392035064
TCGA-CM-5862-01A-01R-1653-07	Low	0.43858749	0.4410809	0.389171121	0.346634494	0.58815726	0.619269375	0.412521959	0.970938226	0.685999658	0.246568145	0.288199497	0.494607672	0.535015523
TCGA-CM-6166-01A-11R-1653-07	mHigh	0.478422981	0.374364302	0.389299636	0.347488353	0.489492035	0.632584582	0.44425414	0.941658784	0.729803889	0.246327375	0.342001543	0.61250689	0.383626192
TCGA-AA-A00L-01A-01R-A002-07	Low	0.568762593	0.341952856	0.401680124	0.350506594	0.592489347	0.70351072	0.482243135	0.993112303	0.729332991	0.27916594	0.368419473	0.612199848	0.396042216
TCGA-A6-5656-01A-21R-1839-07	Low	0.489147101	0.425378288	0.367025494	0.350616834	0.431703929	0.657696138	0.45151753	0.974927058	0.720398498	0.229148406	0.309131355	0.517144138	0.337691237
TCGA-A6-2674-01A-02R-A278-07	mHigh	0.616203876	0.38678162	0.386739158	0.350827737	0.706994761	0.771757415	0.421120373	0.989279643	0.754200832	0.38209098	0.371338576	0.546464617	0.475985264
TCGA-5M-AATE-01A-11R-A41B-07	Low	0.475525323	0.372519938	0.366563274	0.351228109	0.514654539	0.694309754	0.443147212	0.96745758	0.718665815	0.26316382	0.333898154	0.54405848	0.457928161
TCGA-AA-A01Z-01A-11R-A083-07	mHigh	0.477330955	0.37263048	0.391116686	0.351728736	0.412484152	0.695074626	0.363798761	0.976380665	0.706537642	0.235825812	0.295930923	0.497324352	0.351569583
TCGA-NH-A6GC-01A-12R-A41B-07	Low	0.562819905	0.373528262	0.369197683	0.352468426	0.54653717	0.745175845	0.369451265	0.977290063	0.714953609	0.287791107	0.322322498	0.563210534	0.34559771
TCGA-DM-A1D9-01A-11R-A155-07	Low	0.499997559	0.383637618	0.369840299	0.353252601	0.5125058	0.674448077	0.426234736	0.968333376	0.730696726	0.316566765	0.303855902	0.532168523	0.341501275
TCGA-G4-6315-01A-11R-1723-07	mHigh	0.50549741	0.348392958	0.391284108	0.354686545	0.622414005	0.658220326	0.465260797	0.960975473	0.701103459	0.27153344	0.349720649	0.496316341	0.434289299
TCGA-DM-A28K-01A-21R-A32Y-07	Low	0.55483261	0.384965356	0.366709168	0.35759364	0.525353125	0.695967168	0.401889174	0.991276426	0.72304585	0.288092223	0.253847662	0.495797817	0.244879234
TCGA-A6-5662-01A-01R-1653-07	mHigh	0.525309165	0.464621586	0.37905986	0.358732942	0.53544394	0.684566973	0.393417497	0.971065117	0.709473409	0.237101457	0.278583976	0.619404819	0.508260316
TCGA-G4-6294-01A-11R-1774-07	Low	0.506305956	0.383291821	0.379097073	0.358777259	0.520534364	0.743295773	0.447400006	0.967411926	0.694001596	0.292752598	0.354616541	0.577925424	0.382029225
TCGA-AA-A00Z-01A-01R-A002-07	Low	0.573968658	0.353011397	0.386819847	0.359933345	0.540512545	0.740892495	0.509556534	0.982294252	0.780736092	0.315646912	0.371603962	0.633574243	0.358282755
TCGA-NH-A6GA-01A-11R-A37K-07	mHigh	0.48319591	0.370042203	0.374790114	0.360059064	0.588047369	0.731500019	0.40634003	0.986134336	0.75428094	0.31863582	0.368691457	0.571528402	0.506488766
TCGA-A6-A56B-01A-31R-A28H-07	mHigh	0.53845455	0.387790303	0.371136051	0.361330149	0.420436614	0.720432722	0.335747971	0.963228582	0.710235366	0.306382648	0.267635083	0.497000546	0.464288388
TCGA-D5-6536-01A-11R-1723-07	mHigh	0.662733372	0.418465986	0.440592836	0.362440677	0.583989995	0.737460135	0.38516677	0.97492034	0.745400218	0.326865714	0.274272534	0.573669318	0.408965596
TCGA-AA-3952-01A-01R-1022-07	mHigh	0.509743672	0.427850046	0.411814552	0.362687158	0.501692991	0.774257031	0.453984307	0.957014576	0.729085229	0.278939793	0.308315655	0.555063514	0.487460585
TCGA-CM-6678-01A-11R-1839-07	Low	0.502430786	0.450107695	0.407583777	0.362745653	0.540449572	0.675466114	0.354489755	0.952212317	0.72771323	0.275898983	0.337169156	0.516412869	0.386104266
TCGA-DM-A1DB-01A-11R-A155-07	mHigh	0.446121478	0.381875614	0.332753871	0.362866008	0.654704034	0.709927994	0.589659021	0.976883836	0.710532864	0.329967076	0.410688465	0.594355737	0.378346888
TCGA-F4-6808-01A-11R-1839-07	Low	0.537905059	0.437147458	0.395213231	0.363719037	0.538389193	0.637674118	0.477071702	0.973648224	0.73624923	0.22322204	0.336718238	0.545890765	0.440118113
TCGA-A6-2672-01B-03R-2302-07	mHigh	0.640355631	0.373275367	0.316767929	0.364385427	0.801388282	0.728051568	0.564449422	0.995471079	0.767178291	0.378011119	0.312173228	0.746631829	0.420974435
TCGA-AA-3972-01A-01R-1022-07	Low	0.528498432	0.378905252	0.427581295	0.365395322	0.565620812	0.749155051	0.415952128	0.986384449	0.766594191	0.305222044	0.311160444	0.605883466	0.487882563
TCGA-DM-A28A-01A-21R-A32Y-07	mHigh	0.60093276	0.43114578	0.355954601	0.365533716	0.58889388	0.737555524	0.518531677	0.990095086	0.786631777	0.303543445	0.305694138	0.683625677	0.283523458
TCGA-AA-A01G-01A-01R-A002-07	mHigh	0.538677338	0.278090614	0.401199992	0.366289026	0.70068667	0.722483285	0.492333193	0.988147129	0.756215779	0.348607611	0.358159569	0.582493357	0.35375394
TCGA-CM-5868-01A-01R-1653-07	Low	0.545673224	0.46018816	0.382344723	0.366725369	0.528134123	0.731708468	0.456986042	0.976803453	0.786948276	0.26588552	0.337669019	0.662645017	0.455690425
TCGA-AA-A01F-01A-01R-A002-07	Low	0.507724411	0.404606147	0.415761496	0.368364258	0.698810748	0.686926503	0.439218476	0.985674846	0.70675465	0.265566926	0.334432948	0.485939558	0.442612651
TCGA-AA-3973-01A-01R-1022-07	Low	0.551904204	0.450340441	0.398450178	0.370207088	0.546242768	0.773351861	0.490517989	0.980827648	0.707226996	0.289908838	0.33556862	0.543421816	0.393427684
TCGA-DM-A1D4-01A-21R-A155-07	Low	0.470873191	0.39859224	0.374216775	0.370876915	0.627749936	0.665841125	0.536280416	0.969800444	0.701667569	0.332626908	0.389428957	0.523590531	0.270736378
TCGA-CA-5255-01A-11R-1839-07	Low	0.521208922	0.439564052	0.404500772	0.371917521	0.482775993	0.715929358	0.430986222	0.976536842	0.797238833	0.294258809	0.305852845	0.649188535	0.381298273
TCGA-QG-A5YX-01A-11R-A28H-07	Low	0.513581215	0.381808642	0.390812447	0.373688524	0.471543823	0.740646028	0.430176553	0.983049175	0.729068101	0.301762104	0.362847551	0.576152328	0.39562209
TCGA-AA-3531-01A-01R-0821-07	mHigh	0.524862647	0.353093121	0.392209059	0.373695612	0.543977197	0.789436756	0.507227862	0.990044941	0.7101917	0.29413072	0.364848191	0.526180409	0.393672825
TCGA-CK-4952-01A-01R-1723-07	mHigh	0.580504705	0.400169005	0.425649905	0.373953843	0.580516677	0.698336839	0.388718155	0.963343456	0.749848013	0.337234976	0.322649901	0.494136012	0.448413308
TCGA-AA-3542-01A-02R-1873-07	Low	0.410162766	0.427740372	0.405216189	0.374915379	0.507005881	0.737952273	0.435113154	0.951150994	0.687657808	0.284971462	0.324728237	0.459818839	0.427290413
TCGA-A6-6648-01A-11R-1774-07	mHigh	0.587457257	0.392691784	0.387302498	0.375099925	0.621284692	0.654576799	0.510239948	0.978312027	0.747727686	0.360240995	0.378536938	0.58299581	0.527907614
TCGA-A6-3810-01A-01R-A278-07	Low	0.618270654	0.4221312	0.368163301	0.375120758	0.625446043	0.795877373	0.487519258	0.993112067	0.769153644	0.351586006	0.341964562	0.598131742	0.433680561
TCGA-DM-A28F-01A-11R-A32Y-07	Low	0.512490681	0.409931472	0.373534641	0.375939092	0.579041061	0.694179549	0.515822638	0.979145682	0.766164219	0.301788512	0.384798482	0.617831583	0.328388026
TCGA-DM-A1HB-01A-21R-A180-07	Low	0.610022377	0.470483605	0.417128153	0.378427108	0.526739357	0.637364385	0.379263243	0.951664127	0.759363683	0.290754486	0.311673062	0.598979425	0.48543832
TCGA-AA-3941-01A-01R-1022-07	Low	0.481918607	0.387656264	0.405130815	0.378541295	0.665880674	0.719936601	0.463022938	0.969198707	0.745312942	0.323713925	0.339969125	0.566973075	0.501583079
TCGA-A6-6781-01B-06R-A277-07	mHigh	0.666782585	0.476330147	0.367614475	0.378601098	0.606440595	0.765512957	0.481838145	0.895545047	0.719379198	0.483385148	0.319386011	0.624641466	0.408010415
TCGA-AD-6965-01A-11R-1928-07	Low	0.446225713	0.408954369	0.36599979	0.378964874	0.72625277	0.71372067	0.518369472	0.977333335	0.746143571	0.314275383	0.371802876	0.6326354	0.408916162
TCGA-CM-4746-01A-01R-1410-07	Low	0.585417651	0.33761258	0.424791188	0.379737558	0.745308928	0.684729078	0.549826803	0.979867863	0.745777704	0.34709851	0.306131689	0.578156579	0.372174117
TCGA-QG-A5YV-01A-11R-A28H-07	mHigh	0.555720699	0.368624043	0.384168954	0.380661063	0.593953127	0.728992217	0.505055962	0.982297657	0.758321836	0.339799276	0.363614085	0.572404882	0.310608029
TCGA-T9-A92H-01A-11R-A37K-07	Low	0.534426238	0.438565453	0.367334038	0.380697087	0.59097986	0.799581892	0.471478708	0.987733172	0.734237478	0.314878925	0.306807456	0.512333443	0.350691364
TCGA-A6-6650-01A-11R-1774-07	Low	0.524693797	0.403248413	0.386883141	0.380891191	0.51531158	0.696984443	0.458042001	0.980025577	0.718622393	0.336657339	0.377790763	0.525436311	0.369368985
TCGA-CM-5864-01A-01R-1653-07	Low	0.523525502	0.440772934	0.398110526	0.383427873	0.709325355	0.728972733	0.52588497	0.973159112	0.730601754	0.304862539	0.367092705	0.52414296	0.429096461
TCGA-DM-A28G-01A-11R-A16W-07	mHigh	0.496564818	0.434285552	0.375061378	0.386633978	0.588771714	0.708556715	0.437913626	0.93653625	0.71276581	0.302200845	0.370913884	0.465782667	0.396898318
TCGA-CM-6676-01A-11R-1839-07	Low	0.431879094	0.43826331	0.391579155	0.387324099	0.519437036	0.648163812	0.434357325	0.942268873	0.737255094	0.294204486	0.374954541	0.570724066	0.469252411
TCGA-AA-A01X-01A-21R-A083-07	Low	0.467355593	0.40215751	0.389446972	0.387929188	0.467929654	0.74412268	0.382781707	0.95102498	0.741520705	0.278235206	0.346821752	0.571098188	0.51634855
TCGA-AY-A8YK-01A-11R-A41B-07	Low	0.50831759	0.351854855	0.402221311	0.388332174	0.531836491	0.714535937	0.412265694	0.96969092	0.738653392	0.326221778	0.390431424	0.574809771	0.377946846
TCGA-AA-3519-01A-02R-0821-07	Low	0.580399385	0.372070246	0.421812377	0.389178604	0.581506085	0.754607601	0.456026983	0.984168736	0.753341532	0.309412097	0.386155764	0.658057574	0.498557837
TCGA-AA-A01T-01A-21R-A16W-07	Low	0.50749334	0.394801826	0.423651467	0.391373699	0.574506673	0.777030913	0.509765211	0.986698799	0.763336435	0.27343384	0.397280088	0.678118095	0.31596302
TCGA-DM-A280-01A-12R-A16W-07	Low	0.610446605	0.450761496	0.43906091	0.391964591	0.553327411	0.720406112	0.375877241	0.972848008	0.745427407	0.304706723	0.302279484	0.563344383	0.475075862
TCGA-AA-3561-01A-01R-0821-07	Low	0.575691981	0.378021622	0.416663803	0.392778957	0.593003249	0.724817415	0.472261341	0.983693166	0.750351029	0.313081629	0.360509303	0.622223005	0.265893439
TCGA-AA-A00W-01A-01R-A002-07	Low	0.518425489	0.373870876	0.419774533	0.393217915	0.598073912	0.688855414	0.466643143	0.987143258	0.754108643	0.336065409	0.399671801	0.613871283	0.354504504
TCGA-A6-6780-01B-04R-A277-07	Low	0.786089695	0.411083976	0.3226774	0.393379353	0.735541633	0.796231067	0.588039364	0.964647695	0.743560255	0.522643958	0.352019531	0.525918955	0.432806721
TCGA-CK-5912-01A-11R-1653-07	Low	0.528626846	0.401967468	0.409217621	0.394347911	0.523059917	0.733900986	0.434171684	0.984945111	0.704823123	0.326056715	0.403007302	0.575165618	0.542817377
TCGA-AA-A02W-01A-01R-A00A-07	Low	0.462309354	0.394369957	0.394268152	0.395995834	0.551733712	0.691868437	0.534268498	0.967927316	0.728928892	0.342460342	0.423160976	0.522707768	0.397755895
TCGA-G4-6320-01A-11R-1723-07	mHigh	0.474174746	0.413753853	0.406351638	0.396983264	0.650799069	0.694658858	0.477602291	0.965398252	0.720282308	0.331092019	0.358117128	0.525397168	0.421922119
TCGA-CM-5344-01A-21R-1723-07	mHigh	0.596417204	0.461245565	0.401626753	0.397519281	0.574360761	0.753479727	0.461182284	0.9611968	0.758379322	0.30482052	0.364786728	0.614808614	0.406947798
TCGA-AA-3696-01A-01R-0905-07	mHigh	0.432192988	0.40112612	0.428926144	0.398127862	0.423973685	0.695248447	0.420465095	0.937689379	0.738123292	0.294949646	0.360024035	0.544462178	0.50361503
TCGA-AA-3534-01A-01R-0821-07	mHigh	0.509918385	0.363659233	0.434429113	0.39902377	0.555766675	0.690026715	0.48054045	0.953226451	0.735549577	0.358014229	0.417145948	0.489400782	0.475407919
TCGA-AZ-6606-01A-11R-1839-07	mHigh	0.581198371	0.443675935	0.428920956	0.399203451	0.659884316	0.700432842	0.481363766	0.986559599	0.802659731	0.335981654	0.382665266	0.7426743	0.42009284
TCGA-AA-3819-01A-01R-0905-07	mHigh	0.495651918	0.377085297	0.421341363	0.399283175	0.505130512	0.747074282	0.42672261	0.974583206	0.72376226	0.356827386	0.405872639	0.523034109	0.44645278
TCGA-A6-5667-01A-21R-1723-07	mHigh	0.57503042	0.437224282	0.435656728	0.401303616	0.534310173	0.708516275	0.530634395	0.976003387	0.771108485	0.338341301	0.408793071	0.588804073	0.495160376
TCGA-CM-6172-01A-11R-1653-07	mHigh	0.572170115	0.443607425	0.409858183	0.402493674	0.535558399	0.71208995	0.395848332	0.978240012	0.723575911	0.343620787	0.384649265	0.538696262	0.532350577
TCGA-AZ-4614-01A-01R-1410-07	mHigh	0.470915682	0.4067506	0.394192905	0.402551932	0.686770209	0.744391516	0.568455162	0.979237712	0.721019909	0.305155069	0.351450785	0.618968513	0.386474833
TCGA-CK-5914-01A-11R-1653-07	mHigh	0.651582439	0.396615718	0.397953053	0.402920209	0.752920288	0.744275844	0.639584848	0.996469332	0.766194945	0.387903753	0.404325527	0.616279998	0.432595897
TCGA-A6-5659-01A-01R-1653-07	Low	0.538118429	0.445987917	0.402393796	0.403721604	0.56279817	0.72969727	0.493898832	0.971649369	0.750341219	0.334820097	0.395033922	0.565236483	0.511207755
TCGA-DM-A1D7-01A-11R-A155-07	Low	0.481664498	0.473420571	0.402049853	0.404630426	0.611415532	0.740727737	0.465380596	0.975969811	0.749167675	0.319511213	0.390355463	0.570863508	0.346977384
TCGA-AA-A00O-01A-02R-A089-07	mHigh	0.549018771	0.443390252	0.423815036	0.404917614	0.729574467	0.766427562	0.51402912	0.972729753	0.772327367	0.360315554	0.387887775	0.718178017	0.586605747
TCGA-3L-AA1B-01A-11R-A37K-07	Low	0.561036689	0.40316142	0.397568074	0.405303936	0.489962042	0.721263191	0.43505702	0.946983907	0.736032143	0.380423999	0.463412568	0.555601534	0.486210743
TCGA-D5-5540-01A-01R-1653-07	Low	0.574540043	0.44641287	0.419583543	0.407077879	0.707063647	0.713365404	0.624691263	0.95325193	0.727563652	0.377596764	0.367289433	0.552899191	0.288341976
TCGA-AY-A69D-01A-11R-A37K-07	mHigh	0.562863539	0.382742723	0.396821476	0.40820967	0.509017677	0.725370835	0.473964218	0.984291058	0.738283006	0.400382424	0.396980025	0.496377889	0.293826398
TCGA-AA-3848-01A-01R-0905-07	mHigh	0.501142956	0.409292507	0.414327653	0.408444476	0.564925604	0.807686582	0.489516288	0.986451975	0.740951986	0.332316921	0.421909697	0.577872592	0.496548984
TCGA-AA-A02H-01A-01R-A089-07	mHigh	0.473593932	0.431908115	0.425790549	0.408560394	0.538039002	0.773225069	0.46286862	0.972220604	0.727043685	0.341105577	0.386366412	0.547706165	0.460183281
TCGA-AA-3979-01A-01R-1022-07	Low	0.626627479	0.442845132	0.439952345	0.40870216	0.568556777	0.699048183	0.487621907	0.99376593	0.814833863	0.343411342	0.351994336	0.852113317	0.496270546
TCGA-D5-5537-01A-21R-1928-07	mHigh	0.535308504	0.486350005	0.392294481	0.408757428	0.484085394	0.727127478	0.435429663	0.975864782	0.73280605	0.300178939	0.41136739	0.545795539	0.274300667
TCGA-AA-A017-01A-01R-A00A-07	Low	0.508395528	0.420156349	0.423229027	0.409689891	0.550353638	0.730916223	0.459044362	0.967842342	0.731822666	0.330990388	0.443599384	0.553298958	0.504892151
TCGA-AA-A02E-01A-01R-A00A-07	mHigh	0.5175975	0.379971153	0.416362136	0.409776719	0.664168141	0.753794558	0.421412244	0.984657078	0.748639964	0.322943701	0.375635196	0.612179503	0.347758979
TCGA-A6-5660-01A-01R-1653-07	Low	0.586774694	0.474550939	0.411749781	0.410390075	0.566580031	0.756951184	0.40026542	0.959809567	0.762640971	0.343667913	0.391144282	0.572989535	0.49311477
TCGA-AA-3538-01A-01R-0821-07	Low	0.48455225	0.433216821	0.446239595	0.411672923	0.569703019	0.714262288	0.477376862	0.963168109	0.759509726	0.349604343	0.423040729	0.565019177	0.498735745
TCGA-AA-3502-01A-01R-1410-07	Low	0.529971616	0.418882163	0.398323696	0.413614076	0.610141853	0.821088687	0.462693671	0.982612128	0.753414807	0.378692891	0.378869885	0.506430777	0.423509068
TCGA-NH-A8F8-01A-72R-A41B-07	mHigh	0.613130702	0.435278237	0.412420628	0.413905877	0.541171542	0.74397058	0.480248305	0.984933197	0.805845103	0.404030002	0.385587383	0.760605316	0.472288951
TCGA-AA-A00F-01A-01R-A002-07	mHigh	0.576188358	0.442418647	0.44581853	0.413970515	0.629034541	0.757790804	0.455620428	0.967243629	0.757175321	0.339963216	0.411686269	0.541290088	0.447182302
TCGA-AA-3955-01A-02R-1022-07	Low	0.555074415	0.449682865	0.426129496	0.414172484	0.711330217	0.744445138	0.530268496	0.977853702	0.752439868	0.317921818	0.393792293	0.645936258	0.469994118
TCGA-AZ-5403-01A-01R-1653-07	Low	0.577347054	0.474256171	0.460518984	0.414269047	0.514359816	0.730498096	0.43289054	0.961029076	0.762140604	0.338958478	0.392969149	0.585163987	0.591887339
TCGA-A6-2671-01A-01R-1410-07	Low	0.637362006	0.410504548	0.439279652	0.414520193	0.612246443	0.794111367	0.502986847	0.985643434	0.793923109	0.380335429	0.387483644	0.753998406	0.529167712
TCGA-AA-3688-01A-01R-0905-07	Low	0.575565617	0.435780468	0.442009188	0.415779197	0.602246186	0.783522415	0.52326696	0.986229254	0.743570929	0.350379421	0.428880748	0.571098404	0.494221247
TCGA-AA-3511-01A-21R-1839-07	Low	0.573275763	0.462510532	0.430984821	0.416156746	0.609385036	0.762651407	0.49630295	0.98572298	0.790352397	0.356807661	0.400858171	0.702691739	0.501584224
TCGA-A6-6140-01A-11R-1774-07	Low	0.587018653	0.408454423	0.419358866	0.416651539	0.734884309	0.703083468	0.569044514	0.982874295	0.744083245	0.3877662	0.443800901	0.594963547	0.490544117
TCGA-CM-6164-01A-11R-1653-07	Low	0.629711163	0.429133362	0.416974443	0.4169586	0.674991584	0.796211905	0.631745931	0.991083399	0.792502531	0.379905839	0.417381256	0.600233257	0.50680563
TCGA-AA-3517-01A-01R-0821-07	mHigh	0.556765524	0.425175917	0.406853286	0.41719313	0.68631825	0.803450637	0.501138657	0.984568711	0.740303214	0.372942169	0.425480285	0.580087016	0.405579207
TCGA-AA-A01I-01A-02R-A089-07	Low	0.594568056	0.463082619	0.429813317	0.417540366	0.642524959	0.762514995	0.559807544	0.98647847	0.778838375	0.392861635	0.391600501	0.594126094	0.421304136
TCGA-CM-6675-01A-11R-1839-07	Low	0.5800618	0.430166024	0.384351843	0.418279355	0.623337426	0.750779527	0.472377904	0.989672484	0.797669749	0.374062397	0.358743772	0.715208722	0.352754891
TCGA-D5-6537-01A-11R-1723-07	Low	0.633013465	0.438172577	0.455483735	0.419166058	0.64794931	0.680274056	0.561371701	0.982466811	0.801323615	0.371242879	0.400632503	0.654877012	0.420525677
TCGA-G4-6303-01A-11R-1774-07	mHigh	0.592725139	0.471764356	0.429036733	0.419831686	0.548151877	0.758137162	0.472010669	0.968588491	0.736488373	0.370922345	0.433627217	0.531824644	0.556862633
TCGA-CM-6171-01A-11R-1653-07	mHigh	0.648791885	0.415793489	0.447061804	0.42028157	0.669148217	0.699634494	0.536723557	0.979134491	0.775190411	0.43331817	0.420347195	0.641926121	0.505075323
TCGA-CA-5254-01A-21R-1839-07	mHigh	0.620938083	0.502132031	0.381464226	0.420588913	0.579401945	0.704804334	0.469448981	0.978987693	0.740334089	0.345457808	0.385598431	0.563305648	0.405076723
TCGA-D5-6923-01A-11R-A32Z-07	mHigh	0.574387219	0.467362753	0.436418631	0.420696721	0.521342791	0.715442217	0.480435809	0.984937103	0.737458731	0.35021213	0.422056601	0.505241088	0.478254904
TCGA-G4-6306-01A-11R-1774-07	Low	0.500308463	0.429996026	0.409602304	0.420872175	0.749273889	0.781484595	0.590030517	0.990299732	0.755001339	0.396961267	0.437840574	0.639087157	0.373743433
TCGA-A6-2684-01A-01R-A278-07	mHigh	0.614968156	0.428609782	0.385903446	0.422701814	0.619553222	0.777799506	0.481742175	0.990188484	0.797357626	0.412527374	0.391644977	0.627432275	0.503782197
TCGA-A6-5661-01B-05R-2302-07	mHigh	0.736227725	0.478754468	0.421400754	0.423044882	0.725222674	0.76200778	0.530716416	0.969895077	0.772928653	0.399407135	0.43971489	0.581608309	0.59143915
TCGA-AA-3664-01A-01R-0905-07	mHigh	0.600299546	0.424945655	0.417005551	0.423988721	0.659893315	0.748547864	0.527705641	0.986793376	0.815217705	0.403812475	0.386063458	0.66612072	0.406293313
TCGA-CM-5861-01A-01R-1653-07	mHigh	0.617329761	0.436810128	0.424058832	0.424814793	0.65573273	0.801184925	0.580770345	0.991779191	0.782613532	0.42884129	0.333941017	0.687247748	0.471465303
TCGA-A6-6142-01A-11R-1774-07	Low	0.622027424	0.485020613	0.467927145	0.425592355	0.754183362	0.786872644	0.49244986	0.976602114	0.80128589	0.345516002	0.389053489	0.655618629	0.442488505
TCGA-CM-5349-01A-21R-1723-07	mHigh	0.631454089	0.467492337	0.444242487	0.426301963	0.539365883	0.762516368	0.574328274	0.968016278	0.802356891	0.378143507	0.434285489	0.710792467	0.43810982
TCGA-AA-A00J-01A-02R-A002-07	mHigh	0.653113539	0.450059965	0.425268058	0.42631595	0.675328114	0.777152774	0.509970246	0.955336535	0.760215049	0.40395484	0.373298883	0.609032746	0.46607402
TCGA-AA-3495-01A-01R-1410-07	Low	0.58799528	0.425988171	0.431606601	0.427213022	0.682209434	0.789014309	0.562630488	0.978780246	0.78039291	0.39103026	0.46111336	0.629602109	0.415439626
TCGA-CM-5863-01A-21R-1839-07	Low	0.632983957	0.469490458	0.451042971	0.427549056	0.587044722	0.778884356	0.491288994	0.977163886	0.80306219	0.410407963	0.37278756	0.582130509	0.515901515
TCGA-AA-3662-01A-01R-1723-07	mHigh	0.633918666	0.443415373	0.444154338	0.428717369	0.838401403	0.775098292	0.595472281	0.992220545	0.813297601	0.394498398	0.381719781	0.647709271	0.506827942
TCGA-CK-6748-01A-11R-1839-07	mHigh	0.625022447	0.509255406	0.461321387	0.428977026	0.639424945	0.804860779	0.469235171	0.963767044	0.772502884	0.365819501	0.424956335	0.598634773	0.479070913
TCGA-G4-6304-01A-11R-1928-07	mHigh	0.58606281	0.466154378	0.414236113	0.429171729	0.708241721	0.786061686	0.603298637	0.987356504	0.792231863	0.418469311	0.354391277	0.669701721	0.379617998
TCGA-AA-A01C-01A-01R-A00A-07	mHigh	0.581732058	0.418741748	0.444683779	0.429746381	0.577436943	0.802009473	0.541003762	0.984801317	0.783036715	0.321406426	0.413282846	0.626127583	0.417463607
TCGA-F4-6459-01A-11R-1774-07	mHigh	0.536237834	0.445697293	0.428117539	0.430739204	0.57784097	0.76277063	0.503977693	0.967789741	0.760875861	0.388461592	0.42211267	0.583312365	0.522061744
TCGA-AA-A00Q-01A-01R-A002-07	mHigh	0.571379868	0.466101774	0.403581031	0.431139606	0.572871136	0.791279978	0.544224065	0.984054938	0.741383437	0.367690312	0.424052089	0.563476791	0.477198044
TCGA-AA-3555-01A-01R-0821-07	Low	0.636803133	0.467572609	0.468732003	0.431426213	0.64553008	0.745023781	0.491995812	0.982090369	0.809410682	0.359739892	0.387673832	0.708424507	0.535954698
TCGA-DM-A0X9-01A-11R-A155-07	Low	0.590919021	0.440980652	0.385254066	0.432253679	0.722244524	0.760964902	0.593705218	0.987377166	0.772706318	0.447794029	0.442461674	0.52401944	0.44494154
TCGA-AA-A00U-01A-01R-A002-07	mHigh	0.562679052	0.452100753	0.433728736	0.432287977	0.655818427	0.72803062	0.544278998	0.980167295	0.76920094	0.382502019	0.472057417	0.580793879	0.339214873
TCGA-AA-3855-01A-01R-1022-07	Low	0.576525168	0.422171844	0.443912716	0.433062122	0.712939322	0.755392717	0.548133398	0.9866583	0.759853158	0.385013848	0.446529631	0.551986418	0.427802101
TCGA-AA-3562-01A-02R-0821-07	Low	0.577627912	0.425298786	0.433925509	0.433148995	0.605536192	0.82279551	0.484417596	0.978181851	0.754448786	0.38427263	0.442740548	0.582860357	0.55575893
TCGA-D5-6932-01A-11R-1928-07	mHigh	0.615334233	0.518245926	0.435904319	0.433756692	0.639034517	0.745439129	0.492047072	0.984488723	0.776715938	0.38298765	0.426501635	0.643043781	0.479636982
TCGA-G4-6309-01A-21R-1839-07	mHigh	0.557328958	0.505952615	0.423549543	0.435592447	0.686026424	0.738884421	0.533974758	0.98023822	0.765487124	0.391541841	0.42813589	0.549170796	0.255954095
TCGA-AA-3975-01A-01R-1022-07	Low	0.56371231	0.429046963	0.434464365	0.43595768	0.664144006	0.84692002	0.507072473	0.980052365	0.762891772	0.364929527	0.44847669	0.562573436	0.503520963
TCGA-AA-3821-01A-01R-1022-07	mHigh	0.637888219	0.428488198	0.422239481	0.436910054	0.716281667	0.829597265	0.524490725	0.992473589	0.773491827	0.414864546	0.347244665	0.606338591	0.431889742
TCGA-G4-6322-01A-11R-1723-07	mHigh	0.611237523	0.427511638	0.448822239	0.436943175	0.666671193	0.750160597	0.524086811	0.985720261	0.763855787	0.410733848	0.447226537	0.541313766	0.42205913
TCGA-AA-3520-01A-01R-0821-07	mHigh	0.618872132	0.410404908	0.442659095	0.437288755	0.561824113	0.792854755	0.501711572	0.990169423	0.810184821	0.398734214	0.412877958	0.681663829	0.462933815
TCGA-AA-3675-01A-02R-0905-07	Low	0.612572636	0.489579881	0.459174657	0.43730556	0.542157136	0.739844066	0.522192366	0.98262027	0.769653447	0.360759641	0.426235361	0.58262864	0.471681898
TCGA-G4-6314-01A-11R-1723-07	mHigh	0.581119998	0.444923583	0.426098235	0.437721427	0.570656587	0.761718302	0.512551155	0.966509752	0.763842489	0.390375426	0.447981888	0.56039653	0.585872132
TCGA-A6-3809-01B-04R-A277-07	mHigh	0.704467026	0.453678145	0.373600009	0.438940366	0.751149503	0.728637839	0.588729352	0.946605623	0.722741183	0.508714713	0.448673699	0.460362201	0.38529663
TCGA-F4-6460-01A-11R-1774-07	mHigh	0.559785671	0.452129413	0.4149034	0.439372862	0.632514245	0.750047614	0.555464407	0.967150293	0.775984663	0.374899576	0.463441604	0.692383694	0.550291249
TCGA-AA-3660-01A-01R-1723-07	Low	0.589787024	0.431135429	0.438439747	0.439400414	0.703073569	0.727123463	0.494861436	0.983030666	0.778203833	0.411846992	0.434248094	0.623724173	0.516292698
TCGA-AA-3560-01A-01R-0821-07	Low	0.580104237	0.443332006	0.474621185	0.439783717	0.679241342	0.79193273	0.508773931	0.986786138	0.78609728	0.421301126	0.393109403	0.59867286	0.464157995
TCGA-F4-6855-01A-11R-1928-07	mHigh	0.621120424	0.525022288	0.426604872	0.441408368	0.61131312	0.806435891	0.430635106	0.971424182	0.77022202	0.352605656	0.392467963	0.54863939	0.499385565
TCGA-DM-A0XF-01A-11R-A155-07	Low	0.551530552	0.512194961	0.396228534	0.442081235	0.659135212	0.772119702	0.59207553	0.980361082	0.772890778	0.363890707	0.417140272	0.656882027	0.347904364
TCGA-AA-3837-01A-01R-0905-07	mHigh	0.459644924	0.457695765	0.475105866	0.442140181	0.592515304	0.788934007	0.527489865	0.980754253	0.795457596	0.36044314	0.421024724	0.657687794	0.500299138
TCGA-AZ-4315-01A-01R-1410-07	Low	0.625643447	0.457193134	0.428674088	0.442571347	0.748015576	0.802647392	0.60307996	0.98544003	0.801470707	0.410829858	0.355580701	0.663140923	0.380470023
TCGA-AZ-4313-01A-01R-1410-07	Low	0.586068231	0.476557074	0.45257006	0.443437387	0.579386863	0.778976974	0.527248278	0.988822287	0.744289547	0.358526513	0.394533174	0.556905416	0.46658292
TCGA-AA-A024-01A-02R-A00A-07	Low	0.498534905	0.455986454	0.437741461	0.443662167	0.708492236	0.757212469	0.478502906	0.975630725	0.754347557	0.392296799	0.412509848	0.565067887	0.431603817
TCGA-AA-A00K-01A-02R-A002-07	Low	0.496680489	0.447586432	0.442384926	0.443959627	0.632119671	0.717810394	0.520258671	0.978088908	0.791088081	0.386686579	0.454555381	0.598602483	0.384002538
TCGA-G4-6311-01A-11R-1723-07	mHigh	0.630446369	0.470208826	0.454912675	0.444025573	0.517285076	0.770943611	0.519498324	0.981924445	0.818710318	0.419548959	0.418873893	0.708272229	0.447360949
TCGA-D5-5539-01A-01R-1653-07	Low	0.611127247	0.48757673	0.443164337	0.444204851	0.538832658	0.776447397	0.460772403	0.970786771	0.794229141	0.443631744	0.414979088	0.576210127	0.497770019
TCGA-AA-3509-01A-01R-1410-07	mHigh	0.619278649	0.450974007	0.447921946	0.444381904	0.656112089	0.755908709	0.545921843	0.979415727	0.787771759	0.392128757	0.406929596	0.657350127	0.470436721
TCGA-AA-A029-01A-01R-A00A-07	Low	0.465768183	0.470466329	0.433592961	0.444796607	0.647598003	0.745546698	0.456089353	0.982191878	0.775345049	0.362866574	0.422497187	0.601808266	0.460450856
TCGA-A6-6782-01A-11R-1839-07	Low	0.624388256	0.468096424	0.449990851	0.444887423	0.75807352	0.805439427	0.623047979	0.980747566	0.787238256	0.423437884	0.449907026	0.604580397	0.55931147
TCGA-AD-6890-01A-11R-1928-07	mHigh	0.586966206	0.466123494	0.428644987	0.445553292	0.691388873	0.739081174	0.605780232	0.988987865	0.786705169	0.401479893	0.436095122	0.606325701	0.416229452
TCGA-A6-6649-01A-11R-1774-07	mHigh	0.612005721	0.424689716	0.43893311	0.445696268	0.63687913	0.733153189	0.505210717	0.982248727	0.782281482	0.431233439	0.470812462	0.597847024	0.654818612
TCGA-AA-3494-01A-01R-1410-07	mHigh	0.544679934	0.444627064	0.441522483	0.44584984	0.619100386	0.731148981	0.523709499	0.965774335	0.739130501	0.389852238	0.46541024	0.546924621	0.454043334
TCGA-CM-6679-01A-11R-1839-07	mHigh	0.595404511	0.51913059	0.422317516	0.445884433	0.574175123	0.786151566	0.535622403	0.977426036	0.774241765	0.369321828	0.478700956	0.62091564	0.51273446
TCGA-NH-A6GB-01A-11R-A37K-07	mHigh	0.578802683	0.43220419	0.442551504	0.446304063	0.874146527	0.76197777	0.572945358	0.98866311	0.745795967	0.429309429	0.474261747	0.549012989	0.398770519
TCGA-AZ-6598-01A-11R-1774-07	mHigh	0.658735224	0.456246879	0.414150332	0.446364527	0.903214378	0.775283173	0.639712847	0.975949928	0.76524095	0.476851067	0.41591119	0.525146251	0.38256612
TCGA-AA-3811-01A-01R-1022-07	mHigh	0.626662093	0.410944344	0.429059569	0.446703961	0.704284392	0.831663599	0.580303159	0.993492337	0.727653325	0.448884671	0.437062075	0.576086013	0.495054659
TCGA-AD-6889-01A-11R-1928-07	mHigh	0.611650129	0.463645867	0.455166701	0.446751282	0.634802634	0.759538262	0.47248312	0.982601301	0.788894317	0.380167103	0.432714027	0.696240641	0.327452248
TCGA-CK-4948-01B-11R-1653-07	Low	0.592372687	0.464416642	0.452478681	0.446796739	0.562711212	0.714129812	0.48384494	0.973038254	0.802660027	0.36992623	0.466995196	0.644561511	0.514768112
TCGA-F4-6463-01A-11R-1723-07	mHigh	0.558931503	0.459075299	0.446133852	0.446919076	0.715751737	0.717962213	0.603201694	0.976165887	0.789716608	0.39573239	0.432829701	0.563836311	0.524127899
TCGA-AA-3947-01A-01R-1022-07	Low	0.682587947	0.474553984	0.474662616	0.447252838	0.688180405	0.703699343	0.588178745	0.951390089	0.810105503	0.483593531	0.366601596	0.691441457	0.463649366
TCGA-AY-6197-01A-11R-1723-07	mHigh	0.619066354	0.452915231	0.453146945	0.447266204	0.706893308	0.7634751	0.544336892	0.989695564	0.742587096	0.423486853	0.479532555	0.558506319	0.328563478
TCGA-AZ-6603-01A-11R-1839-07	mHigh	0.655938994	0.487081948	0.425695452	0.447388937	0.657361335	0.786868772	0.596335416	0.988898736	0.797473943	0.406899808	0.456326155	0.635426508	0.509651226
TCGA-A6-2680-01A-01R-1410-07	mHigh	0.566630495	0.413067895	0.45095526	0.447582473	0.613542181	0.802589433	0.482911373	0.99181457	0.782176712	0.393419211	0.441734878	0.641037111	0.472616023
TCGA-AA-3697-01A-01R-1723-07	Low	0.615432004	0.443297314	0.458771734	0.448517442	0.665609042	0.75773006	0.573268873	0.990594478	0.785768348	0.431569711	0.458728681	0.620193241	0.496144158
TCGA-CA-5797-01A-01R-1653-07	mHigh	0.588570947	0.499068095	0.427345428	0.449170474	0.648993353	0.753988138	0.607591553	0.988609464	0.800673457	0.41064346	0.448523195	0.641340591	0.588853285
TCGA-AA-3530-01A-01R-1022-07	mHigh	0.58541436	0.517189715	0.420987482	0.449387495	0.597407936	0.767931766	0.54952768	0.983682758	0.746720672	0.402470401	0.457586048	0.532371837	0.418356535
TCGA-D5-6533-01A-11R-1723-07	mHigh	0.662261759	0.460453575	0.449240206	0.449694093	0.608019274	0.755835162	0.585019598	0.989629575	0.792735384	0.396902664	0.455439644	0.688479069	0.484750916
TCGA-AA-3679-01A-02R-0905-07	Low	0.597689444	0.475181849	0.469440108	0.449699044	0.816263308	0.790287722	0.581657603	0.983289385	0.747376272	0.394858688	0.421696253	0.581353996	0.476797968
TCGA-AA-3549-01A-02R-0821-07	Low	0.631107658	0.426419708	0.456951788	0.449871674	0.702284154	0.736782425	0.545616144	0.986223959	0.754450883	0.396194372	0.490134165	0.582710248	0.478465379
TCGA-AA-3956-01A-02R-1022-07	Low	0.599922162	0.423111281	0.464086021	0.450574467	0.65561043	0.818118066	0.533697029	0.977785497	0.773998818	0.43099511	0.468043942	0.618184835	0.532785374
TCGA-D5-6922-01A-11R-1928-07	mHigh	0.618106585	0.479646843	0.394968079	0.451519037	0.608906408	0.783858798	0.557863823	0.993583354	0.786290579	0.416575244	0.443314509	0.630065197	0.511167759
TCGA-AA-3818-01A-01R-0905-07	mHigh	0.583825451	0.505530048	0.447753661	0.451646805	0.64886408	0.772551438	0.562828408	0.981032736	0.773599032	0.372929814	0.417132933	0.514167923	0.465357455
TCGA-AA-3854-01A-01R-0905-07	Low	0.658313939	0.437942636	0.470375581	0.451687361	0.581493099	0.760257851	0.467079926	0.985001783	0.803410444	0.412616812	0.399009897	0.658698083	0.513017013
TCGA-AA-3858-01A-01R-0905-07	mHigh	0.588416078	0.465119321	0.474755156	0.451821532	0.602422543	0.800527477	0.548119815	0.984926083	0.772224916	0.389848188	0.456750614	0.580708133	0.557722038
TCGA-CM-6677-01A-11R-1839-07	Low	0.616414303	0.460963589	0.436631642	0.451992483	0.671129582	0.770067191	0.61152769	0.984836166	0.767583043	0.415801977	0.497410315	0.549534843	0.504649477
TCGA-AA-3930-01A-01R-1022-07	mHigh	0.593548008	0.445193952	0.471770837	0.452052726	0.794075562	0.78999793	0.586346951	0.992562901	0.809012429	0.443000737	0.431110867	0.744308698	0.474376374
TCGA-CA-5256-01A-01R-1410-07	Low	0.564591271	0.482064245	0.434439647	0.452503828	0.711118854	0.783044038	0.598579683	0.970734324	0.718729582	0.382336022	0.431377498	0.548169037	0.438544365
TCGA-AZ-6600-01A-11R-1774-07	mHigh	0.634918423	0.470382069	0.435971943	0.452691993	0.613599959	0.799293799	0.503278094	0.987168628	0.820477921	0.421960057	0.479035556	0.64833771	0.573654428
TCGA-AA-A01V-01A-23R-A083-07	mHigh	0.569327207	0.435511869	0.421471945	0.452850335	0.75369455	0.780561448	0.535064638	0.99183997	0.75117877	0.407730454	0.486074404	0.518826278	0.276426743
TCGA-F4-6806-01A-11R-1839-07	mHigh	0.56438958	0.547777161	0.452502636	0.452975728	0.608786445	0.813494176	0.546846318	0.980885998	0.775217043	0.367392857	0.433007367	0.568734222	0.461950661
TCGA-F4-6809-01A-11R-1839-07	mHigh	0.600592002	0.48221277	0.443885413	0.453181237	0.607046378	0.788374829	0.569754129	0.977568646	0.790605405	0.424463304	0.486056129	0.633181346	0.619518489
TCGA-CM-6170-01A-11R-1653-07	mHigh	0.642209929	0.479307041	0.429416618	0.453196846	0.587447764	0.782958655	0.544131036	0.981855022	0.778411854	0.405964819	0.491792057	0.566759206	0.490876768
TCGA-AD-6901-01A-11R-1928-07	mHigh	0.662969362	0.46396192	0.43878966	0.453262994	0.72003522	0.827542842	0.600501621	0.989485563	0.815535103	0.454766683	0.476372197	0.69493816	0.522208081
TCGA-AA-3655-01A-02R-1723-07	Low	0.644701671	0.458150226	0.448385724	0.453341996	0.594655724	0.758331375	0.544792292	0.984442995	0.832686553	0.405653618	0.447958176	0.730116442	0.497580574
TCGA-D5-6929-01A-31R-1928-07	Low	0.580635035	0.467715072	0.425646312	0.453375977	0.67576096	0.755068013	0.588804853	0.979546487	0.766986491	0.389585051	0.474134848	0.561606018	0.380953446
TCGA-D5-6926-01A-11R-1928-07	mHigh	0.649574568	0.49668164	0.439671889	0.454137421	0.624937018	0.791829373	0.579681515	0.985745153	0.810219846	0.412020992	0.453025373	0.607292801	0.476074047
TCGA-AA-3673-01A-01R-0905-07	Low	0.594811075	0.488699965	0.455437001	0.454309255	0.610259481	0.726377531	0.538571251	0.98642888	0.799168907	0.387785076	0.460362165	0.625211421	0.487537418
TCGA-D5-6540-01A-11R-1723-07	Low	0.63915539	0.469551838	0.451495416	0.454681174	0.750564368	0.739595538	0.593396877	0.992721499	0.796620354	0.407601277	0.426837203	0.637007804	0.513368558
TCGA-D5-7000-01A-11R-A32Z-07	mHigh	0.64621265	0.493982961	0.454442286	0.455595593	0.656611523	0.778532039	0.534269384	0.991516516	0.808737077	0.417929315	0.468681573	0.578945496	0.524439472
TCGA-AA-3692-01A-01R-0905-07	Low	0.553888789	0.454407752	0.446440558	0.456037773	0.579986031	0.808796115	0.471416257	0.97567088	0.759782066	0.42368537	0.444203827	0.534664636	0.494019962
TCGA-AA-3667-01A-01R-0905-07	mHigh	0.592111947	0.458360364	0.479096731	0.456292879	0.681458585	0.813170662	0.551387814	0.984370499	0.748499324	0.381790755	0.463081026	0.542555305	0.480167739
TCGA-AD-6963-01A-11R-1928-07	Low	0.634452754	0.466828521	0.443122901	0.457204074	0.772691257	0.808738018	0.649601265	0.995969999	0.788272824	0.44361473	0.458267406	0.581195587	0.490451696
TCGA-CK-6747-01A-11R-1839-07	mHigh	0.609688715	0.472352279	0.440434855	0.458040917	0.635199432	0.805707703	0.54039186	0.986596932	0.796617377	0.409307905	0.447000248	0.616857773	0.407509497
TCGA-A6-2682-01A-01R-1410-07	Low	0.570337594	0.5251352	0.484681889	0.458489301	0.642220941	0.796083161	0.492921051	0.9767248	0.774310204	0.353168948	0.418643096	0.557075062	0.422710766
TCGA-AA-3844-01A-01R-1022-07	Low	0.626501347	0.465863142	0.445415559	0.458673137	0.734062989	0.809045584	0.589634206	0.990899877	0.761983746	0.391540716	0.462228743	0.540361385	0.464777554
TCGA-D5-6539-01A-11R-1723-07	Low	0.619415902	0.477877653	0.441534578	0.459586108	0.686630335	0.779651694	0.526237807	0.980036442	0.780775852	0.445154974	0.459641174	0.676629166	0.581127046
TCGA-AA-3556-01A-01R-0821-07	Low	0.650310179	0.45562842	0.481571829	0.460331933	0.723535661	0.841400389	0.566970749	0.994817168	0.841578824	0.431400298	0.427535287	0.809666126	0.58991986
TCGA-G4-6297-01A-11R-1723-07	Low	0.629470293	0.503760531	0.457395914	0.460983057	0.730881061	0.813902435	0.588191739	0.996549004	0.819507047	0.438409597	0.449026021	0.728989484	0.484962414
TCGA-AZ-4308-01A-01R-1410-07	Low	0.51269529	0.487389452	0.463483818	0.461075509	0.633337541	0.812315583	0.498540025	0.985158382	0.782681572	0.38812935	0.473819089	0.687905929	0.488489141
TCGA-AA-3864-01A-01R-1022-07	mHigh	0.647819127	0.462205811	0.460429852	0.461407433	0.669995931	0.769668974	0.570238114	0.978744325	0.779851381	0.452549761	0.388833055	0.573724212	0.467333722
TCGA-F4-6704-01A-11R-1839-07	mHigh	0.623200548	0.489310856	0.431806048	0.461431723	0.684427855	0.828945734	0.545706629	0.989484683	0.772057815	0.438517763	0.469999257	0.61070289	0.550844768
TCGA-A6-A5ZU-01A-11R-A28H-07	Low	0.614511497	0.508868638	0.427073469	0.461549052	0.790343119	0.759852015	0.579026035	0.980076028	0.762708666	0.433337003	0.463241888	0.614397863	0.462248557
TCGA-AY-4070-01A-01R-1113-07	mHigh	0.538696975	0.429468079	0.435433638	0.462231181	0.617474408	0.787803947	0.557680321	0.971911531	0.748067429	0.391317359	0.505997126	0.59897898	0.46557632
TCGA-AA-A02Y-01A-43R-A32Y-07	Low	0.606558882	0.46549527	0.432096299	0.462616705	0.760171843	0.789926455	0.614060838	0.990859991	0.797644727	0.444006324	0.451445792	0.604214372	0.384889103
TCGA-AA-3514-01A-02R-0821-07	mHigh	0.487607898	0.520870587	0.441020704	0.462764682	0.565047213	0.848074383	0.459775992	0.968664023	0.722460608	0.365629098	0.470916634	0.526666286	0.604347167
TCGA-AA-A00N-01A-02R-A00A-07	mHigh	0.658564722	0.505270346	0.490943955	0.463065448	0.643513147	0.76604082	0.500089992	0.978473195	0.813936384	0.385626785	0.413599592	0.719593449	0.488052228
TCGA-G4-6588-01A-11R-1774-07	mHigh	0.635632797	0.486861498	0.460513543	0.463406097	0.709033479	0.762357179	0.568570078	0.992497558	0.794560784	0.422073086	0.429581146	0.656441414	0.50535133
TCGA-AA-3968-01A-01R-1022-07	mHigh	0.593234695	0.455152541	0.453217686	0.46393994	0.641378424	0.811171312	0.598445785	0.982084229	0.763508965	0.423943001	0.47851234	0.586547058	0.467177588
TCGA-D5-6898-01A-11R-1928-07	mHigh	0.584621624	0.512360229	0.461427723	0.464506851	0.565825286	0.807262828	0.579318497	0.981561956	0.784688621	0.440545003	0.481509686	0.564738135	0.538056881
TCGA-CM-4747-01A-01R-1410-07	Low	0.569112666	0.503112431	0.458048223	0.464706205	0.530802445	0.738183099	0.447900328	0.972064407	0.747918829	0.376190272	0.452223098	0.591592948	0.496944089
TCGA-CM-6163-01A-11R-1653-07	Low	0.621310198	0.470359493	0.450043698	0.464765324	0.689408214	0.794666777	0.574282831	0.98419486	0.758892771	0.468737082	0.502299121	0.591129726	0.488630982
TCGA-A6-5661-01A-01R-1653-07	Low	0.648167819	0.523716226	0.469820813	0.465248464	0.669706635	0.808501695	0.547379192	0.989503829	0.792908821	0.410855773	0.437311739	0.635187227	0.418401718
TCGA-D5-5541-01A-01R-1653-07	Low	0.641701347	0.510072617	0.437325401	0.465404737	0.672762184	0.797821393	0.617200948	0.98667224	0.808977631	0.454981837	0.470449363	0.638126442	0.492618364
TCGA-AA-3680-01A-01R-0905-07	Low	0.575371545	0.4519935	0.441729867	0.466134746	0.645534013	0.814240063	0.516483557	0.970453821	0.779108325	0.433512849	0.476835908	0.579620338	0.538675535
TCGA-AA-3510-01A-01R-1410-07	Low	0.6480142	0.491828806	0.437796105	0.466943099	0.730135052	0.820782057	0.579547689	0.989032426	0.768393028	0.443248575	0.454499681	0.568721594	0.45351918
TCGA-AA-3522-01A-01R-0821-07	Low	0.574600134	0.479402073	0.467560547	0.467285457	0.604544026	0.825050072	0.533694229	0.982210184	0.802042143	0.42902355	0.454178387	0.67293379	0.469874291
TCGA-A6-4107-01A-02R-1410-07	Low	0.569905312	0.529991227	0.44848699	0.467296399	0.549094218	0.820424014	0.479140623	0.974833308	0.786068588	0.400946068	0.475479378	0.570739359	0.42569839
TCGA-CA-6719-01A-11R-1839-07	mHigh	0.641997993	0.531029679	0.44596942	0.467712813	0.634191987	0.793289484	0.569777668	0.98667096	0.824653661	0.433151949	0.454111751	0.708094026	0.574001259
TCGA-AA-3994-01A-01R-1113-07	Low	0.632210598	0.538066767	0.469552863	0.467792412	0.630087959	0.793729419	0.468732733	0.990320414	0.797746103	0.392505044	0.394054	0.572551333	0.539120189
TCGA-AA-3867-01A-01R-1022-07	Low	0.547241572	0.505112059	0.459231017	0.468144578	0.564194881	0.774122354	0.542086951	0.9615158	0.768156353	0.410449199	0.448867644	0.607440763	0.580213575
TCGA-AA-A03J-01A-21R-A16W-07	mHigh	0.603170387	0.429849631	0.438164554	0.470184095	0.784152368	0.853998009	0.619004355	0.993975442	0.777371585	0.438639545	0.473950652	0.71872345	0.480281143
TCGA-CM-6167-01A-11R-1653-07	mHigh	0.60662801	0.519381637	0.442365846	0.470703686	0.654338535	0.791613823	0.552544999	0.966357774	0.776207864	0.441697823	0.516017824	0.605372198	0.715556669
TCGA-G4-6323-01A-11R-1723-07	mHigh	0.587479508	0.480475539	0.419196604	0.470808685	0.602678502	0.783750041	0.533538159	0.967770934	0.76578771	0.427952044	0.508964799	0.524184641	0.491423397
TCGA-F4-6856-01A-11R-1928-07	Low	0.600138663	0.472733197	0.446805172	0.471546403	0.684404326	0.743695343	0.610587288	0.994005368	0.793966887	0.470553563	0.470920142	0.620178269	0.532549779
TCGA-A6-3807-01A-01R-1022-07	Low	0.645670311	0.473596957	0.452455907	0.472061908	0.683280004	0.871106939	0.595330654	0.996705084	0.801897109	0.433376416	0.44945486	0.678413451	0.488722789
TCGA-AA-3846-01A-01R-1022-07	Low	0.655795028	0.501304278	0.445397076	0.473179546	0.763779545	0.836265013	0.563110513	0.992078362	0.763533313	0.421763415	0.474415317	0.562019673	0.476972106
TCGA-CM-6165-01A-11R-1653-07	Low	0.624478433	0.562086969	0.454805402	0.473312865	0.597498145	0.804140092	0.57698515	0.984221638	0.785048326	0.440662953	0.462493217	0.56213648	0.551827152
TCGA-AZ-5407-01A-01R-1723-07	Low	0.584147535	0.513344528	0.451909131	0.473735322	0.711522376	0.74666471	0.518657515	0.967211193	0.7645705	0.435156526	0.481206612	0.538374487	0.500571249
TCGA-AA-3842-01A-01R-1022-07	Low	0.570195274	0.50475421	0.470067169	0.474231578	0.65181751	0.794591436	0.554805056	0.994174065	0.769264265	0.429722612	0.441012758	0.61140048	0.519390931
TCGA-AA-3875-01A-01R-0905-07	mHigh	0.652152493	0.442878348	0.470276993	0.474235857	0.695377712	0.78207142	0.61321759	0.985380123	0.813589204	0.454427462	0.503252029	0.714422218	0.488355685
TCGA-A6-5657-01A-01R-A32Z-07	mHigh	0.617708406	0.513352509	0.462893756	0.474794805	0.642660302	0.799910907	0.589976662	0.988672143	0.831085948	0.431589751	0.524600161	0.642536314	0.598151078
TCGA-AZ-4616-01A-21R-1839-07	mHigh	0.703299425	0.460171429	0.445072888	0.475089974	0.786190902	0.836939964	0.66634921	0.99052312	0.826370224	0.435511961	0.414028375	0.730312215	0.393228593
TCGA-AY-6386-01A-21R-1723-07	Low	0.5999581	0.521364387	0.464477086	0.475488282	0.639600808	0.798457567	0.546545101	0.984403393	0.813232611	0.413211318	0.48467419	0.626018804	0.504926962
TCGA-CM-5348-01A-21R-1723-07	Low	0.619714848	0.523432806	0.458251537	0.475690398	0.669535934	0.819604187	0.457616722	0.993663489	0.785092184	0.458782322	0.458924678	0.636630842	0.570613201
TCGA-D5-6920-01A-11R-1928-07	mHigh	0.654838008	0.463968665	0.490751745	0.476045983	0.735859578	0.73386449	0.56322141	0.988937959	0.793267189	0.459594136	0.525259272	0.626780423	0.470795649
TCGA-AA-A01Q-01A-01R-A002-07	mHigh	0.667601387	0.435626134	0.407841793	0.476571936	0.800534344	0.819608801	0.613463663	0.975812646	0.767781675	0.504760503	0.467595017	0.614379219	0.467924246
TCGA-AA-3548-01A-01R-1873-07	Low	0.611585455	0.44093347	0.449097346	0.476730386	0.687138334	0.810072365	0.570688767	0.983714698	0.79001078	0.439186706	0.497787551	0.652665239	0.443212429
TCGA-AA-3970-01A-01R-1022-07	Low	0.63481433	0.451322605	0.471538357	0.477669331	0.716809869	0.763385445	0.603722974	0.986544145	0.825808029	0.435467034	0.498382995	0.761323048	0.502658979
TCGA-CK-6751-01A-11R-1839-07	mHigh	0.599233012	0.522643734	0.456873504	0.478167278	0.690239177	0.758220917	0.541807783	0.988624097	0.774603748	0.41420586	0.472378142	0.565131754	0.474198921
TCGA-A6-6137-01A-11R-1774-07	mHigh	0.631290666	0.472148862	0.465146722	0.478859716	0.603887214	0.808759999	0.506318832	0.984444403	0.785884216	0.445183899	0.537552867	0.605184212	0.499218099
TCGA-A6-2681-01A-01R-1410-07	Low	0.613066888	0.508856201	0.485985355	0.479822963	0.655057423	0.821448255	0.513947397	0.98524043	0.810140292	0.438711658	0.469481205	0.652591584	0.56806418
TCGA-AA-3713-01A-21R-1723-07	Low	0.683062117	0.446179246	0.460088949	0.480356799	0.848187113	0.774214971	0.661895504	0.992650756	0.792270254	0.509992207	0.494608725	0.614387148	0.511752938
TCGA-AA-3939-01A-01R-1022-07	Low	0.579675338	0.542335808	0.484019315	0.48063746	0.619231518	0.798523611	0.572029752	0.973928012	0.792403903	0.424775416	0.433525768	0.569169022	0.468276404
TCGA-CM-6161-01A-11R-1653-07	mHigh	0.567807062	0.467029998	0.444303853	0.480754487	0.739903819	0.785610517	0.59061234	0.975220636	0.760631633	0.485903647	0.50493945	0.516003189	0.49948919
TCGA-NH-A50V-01A-11R-A28H-07	mHigh	0.625832831	0.550379725	0.442129146	0.481225801	0.627417778	0.803071343	0.524690248	0.976904689	0.822297891	0.431747963	0.518305827	0.706705326	0.401110126
TCGA-AA-3678-01A-01R-0905-07	Low	0.6289369	0.455437734	0.457936214	0.481643732	0.690497157	0.815713352	0.554809782	0.981875839	0.794114619	0.431032397	0.496036951	0.655609995	0.442531509
TCGA-AA-3518-01A-02R-0826-07	mHigh	0.657183486	0.493494553	0.467915688	0.482032275	0.807672552	0.822448958	0.675123016	0.994944447	0.798471269	0.46718648	0.466253011	0.641444702	0.505017049
TCGA-A6-3810-01A-01R-1022-07	Low	0.679346735	0.498858582	0.46912902	0.482453453	0.701690925	0.883522021	0.598019742	0.992092091	0.790014196	0.456059104	0.459546983	0.643638028	0.474027897
TCGA-D5-6931-01A-11R-1928-07	mHigh	0.657817609	0.493414315	0.457034006	0.483253744	0.716878815	0.780505813	0.580943712	0.989005574	0.814369061	0.48797715	0.508636391	0.555821569	0.446642245
TCGA-AA-3524-01A-02R-0821-07	Low	0.621471584	0.500254932	0.493176045	0.48333478	0.766382355	0.731001395	0.623899921	0.989745273	0.77933557	0.422023755	0.445685009	0.6097802	0.469894999
TCGA-A6-5665-01A-01R-1653-07	Low	0.593480722	0.501910749	0.447584272	0.483391644	0.837250433	0.678157017	0.669684023	0.955165863	0.773785524	0.477929539	0.475301174	0.61039679	0.364840322
TCGA-D5-6924-01A-11R-1928-07	mHigh	0.660435417	0.475335463	0.470545011	0.484030044	0.713572956	0.776422584	0.65454898	0.98606012	0.81282517	0.465885694	0.510679848	0.622680586	0.505687112
TCGA-QG-A5YW-01A-11R-A28H-07	mHigh	0.637765324	0.482425614	0.445074332	0.484218825	0.668630241	0.76450482	0.54677224	0.983141678	0.792112656	0.461783363	0.510996192	0.582633699	0.400749973
TCGA-D5-6541-01A-11R-1723-07	Low	0.71939161	0.520203062	0.444381292	0.484222	0.689477642	0.805455379	0.635053608	0.982368513	0.845254914	0.497059669	0.471008365	0.711301243	0.481155427
TCGA-AA-3841-01A-01R-0905-07	Low	0.598159593	0.482067647	0.496089914	0.485023814	0.745156982	0.859218345	0.604230444	0.983059805	0.774211143	0.421379833	0.504837216	0.60486833	0.54879616
TCGA-CM-4743-01A-01R-1723-07	Low	0.741634692	0.455833945	0.452069853	0.485089044	0.874265132	0.889386515	0.678262316	0.996403373	0.824024035	0.458076425	0.367781793	0.76612006	0.487086698
TCGA-A6-6653-01A-11R-1774-07	mHigh	0.641468765	0.473831788	0.473191659	0.485382205	0.791722348	0.792802596	0.570672118	0.993972317	0.775344888	0.432856679	0.432049331	0.601355607	0.469747751
TCGA-A6-2685-01A-01R-1410-07	mHigh	0.597502061	0.529634508	0.473963945	0.485627139	0.635385941	0.86919434	0.479672427	0.981535395	0.81967683	0.434267984	0.495370647	0.735904849	0.589394248
TCGA-AA-3666-01A-02R-0905-07	mHigh	0.650419511	0.492236084	0.500543986	0.485843842	0.697857449	0.809742807	0.630411674	0.992063135	0.782914156	0.442140912	0.482924502	0.597821052	0.460832674
TCGA-F4-6461-01A-11R-1774-07	mHigh	0.603798209	0.568746742	0.428033546	0.48591619	0.573599014	0.771639732	0.546839725	0.984194197	0.781796793	0.436844528	0.452458718	0.602596371	0.541445854
TCGA-G4-6299-01A-11R-1774-07	Low	0.63402862	0.498366612	0.422117366	0.486305626	0.875483454	0.841045601	0.630431848	0.991438014	0.806911464	0.4892738	0.487311941	0.719630277	0.522538654
TCGA-AA-A010-01A-01R-A089-07	Low	0.527647498	0.455067115	0.463878672	0.486533821	0.747760165	0.823877179	0.599888841	0.965969937	0.778298197	0.499286983	0.418700307	0.608966868	0.498969489
TCGA-CK-4950-01A-01R-1723-07	Low	0.637854467	0.484305446	0.485589663	0.487098778	0.802467596	0.799951352	0.606875541	0.986830542	0.816747268	0.49938092	0.505964348	0.609492615	0.474280951
TCGA-AA-3663-01A-01R-1723-07	Low	0.655869313	0.539470036	0.477095956	0.48716166	0.66333714	0.737443642	0.549998928	0.975792144	0.78702772	0.449569034	0.434912626	0.561583151	0.488938983
TCGA-A6-6781-01A-22R-A278-07	mHigh	0.693928569	0.501658605	0.421529943	0.487212215	0.858165483	0.820067598	0.611364779	0.989130852	0.802531148	0.481791369	0.46239209	0.695730476	0.514676828
TCGA-G4-6321-01A-11R-1723-07	Low	0.607199563	0.507785027	0.47316881	0.487775407	0.855159723	0.782195884	0.595817246	0.987579885	0.80954232	0.501541636	0.494142113	0.807111458	0.545685397
TCGA-A6-6780-01A-11R-A278-07	Low	0.756969383	0.464634619	0.372473055	0.487863307	0.874054712	0.850661402	0.670907364	0.995262863	0.80232012	0.562389493	0.433905108	0.661608058	0.418154814
TCGA-A6-2674-01A-02R-0821-07	mHigh	0.730124256	0.510776165	0.492741624	0.488621089	0.782863645	0.869939016	0.55260331	0.987763144	0.797685775	0.480510432	0.530973566	0.610445275	0.415848509
TCGA-AA-3851-01A-01R-1022-07	Low	0.639390214	0.466999032	0.477886999	0.488987663	0.61765087	0.828612781	0.596342736	0.985315216	0.812494603	0.435370548	0.496022314	0.638192144	0.482467975
TCGA-A6-3809-01A-01R-A278-07	mHigh	0.714395366	0.530487063	0.441272717	0.489817512	0.823361157	0.810907939	0.694011085	0.993713105	0.798434246	0.555767878	0.427405874	0.603100027	0.440587041
TCGA-AA-3971-01A-01R-1022-07	Low	0.652702942	0.509766357	0.464989181	0.490964975	0.721149709	0.812010638	0.623432461	0.9905074	0.79586745	0.45027262	0.527605289	0.659884985	0.474838103
TCGA-AA-A01K-01A-01R-A00A-07	mHigh	0.60879305	0.525448062	0.466331981	0.491225134	0.652400131	0.808196468	0.546223647	0.985860303	0.762077234	0.409752005	0.509223453	0.597669827	0.386233719
TCGA-AA-3506-01A-01R-1410-07	Low	0.6076251	0.472946618	0.502380217	0.491446145	0.721759051	0.819034555	0.588989337	0.986316228	0.783005207	0.436343187	0.491645824	0.623763237	0.475858967
TCGA-AA-A004-01A-01R-A00A-07	mHigh	0.457240647	0.471897787	0.485891946	0.491658988	0.836832065	0.852059428	0.565504866	0.984064522	0.739570488	0.418714771	0.539077503	0.602501142	0.451407607
TCGA-G4-6586-01A-11R-1774-07	Low	0.633788437	0.549523375	0.433626915	0.49213379	0.895179052	0.73475643	0.682745012	0.988089867	0.786498614	0.50436063	0.474274277	0.703529787	0.317457172
TCGA-CK-5913-01A-11R-1653-07	mHigh	0.662154767	0.553128206	0.462915295	0.492219416	0.819085644	0.832848447	0.574759045	0.991117392	0.818689334	0.44267896	0.463643707	0.676689494	0.417321936
TCGA-D5-6535-01A-11R-1723-07	mHigh	0.674295281	0.520577164	0.463225433	0.492559765	0.632665758	0.81129297	0.584768003	0.99511777	0.820797332	0.463684555	0.522144507	0.628468821	0.559906698
TCGA-CM-4752-01A-01R-1410-07	Low	0.633237433	0.467615951	0.44570769	0.492864681	0.740064398	0.880482753	0.640381511	0.994672816	0.799722802	0.481174284	0.52883804	0.666115363	0.500112463
TCGA-AD-6548-01A-11R-1839-07	Low	0.683927563	0.528743191	0.472364963	0.493730133	0.791705022	0.805786851	0.666195625	0.994856934	0.832661192	0.474322416	0.491556175	0.652992387	0.478797168
TCGA-AA-A00A-01A-01R-A002-07	mHigh	0.670640751	0.466761509	0.465201346	0.494663509	0.820050604	0.755917825	0.643703646	0.947170348	0.808122375	0.448368654	0.488951462	0.616531692	0.455717074
TCGA-QG-A5Z2-01A-11R-A28H-07	mHigh	0.597067363	0.499665947	0.425010852	0.494832821	0.740559051	0.821818584	0.644356584	0.995355698	0.799452605	0.498661574	0.514688743	0.634872803	0.358235341
TCGA-AA-3861-01A-01R-1022-07	Low	0.620462628	0.518417889	0.47212126	0.49494809	0.653332964	0.820851671	0.578828079	0.981446185	0.807688226	0.453878541	0.514597771	0.594670278	0.48470904
TCGA-AA-3812-01A-01R-0905-07	Low	0.638213531	0.529914947	0.492592325	0.495585209	0.577285078	0.837261071	0.477062594	0.980462301	0.768584798	0.39555025	0.519710857	0.592421202	0.564468352
TCGA-AA-3831-01A-01R-0905-07	mHigh	0.58635733	0.543053164	0.444227992	0.495771885	0.605806504	0.774935592	0.559957572	0.968541378	0.767887876	0.419883469	0.516429174	0.539757823	0.45573303
TCGA-AA-3877-01A-01R-1022-07	Low	0.696479388	0.497675625	0.495316589	0.495863729	0.761647543	0.814154915	0.618845533	0.993179631	0.820051138	0.483707153	0.489622363	0.686746437	0.579247648
TCGA-AA-3982-01A-02R-1022-07	Low	0.606824397	0.520618773	0.435870129	0.496366311	0.731894458	0.864795569	0.617388089	0.986935722	0.790478788	0.479428639	0.544443089	0.629272174	0.468890843
TCGA-CM-6680-01A-11R-1839-07	mHigh	0.648037299	0.512205146	0.451895397	0.49668807	0.676117065	0.8480988	0.593260784	0.989499974	0.812298708	0.450828575	0.501486616	0.599990894	0.44353836
TCGA-A6-2675-01A-02R-1723-07	Low	0.686750183	0.533965363	0.463901192	0.497323846	0.697262246	0.833489625	0.576858902	0.991293191	0.854853742	0.472814689	0.496111473	0.758388251	0.530010688
TCGA-QL-A97D-01A-12R-A41B-07	mHigh	0.599961213	0.511186791	0.43985957	0.497715667	0.753339578	0.820554556	0.634725709	0.992493659	0.775080993	0.486999679	0.521386799	0.602427586	0.419175597
TCGA-AA-3869-01A-01R-1022-07	Low	0.666270832	0.469048508	0.491017232	0.497932402	0.723551155	0.822401301	0.617210831	0.986351923	0.808551595	0.486650702	0.501829036	0.665637492	0.557238427
TCGA-G4-6295-01A-11R-1723-07	mHigh	0.619109567	0.462028037	0.459578112	0.497961731	0.850015362	0.837366641	0.699880637	0.996455606	0.751955715	0.535863288	0.557190149	0.615011559	0.553456644
TCGA-AA-3496-01A-21R-1839-07	mHigh	0.698879484	0.484616574	0.457552213	0.498506935	0.739609524	0.8408422	0.645220826	0.990597021	0.790327145	0.495594647	0.532740904	0.582399071	0.492403522
TCGA-AY-5543-01A-01R-1653-07	Low	0.670028728	0.534103319	0.465879199	0.499036431	0.694315313	0.804787223	0.614558073	0.990465525	0.80370769	0.465087029	0.486881757	0.677716208	0.35665859
TCGA-AD-6899-01A-11R-1928-07	mHigh	0.679513232	0.485482079	0.459544446	0.499055334	0.756277159	0.836877942	0.624428806	0.989567391	0.835197094	0.478737998	0.516134816	0.687962333	0.487175781
TCGA-CA-5796-01A-01R-1653-07	Low	0.625204576	0.572990711	0.471311486	0.499225911	0.713601892	0.786542246	0.494841295	0.97575081	0.782178046	0.450250929	0.492387618	0.608879847	0.537823309
TCGA-AU-6004-01A-11R-1723-07	mHigh	0.671322214	0.515600037	0.476171062	0.499931709	0.74277646	0.858241283	0.637613553	0.995853706	0.834932242	0.50828585	0.507499665	0.717911601	0.507285322
TCGA-AA-3860-01A-02R-0905-07	mHigh	0.667088798	0.463958771	0.482642251	0.50026942	0.712110693	0.817391931	0.643834317	0.990309992	0.812110419	0.484010395	0.538440156	0.706481125	0.395792663
TCGA-G4-6627-01A-11R-1774-07	mHigh	0.636110105	0.53655816	0.492462395	0.500907122	0.794194782	0.790490333	0.652508003	0.987762708	0.861868812	0.477255139	0.514363912	0.75754372	0.585137699
TCGA-CM-6674-01A-11R-1839-07	mHigh	0.66387062	0.533832612	0.465721064	0.503447273	0.772507158	0.830789915	0.665534118	0.992067512	0.83090302	0.450604347	0.468030638	0.698685348	0.464549741
TCGA-AU-3779-01A-01R-1723-07	Low	0.657579447	0.516039101	0.480913986	0.503732605	0.629720592	0.817185625	0.587199694	0.992811286	0.805362054	0.457236413	0.555707631	0.771796377	0.467546027
TCGA-CM-5860-01A-01R-1653-07	Low	0.671572654	0.531350524	0.464340464	0.504218504	0.60269548	0.811950392	0.557005425	0.993427867	0.819812435	0.456258166	0.478289531	0.66961912	0.553104029
TCGA-AA-3526-01A-02R-A32Z-07	mHigh	0.682957784	0.51456472	0.469706461	0.504457886	0.739852045	0.865910932	0.691203298	0.995786411	0.83894199	0.470034826	0.479207345	0.735643791	0.447480707
TCGA-CK-4947-01B-11R-1653-07	Low	0.646629113	0.553746913	0.472013249	0.50456765	0.728299029	0.810488446	0.594135149	0.989513328	0.823865829	0.489991823	0.528198212	0.642651268	0.477409022
TCGA-AA-3681-01A-01R-0905-07	Low	0.654768281	0.493676321	0.493012258	0.505039623	0.77138796	0.805791634	0.602564644	0.990414589	0.807174628	0.487405191	0.526692088	0.652941479	0.500376419
TCGA-AA-3516-01A-02R-0826-07	Low	0.71097679	0.518332985	0.498399685	0.505787455	0.772720633	0.880333973	0.655932546	0.998870787	0.842763401	0.469184056	0.450643581	0.79185709	0.54283234
TCGA-A6-4105-01A-02R-1774-07	mHigh	0.701202251	0.498074246	0.493899377	0.508296177	0.816904135	0.805796304	0.688414778	0.991344489	0.826588789	0.524113951	0.52299384	0.657366113	0.450615038
TCGA-A6-6141-01A-11R-1774-07	Low	0.618020997	0.487132961	0.452977359	0.508595479	0.7435985	0.799422285	0.646560576	0.983195881	0.812907249	0.488598941	0.554739168	0.635469408	0.497417256
TCGA-WS-AB45-01A-11R-A41B-07	mHigh	0.718489332	0.540648998	0.516062843	0.509407067	0.832108367	0.862387491	0.615976207	0.983853726	0.77903272	0.57493034	0.515750282	0.601141247	0.702098862
TCGA-AA-3833-01A-01R-0905-07	Low	0.656708091	0.525988423	0.519206686	0.509597887	0.748550883	0.837392854	0.626182664	0.984201932	0.82617284	0.462375318	0.525378047	0.661749263	0.547123614
TCGA-CM-4751-01A-02R-1839-07	Low	0.657150026	0.507654577	0.467926594	0.510932554	0.779966202	0.807060341	0.662565741	0.993282555	0.85595134	0.469120396	0.548105461	0.700040514	0.509409402
TCGA-D5-5538-01A-01R-1653-07	Low	0.712397281	0.578667595	0.496979188	0.51130311	0.686048639	0.830534188	0.61136634	0.989900515	0.856246391	0.492247629	0.525730488	0.698858745	0.50442782
TCGA-AZ-6607-01A-11R-1839-07	mHigh	0.739705876	0.542298251	0.506689747	0.511536069	0.802143546	0.781217051	0.628620993	0.978413469	0.826499751	0.478061479	0.468815837	0.698341044	0.595811171
TCGA-CM-6168-01A-11R-1653-07	mHigh	0.662961954	0.555236253	0.483498426	0.511665253	0.590107221	0.810723197	0.563830779	0.987618111	0.831258364	0.499926569	0.53664169	0.629682502	0.561960704
TCGA-AA-3870-01A-01R-1022-07	mHigh	0.663581848	0.555632712	0.489873085	0.512913829	0.796521179	0.868611171	0.597547318	0.987101966	0.827006085	0.472779032	0.492356257	0.655831208	0.583081135
TCGA-AZ-6605-01A-11R-1839-07	mHigh	0.656544048	0.5891659	0.481078439	0.513410987	0.685613366	0.791433734	0.629442337	0.979697308	0.837938054	0.466552926	0.554238976	0.71911461	0.554963421
TCGA-F4-6805-01A-11R-1839-07	mHigh	0.659269747	0.533677554	0.499168189	0.513656099	0.648121952	0.797732485	0.568336639	0.985578125	0.853744076	0.488916	0.495326922	0.718332447	0.548592479
TCGA-AA-3489-01A-21R-1839-07	mHigh	0.687260335	0.530785367	0.485222772	0.514016563	0.8255128	0.865749593	0.701393953	0.989676678	0.808741631	0.537890385	0.559058315	0.601229534	0.627565109
TCGA-AA-3989-01A-01R-1022-07	mHigh	0.651764989	0.533567929	0.476199574	0.515094442	0.749269958	0.840131063	0.628720384	0.986957386	0.778679298	0.462311191	0.541648961	0.623261054	0.475878387
TCGA-AA-3552-01A-01R-0821-07	mHigh	0.622061458	0.443472897	0.46667918	0.515262816	0.673576138	0.847660013	0.630519005	0.992523683	0.811051326	0.469226823	0.54807748	0.700171949	0.512740748
TCGA-AD-6895-01A-11R-1928-07	Low	0.703299999	0.53871485	0.473372743	0.515440041	0.895894454	0.790817971	0.71702859	0.998123255	0.842455958	0.495294155	0.473894775	0.797706729	0.506693676
TCGA-AA-3554-01A-01R-0826-07	mHigh	0.72320144	0.527261174	0.503218772	0.515453306	0.712431337	0.856063111	0.59332871	0.991536614	0.802306991	0.499617221	0.537566373	0.651672336	0.520486073
TCGA-AA-3862-01A-01R-1022-07	Low	0.649036665	0.474724165	0.508892436	0.515478604	0.754318495	0.83991696	0.680682484	0.992327677	0.804871909	0.497846949	0.52046278	0.651242687	0.485808334
TCGA-A6-6651-01A-21R-1839-07	mHigh	0.673558755	0.537759215	0.473428545	0.515688929	0.742549586	0.782745264	0.620015386	0.967977679	0.806367465	0.51271556	0.569154144	0.643647044	0.651670497
TCGA-AA-3856-01A-01R-0905-07	mHigh	0.655590195	0.502773663	0.471946933	0.515773819	0.744220662	0.87304712	0.653225087	0.992901778	0.810357613	0.50516811	0.554790939	0.641603805	0.485203909
TCGA-AA-3685-01A-02R-A32Z-07	Low	0.680705248	0.514855327	0.497500097	0.516011603	0.775089307	0.836647406	0.705823667	0.993765979	0.805805206	0.479247886	0.544962425	0.635313156	0.525856851
TCGA-D5-6930-01A-11R-1928-07	mHigh	0.643630691	0.513725122	0.480667972	0.516702159	0.844187938	0.851681531	0.715709132	0.99362531	0.834442224	0.513760712	0.525439281	0.65678439	0.55516173
TCGA-A6-5664-01A-21R-1839-07	mHigh	0.641861231	0.564425491	0.500487175	0.518086474	0.765581896	0.818028486	0.566174416	0.96206513	0.80995599	0.460291006	0.502571661	0.545266107	0.579574831
TCGA-A6-A565-01A-31R-A28H-07	mHigh	0.623964485	0.474479546	0.454561238	0.518294809	0.766266669	0.821482876	0.610927609	0.982110305	0.783436575	0.522519497	0.565648279	0.577256384	0.459141331
TCGA-D5-6531-01A-11R-1723-07	mHigh	0.714154278	0.564869657	0.460334762	0.519214252	0.753658551	0.794943582	0.649683158	0.996126378	0.818324235	0.522656622	0.50807941	0.739297424	0.521605475
TCGA-G4-6293-01A-11R-1723-07	Low	0.672418384	0.517663883	0.474917776	0.51953651	0.780299976	0.810608068	0.653349701	0.991084193	0.805337113	0.499607784	0.56598911	0.582994721	0.46049059
TCGA-CM-5341-01A-01R-1410-07	Low	0.689980475	0.597892095	0.491636808	0.520286565	0.711406735	0.859247389	0.571631418	0.984544746	0.804412068	0.486580722	0.481769554	0.71540031	0.509026994
TCGA-F4-6569-01A-11R-1774-07	mHigh	0.631201776	0.60146341	0.481811238	0.521509739	0.733873121	0.809717911	0.577121397	0.988714265	0.818985459	0.455065456	0.5036544	0.662627456	0.615733624
TCGA-D5-6927-01A-21R-1928-07	mHigh	0.717735517	0.510368912	0.486872045	0.522599909	0.812489209	0.768935487	0.683445236	0.989984954	0.824310254	0.527559243	0.525924876	0.629596234	0.477792706
TCGA-A6-3808-01A-01R-1022-07	Low	0.675920169	0.529713835	0.501739078	0.522646547	0.66449926	0.840457465	0.580790262	0.987554523	0.813211807	0.467883134	0.509856143	0.626102033	0.572169257
TCGA-AA-3977-01A-01R-1022-07	Low	0.641820393	0.504722115	0.511860614	0.523046266	0.781543751	0.823889015	0.664414216	0.98964525	0.792787031	0.503121177	0.501245114	0.630336334	0.490239012
TCGA-D5-6529-01A-11R-1774-07	mHigh	0.690235353	0.552584729	0.495693534	0.524410479	0.701864097	0.831218553	0.636918104	0.984856565	0.849180961	0.503044769	0.581135643	0.6928398	0.509692678
TCGA-A6-A566-01A-11R-A28H-07	mHigh	0.7069581	0.534004116	0.484123069	0.524995293	0.846692914	0.816023269	0.521321352	0.980717829	0.82782449	0.527276977	0.525790813	0.652480652	0.582752063
TCGA-AA-3950-01A-02R-1022-07	mHigh	0.728558258	0.54760268	0.519862739	0.525416769	0.87537085	0.862218897	0.673201129	0.992236759	0.830945948	0.526606347	0.524809679	0.631449023	0.512963886
TCGA-CM-4744-01A-01R-A32Z-07	Low	0.624244836	0.593139395	0.454865608	0.525653525	0.823215859	0.823140277	0.690553272	0.99548639	0.789615023	0.494594838	0.496556538	0.61210895	0.445741379
TCGA-AA-3980-01A-02R-1022-07	Low	0.691398724	0.490558572	0.482950418	0.527577191	0.845120588	0.823256119	0.686485693	0.995288078	0.797246026	0.552037114	0.529731685	0.64780704	0.518013794
TCGA-AA-3553-01A-01R-0821-07	Low	0.617567744	0.556197257	0.488598733	0.527789847	0.812287831	0.831818033	0.660386643	0.990187151	0.807623372	0.47369671	0.545689719	0.65328326	0.523024036
TCGA-AD-5900-01A-11R-1653-07	Low	0.681200313	0.566978701	0.470905897	0.529459199	0.834996151	0.774577773	0.701789865	0.991952167	0.82419103	0.524436587	0.505724304	0.755904869	0.547566259
TCGA-AA-A00E-01A-01R-A002-07	mHigh	0.683195216	0.514773823	0.489742983	0.530284109	0.814498195	0.858284998	0.695790247	0.995009038	0.787494691	0.50828386	0.517952093	0.676594248	0.458703818
TCGA-F4-6807-01A-11R-1839-07	Low	0.691957976	0.535345424	0.484395603	0.530545924	0.796065808	0.834039915	0.656504809	0.991973987	0.842103426	0.516991471	0.556535959	0.6751566	0.577597358
TCGA-A6-2684-01A-01R-1410-07	mHigh	0.6748387	0.535527922	0.496388261	0.530654274	0.653812328	0.889978756	0.563832211	0.992180066	0.820916072	0.477866427	0.551028091	0.648408815	0.573632401
TCGA-AA-A00D-01A-01R-A002-07	Low	0.696675488	0.517338002	0.4785387	0.531985664	0.895442645	0.890564683	0.71710899	0.996206472	0.811623601	0.559933971	0.578419754	0.702054685	0.49942155
TCGA-AA-3532-01A-01R-0821-07	Low	0.71749723	0.527229983	0.495279239	0.534096029	0.750448085	0.8990701	0.662902928	0.996690452	0.818466298	0.517052195	0.558517029	0.676124799	0.458271687
TCGA-AZ-4615-01A-01R-1410-07	Low	0.712021353	0.554731128	0.452440137	0.535498037	0.895179199	0.871205327	0.702189703	0.994866599	0.861846501	0.542458925	0.515474053	0.808228011	0.401732393
TCGA-CA-6717-01A-11R-1839-07	mHigh	0.673078924	0.564961404	0.482999991	0.535810024	0.752788748	0.840834943	0.660225447	0.961071479	0.793582793	0.533861946	0.551686001	0.580876891	0.631642446
TCGA-5M-AAT6-01A-11R-A41B-07	mHigh	0.741640919	0.521110947	0.475339688	0.536290813	0.82036049	0.855088117	0.719634635	0.995260132	0.82971462	0.57856378	0.549832902	0.691532694	0.570714504
TCGA-CK-4951-01A-01R-1410-07	Low	0.715176193	0.534748185	0.484967722	0.536379238	0.848144064	0.846433895	0.662670398	0.994371464	0.855557553	0.526387925	0.520339094	0.806225856	0.440283226
TCGA-D5-6530-01A-11R-1723-07	mHigh	0.722127249	0.535383752	0.485396579	0.53701009	0.887923684	0.774045848	0.700234902	0.991047184	0.847018427	0.572519176	0.505382031	0.762177407	0.442271109
TCGA-A6-2679-01A-02R-1410-07	Low	0.654429684	0.589827549	0.506306066	0.539141017	0.830849693	0.829572144	0.594954535	0.985748533	0.782090947	0.42251271	0.594494345	0.660914764	0.482398184
TCGA-AZ-4323-01A-21R-1839-07	mHigh	0.553423351	0.499565943	0.438731925	0.539585196	0.786009471	0.841418154	0.626949373	0.971994107	0.760919934	0.545820927	0.655979249	0.608077822	0.592239942
TCGA-AZ-6601-01A-11R-1774-07	mHigh	0.712129645	0.556657335	0.465528382	0.54034569	0.830413547	0.803391179	0.718720547	0.992818143	0.826770669	0.531801357	0.551616207	0.678196486	0.531692782
TCGA-AA-3986-01A-02R-1022-07	Low	0.669925586	0.498460725	0.506717774	0.542611228	0.752568287	0.853678127	0.695157301	0.989261613	0.813590384	0.523264314	0.601515967	0.616066893	0.523088555
TCGA-G4-6625-01A-21R-1774-07	Low	0.722191548	0.515692763	0.490270511	0.544077416	0.81534307	0.858272782	0.730052708	0.99723003	0.813460395	0.565374205	0.600668802	0.652732901	0.578712582
TCGA-A6-2676-01A-01R-0826-07	Low	0.734257959	0.495057586	0.48334782	0.544190155	0.92667577	0.910604434	0.711853791	0.998200533	0.784762466	0.562727847	0.504444198	0.652522939	0.500190059
TCGA-A6-6781-01A-22R-1928-07	mHigh	0.717971426	0.540871364	0.483588463	0.544790639	0.880047396	0.876448104	0.671102588	0.988413808	0.817684423	0.524559862	0.526759395	0.701050689	0.552177909
TCGA-CM-6162-01A-11R-1653-07	mHigh	0.760704309	0.551923854	0.514247608	0.545339541	0.786305014	0.857241086	0.653938012	0.99285271	0.840525998	0.555602396	0.533431417	0.634280801	0.589338199
TCGA-CM-6169-01A-11R-1653-07	mHigh	0.725782553	0.581712716	0.49887644	0.549778474	0.818282772	0.862639525	0.666494486	0.992942049	0.847577014	0.541571808	0.562518345	0.691517249	0.568613328
TCGA-A6-2672-01A-01R-0826-07	mHigh	0.746975394	0.545100414	0.495199027	0.553974152	0.897284022	0.873135685	0.712134879	0.998148158	0.817507881	0.568317008	0.569206759	0.75690993	0.501337479
TCGA-A6-6654-01A-21R-1839-07	mHigh	0.755198556	0.562848606	0.504523505	0.554840758	0.78496368	0.843239996	0.672242978	0.989122934	0.856814133	0.588590425	0.578123453	0.749654493	0.572724509
TCGA-AD-6964-01A-11R-1928-07	mHigh	0.740502397	0.523731253	0.464988967	0.556148949	0.886961592	0.876724362	0.713697341	0.99305773	0.82955439	0.569101339	0.600766899	0.687672647	0.545287494
TCGA-A6-6138-01A-11R-1774-07	Low	0.742640124	0.551557027	0.517321295	0.2745341	0.847355869	0.870671882	0.726338409	0.999881876	0.830217069	0.585752632	0.573692642	0.695456668	0.539218549
TCGA-CA-6718-01A-11R-1839-07	mHigh	0.792754732	0.546443356	0.476708276	0.55706541	0.942481875	0.903445303	0.740832865	1	0.83912433	0.617310487	0.542754984	0.782986011	0.540442734
TCGA-AA-3866-01A-01R-1022-07	Low	0.750564726	0.543628996	0.508530871	0.5575592	0.750528777	0.890044931	0.691749462	0.99642971	0.828567816	0.557606608	0.579911879	0.664050139	0.563773357
TCGA-AA-A01R-01A-21R-A083-07	mHigh	0.688414377	0.568674135	0.462194804	0.558126738	0.858596541	0.887858405	0.697415161	0.995667062	0.809274631	0.562949748	0.602408249	0.753023675	0.436481517
TCGA-AA-3966-01A-01R-1113-07	Low	0.757352777	0.576800066	0.523689729	0.558766535	0.870782583	0.851513801	0.679038161	0.978246931	0.805712757	0.556380567	0.56734037	0.651598891	0.549183198
TCGA-CK-5916-01A-11R-1653-07	mHigh	0.732661323	0.571768009	0.475885401	0.562610107	0.935642951	0.850359117	0.717632395	0.98447604	0.810458238	0.596245654	0.548019741	0.669228139	0.612821607
TCGA-A6-2686-01A-01R-A32Z-07	Low	0.737580244	0.564064657	0.49523319	0.126346741	0.89848558	0.838646006	0.742361634	0.982031161	0.804821687	0.593531866	0.588024228	0.654144723	0.54783102
TCGA-AA-3544-01A-01R-1873-07	Low	0.706858463	0.548973922	0.517817648	0.191756222	0.856200881	0.88938539	0.68051221	0.990538071	0.828247669	0.549054585	0.577231669	0.731444319	0.533028779
TCGA-F4-6570-01A-11R-1774-07	mHigh	0.739433316	0.559892605	0.468111377	0.567379574	0.895623655	0.865182019	0.687691618	0.996771265	0.807032006	0.591786366	0.570133222	0.654675597	0.530628541
TCGA-AA-3543-01A-01R-0826-07	mHigh	0.728046167	0.511597705	0.493865764	0.56754672	0.866900388	0.847951387	0.725994231	0.993643657	0.843069309	0.573949353	0.56189133	0.762096027	0.484968143
TCGA-A6-3809-01A-01R-1022-07	mHigh	0.717900466	0.541705081	0.512370036	0.568150201	0.86990709	0.851370539	0.738099015	0.99414518	0.819551671	0.575751305	0.548953336	0.634449152	0.482658083
TCGA-G4-6628-01A-11R-1839-07	mHigh	0.749436504	0.546935245	0.487969604	0.57095563	0.939472865	0.887542811	0.758247751	0.994606049	0.837491653	0.620107578	0.580139003	0.77230683	0.572703107
TCGA-AA-3815-01A-01R-1022-07	Low	0.766256475	0.521015657	0.498122641	0.19912138	0.914398269	0.833757892	0.734375405	0.993566404	0.82730606	0.609967763	0.581650774	0.752653341	0.506597124
TCGA-A6-6780-01A-11R-1839-07	Low	0.78736967	0.542885385	0.463688808	0.22060794	0.913432718	0.902267	0.74774562	0.995287287	0.828573004	0.625251669	0.578569031	0.668731387	0.402063094
TCGA-AA-A01P-01A-21R-A083-07	mHigh	0.76312516	0.566184435	0.48792839	0.57819371	0.872307969	0.902131966	0.762809027	0.996650714	0.847878748	0.603341938	0.590157186	0.792711596	0.56456947
TCGA-AA-3715-01A-01R-0905-07	mHigh	0.78851177	0.579842996	0.53926054	0.579401325	0.896699345	0.874102735	0.700137329	0.997255007	0.825586291	0.582061146	0.579368139	0.712263505	0.562514366
TCGA-AA-A02R-01A-01R-A00A-07	mHigh	0.753441409	0.564642895	0.491970528	0.582004747	0.886523986	0.897593615	0.74044067	0.998502299	0.844614051	0.61336821	0.587850651	0.814467285	0.519644839
TCGA-D5-6534-01A-21R-1928-07	mHigh	0.749952505	0.619979361	0.512850441	0.58228126	0.77051271	0.893865934	0.662083822	0.992408359	0.837871609	0.608906255	0.628468799	0.692543966	0.639017356
TCGA-AA-3949-01A-01R-1022-07	Low	0.824941916	0.55100151	0.540572709	0.263651324	0.944241031	0.887384031	0.768649846	0.996299409	0.837936683	0.634457614	0.57587385	0.732353333	0.498749616
TCGA-AA-3710-01A-01R-1022-07	Low	0.77764446	0.617368633	0.535274232	0.274526838	0.914560921	0.906671975	0.7588489	0.997399523	0.868017403	0.628023306	0.584306663	0.791316579	0.527895139
TCGA-F4-6703-01A-11R-1839-07	mHigh	0.818277845	0.611475525	0.541133517	0.612333853	0.909862474	0.817909638	0.742325339	0.994304954	0.85730304	0.633067317	0.617756523	0.727767739	0.609259341
TCGA-AA-A00R-01A-01R-A002-07	mHigh	0.729321607	0.582988266	0.50155359	0.613708826	0.956436373	0.814028251	0.80212273	0.994654375	0.769920382	0.667049688	0.622519629	0.678793608	0.448240559
TCGA-D5-6928-01A-11R-1928-07	mHigh	0.831618566	0.641576547	0.513799496	0.656167225	0.965320427	0.859711355	0.830077664	0.998857545	0.852402042	0.720251909	0.682013781	0.772754929	0.575891739
