# Supplementary material for: Exploiting branched-chain amino acid metabolism and NOTCH3 expression to predict and target colorectal cancer progression
Source: Front Immunol. 2024 Sep 2;15:1430352. doi: 10.3389/fimmu.2024.1430352 (PMC11402679; doi:10.3389/fimmu.2024.1430352)
Supplement: Supplementary file 9 [file DataSheet5.zip › Figure 4 and S3-Raw data/Data.txt]

 I want to clarify that the analysis was conducted using data aggregated and processed by various online platforms（https://www.xiantaozi.com/?t=null）, which provided synthesized outputs rather than raw datasets.  
