# Supplementary material for: Exploiting branched-chain amino acid metabolism and NOTCH3 expression to predict and target colorectal cancer progression
Source: Front Immunol. 2024 Sep 2;15:1430352. doi: 10.3389/fimmu.2024.1430352 (PMC11402679; doi:10.3389/fimmu.2024.1430352)
Supplement: Supplementary file 10 [file DataSheet6.zip]

Archive with 9 entries (8 files):
- Figure S1-Raw data/
- Figure S1-Raw data/IMvigor.Response.txt
- Figure S1-Raw data/IMvigor.time.txt
- Figure S1-Raw data/LassoRisk.txt
- Figure S1-Raw data/TMB.txt
- Figure S1-Raw data/maftools.R
- Figure S1-Raw data/risk.IMvigor.txt
- Figure S1-Raw data/scoreTMB.R
- Figure S1-Raw data/tmbSur.R
