# Supplementary material for: Exploiting branched-chain amino acid metabolism and NOTCH3 expression to predict and target colorectal cancer progression
Source: Front Immunol. 2024 Sep 2;15:1430352. doi: 10.3389/fimmu.2024.1430352 (PMC11402679; doi:10.3389/fimmu.2024.1430352)
Supplement: Supplementary file 10 [file DataSheet6.zip › Figure S1-Raw data/IMvigor.time.txt]

id	os	censOS
SAMdab9ca8fb5de	0.197125257	0
SAMaf7578d55754	0.229979466	1
SAM95c70496ffb5	0.361396304	1
SAMa0ca029b7afd	0.361396304	1
SAM698d8d76b934	0.427104723	1
SAM8e43e9caf307	0.492813142	1
SAM99b1f6a9534e	0.492813142	1
SAM59b825252c0d	0.525667351	1
SAMabc151b01ea3	0.558521561	1
SAMbf91f27e7f9b	0.59137577	1
SAM85e41e7f33f9	0.624229979	1
SAM714285adf612	0.624229979	1
SAM5fc9ae0aed1f	0.624229979	1
SAM4918c524b83a	0.624229979	0
SAM04c589eb3fb3	0.689938398	0
SAM3f446449bf81	0.755646817	1
SAM3f2033c90438	0.821355236	1
SAM9eebdef2858a	0.821355236	1
SAMc97f35a29d16	0.821355236	0
SAMbd8ee73983b8	0.854209446	1
SAMe41b1e773582	0.854209446	1
SAMd0e47be700b0	0.887063655	1
SAMa90d73f8d891	1.018480493	1
SAM4edbe45817b3	1.051334702	1
SAM4501e41e4751	1.117043121	1
SAM31291c256373	1.149897331	1
SAM0a0f2bac4b20	1.18275154	1
SAM5ffd7e4cd794	1.215605749	1
SAM3779e979db6b	1.314168378	1
SAM4305ab968b90	1.412731006	1
SAM9d2494119c05	1.445585216	1
SAM1f3c93814cb9	1.445585216	1
SAM18039827e1b9	1.478439425	1
SAMf2ce197162ce	1.577002053	1
SAMcee0fa8c05b4	1.675564682	1
SAM7fb7a13c096b	1.675564682	1
SAMd215b503f99a	1.708418891	0
SAM7ee2b6e4d6b3	1.708418891	1
SAM59289ca42c99	1.708418891	1
SAMa1871f491b02	1.741273101	1
SAM73b653ae20d1	1.80698152	1
SAM7a9093b9c7e9	1.80698152	1
SAMc6eff056c89a	1.80698152	1
SAM2de7cffb5f72	1.839835729	1
SAM491e341d5a82	1.872689938	1
SAM00b9e5c52da9	1.905544148	1
SAMd1bd63734394	1.938398357	1
SAMfddc359e862b	1.938398357	1
SAM2dc578e0165f	1.971252567	1
SAMe7e4f7c076a7	1.971252567	1
SAM9448d858692c	2.036960986	1
SAMd98bac0a070f	2.069815195	1
SAM4b0175e8db6e	2.069815195	1
SAMe07c4560772d	2.102669405	0
SAMf3a9bce50099	2.102669405	0
SAM978a587b207e	2.102669405	1
SAM3894ac3956a5	2.102669405	0
SAM1ab1b28d9f2b	2.102669405	1
SAM81b71522417a	2.135523614	1
SAM943df5cf15df	2.135523614	1
SAMaff272833538	2.135523614	1
SAM563d6233dfa2	2.135523614	1
SAM7aa01fc49a80	2.135523614	1
SAMe3210d3632b4	2.168377823	1
SAMd86389d0d768	2.201232033	1
SAM23095936e611	2.234086242	1
SAM0bdb3428bd13	2.234086242	1
SAM957378bd907f	2.234086242	1
SAM187e056d6a2a	2.299794661	1
SAMdad5c29dc105	2.431211499	1
SAMff41c4e8c08f	2.464065708	1
SAM032c642382a7	2.496919918	1
SAMcb132b0cdd2c	2.529774127	1
SAMbcb07ba81cee	2.529774127	1
SAM2624229effe8	2.562628337	1
SAM29da928587ad	2.595482546	1
SAM0a7c2091dd56	2.628336756	1
SAMaabf4afe4213	2.628336756	1
SAM7893196e0e89	2.661190965	1
SAMb8f13a0525a6	2.694045175	1
SAM17c45bf16bb6	2.694045175	1
SAMbe83eae4026e	2.726899384	1
SAMb963dda93cfd	2.759753593	1
SAM87a8e18eb45b	2.759753593	1
SAM8a42c0d59187	2.825462012	1
SAM7746b76437e6	2.825462012	1
SAM0d855cff64e6	2.858316222	1
SAM675a12a09c15	2.891170431	1
SAM9b9d48b0b02c	2.891170431	1
SAMbe25e2c88f3e	2.924024641	1
SAMcc4675f394a1	3.121149897	1
SAMe7bf6c015192	3.121149897	1
SAMeb29625f76a5	3.121149897	1
SAMf82bbdc267c8	3.121149897	1
SAMb4c7a001537d	3.186858316	1
SAMee3844cc0b9f	3.219712526	1
SAMae02629a97f7	3.252566735	1
SAMba7176afe070	3.449691992	0
SAM5d989c86255e	3.449691992	1
SAM45c8e6412c66	3.482546201	1
SAM1f83ebd6be9b	3.515400411	1
SAM36851bc8b9ae	3.54825462	1
SAMa424c75831b4	3.54825462	1
SAM99a46b9eec27	3.613963039	1
SAMd135d5867fe3	3.613963039	1
SAM8e469834acc1	3.712525667	1
SAM59fda9035d1d	3.745379877	1
SAM5b57e47fdcb3	3.843942505	1
SAM468a9e1dc821	3.876796715	1
SAMb15ad09d6e24	3.876796715	1
SAM7829a341b9f3	3.876796715	1
SAMdee1011782cd	3.909650924	1
SAM63b2189c36d7	3.975359343	1
SAMe0c49ea0df5d	4.13963039	1
SAMbcbc7957c264	4.1724846	1
SAM110501d0eedb	4.271047228	1
SAM54e58f1b0230	4.369609856	1
SAMb2e4a082541a	4.369609856	1
SAMf20b827dca51	4.369609856	1
SAM8e8ef2368dfa	4.501026694	1
SAM0571f17f4045	4.533880903	1
SAM7f0d9cc7f001	4.632443532	1
SAM5a2347c0498a	4.895277207	1
SAM9681450bbc90	4.960985626	1
SAMae4da274eded	4.993839836	1
SAM3cb94b0d5297	5.059548255	1
SAMa913c6139ec8	5.125256674	1
SAMd4c0837b0997	5.388090349	1
SAM166a419a4e5a	5.388090349	1
SAM26104d5adc89	5.388090349	1
SAM1a87df750b9d	5.388090349	1
SAMe9ae8beb82fa	5.486652977	1
SAM1ac4e3dee297	5.519507187	1
SAMaf42c1541269	5.519507187	0
SAMc692536a795a	5.650924025	1
SAM9a2cf3c06fb3	5.650924025	1
SAM5cc2d9036053	5.683778234	1
SAM23aa15d4a0b0	5.716632444	1
SAM85f0a3ac1c45	5.848049281	1
SAM1c0ecfb3eb63	5.848049281	1
SAM961d04c42bd9	5.880903491	1
SAM5234688806a7	5.880903491	1
SAM6cbc10abddb0	5.94661191	1
SAM6792d6e98068	6.012320329	1
SAMe5bc41772bc9	6.110882957	1
SAMdcae54fcd7fa	6.242299795	1
SAM6780ed436b55	6.242299795	1
SAMce39dd79b441	6.275154004	1
SAMf28c01545593	6.406570842	1
SAM09c84ec0cf34	6.50513347	1
SAM0ce9c983b20f	6.603696099	1
SAM557dde1b9f3e	6.702258727	1
SAM553c3c35b847	6.702258727	1
SAMbfdffb97c446	6.702258727	1
SAM5e3bae090b8c	6.735112936	1
SAM9410b866974a	6.735112936	1
SAM63405b04ab2d	6.800821355	1
SAM18bc1078bc15	6.899383984	1
SAM3e8baff50d7a	6.965092402	1
SAM3785587846ce	7.063655031	1
SAMa321770ac31c	7.063655031	0
SAM5c139c5c1c4f	7.227926078	1
SAMdf3e42c8672a	7.326488706	1
SAM12502d970c10	7.392197125	1
SAM49f9b2e57aa5	7.457905544	1
SAM9cafb905b36a	7.622176591	1
SAM2e7aa8fa0ab3	7.72073922	1
SAMd2492b2a31bb	7.852156057	1
SAM2f228939632f	7.885010267	1
SAMe7bcab05402e	7.917864476	1
SAM52e3fa3ad574	7.950718686	1
SAM9539a4f19ebc	7.950718686	1
SAM2070b416069c	8.016427105	1
SAMc57eadb2d82b	8.016427105	1
SAM297c0301e861	8.082135524	1
SAMeff2ce356ccb	8.082135524	1
SAM65afda25b920	8.082135524	1
SAM7c67b05aa109	8.246406571	1
SAM31f41dd0d6ca	8.27926078	1
SAM3ee5dcd894f0	8.706365503	1
SAM025b45c27e05	8.772073922	1
SAM9aa6a095a9d6	8.837782341	1
SAM9725303dce0c	8.90349076	0
SAM18be5b395318	9.002053388	1
SAMfd947610629d	9.034907598	1
SAM28e6031ac18b	9.232032854	1
SAM30b5c6c54cf7	9.264887064	1
SAMc0da5d48686d	9.49486653	1
SAMc0ef41aa6c8b	9.560574949	1
SAMe56c96c51190	9.757700205	1
SAM49d48750e294	9.856262834	1
SAM19fec8f3b3bd	9.889117043	1
SAMef0e3d2415fd	10.11909651	1
SAM2dc3f04e45e9	10.18480493	1
SAM7bff231634e9	10.25051335	1
SAMf2aae1443f67	10.34907598	1
SAM0f956e757453	10.41478439	1
SAMd636e3461955	10.48049281	1
SAM2bba8cb35e48	10.48049281	1
SAMb0d11db9aa79	10.54620123	1
SAMa1e62d323e1d	10.57905544	1
SAM7114d99032ec	10.84188912	1
SAM181b638b8248	10.87474333	1
SAM5d1dfd5207f5	10.90759754	1
SAMe97af0feefdf	11.10472279	1
SAM2c9586161ce6	11.26899384	1
SAM753d4bb52dbe	11.36755647	1
SAMb2f1d0e54ece	11.40041068	1
SAM30cf07d4874f	11.66324435	1
SAM75142fcab9df	11.92607803	1
SAM1e9c4d1d39ae	12.41889117	1
SAM7d2dfba6cd84	12.71457906	1
SAM97a00e0929fb	12.71457906	0
SAM8533e5e261d6	12.81314168	1
SAMba1a34b5a060	12.84599589	1
SAM568ce160abd9	12.84599589	1
SAM07a93a28f801	12.84599589	0
SAMc0d625a50eb8	13.27310062	1
SAM4b7ea015fd9e	13.27310062	1
SAMab8052a03398	13.30595483	1
SAM94859b440b1d	13.33880903	1
SAMb8101c538753	13.40451745	1
SAMe3d4266775a9	13.99589322	0
SAM76a431ba6ce1	14.12731006	1
SAMda4d892fddc8	14.12731006	0
SAMbc8dc3a7b54e	14.75154004	1
SAM75f12d1a55fc	14.75154004	0
SAM80c6183220e6	14.75154004	0
SAMad83c9c53537	14.98151951	0
SAM2b672f4336c7	15.3100616	1
SAMe94c30c30616	15.37577002	1
SAM9e11ec6bea80	15.40862423	1
SAM9306c5c92444	15.44147844	0
SAMffa5c7cad0e5	15.54004107	1
SAM61baf919bb01	15.60574949	1
SAM0257bbbbd388	15.6386037	1
SAM3b1066e5801b	15.6386037	0
SAM8b4b8b0f9e73	15.67145791	0
SAM4caabd64e7fd	15.70431211	0
SAMdb3f50c9129c	15.80287474	1
SAM5cfa1699bdb7	15.83572895	0
SAM18b9351e265a	15.86858316	1
SAM3a1c9632ff7b	16.03285421	0
SAMcf018fee2acd	16.22997947	1
SAM6964a6d7b967	16.26283368	1
SAM18a4dabbc557	16.45995893	1
SAM9daccafc18db	16.45995893	0
SAM58e7832f4e7d	16.45995893	0
SAM1f66db567eb5	16.59137577	0
SAM6157c8f38b72	16.59137577	0
SAM572f19794c96	16.82135524	0
SAM1abf01dd4544	16.85420945	0
SAM91c47b054ffb	17.01848049	1
SAM5fe7a81a39dd	17.08418891	1
SAM31d9176e11fb	17.11704312	0
SAMcc7a42d87e9c	17.21560575	0
SAM3e04eb914f3d	17.28131417	0
SAM822b226466a1	17.28131417	0
SAMa535fcdf18a0	17.28131417	0
SAM548551ef782c	17.28131417	0
SAM59f392864f5d	17.77412731	1
SAM39eb94fa504d	17.90554415	1
SAM415f36ad349e	17.97125257	1
SAM7edacb3deb65	18.00410678	0
SAMd5ab7fbfab4e	18.1026694	0
SAM34430ef08e5b	18.16837782	0
SAM5767dd75d142	18.16837782	0
SAM6ff654a20f98	18.56262834	0
SAM1bcc62d8290c	18.62833676	0
SAMe9475f77504b	18.66119097	0
SAM47fc46c3d6be	18.72689938	0
SAM727c0e92a2a7	18.72689938	0
SAM27299aed7681	18.85831622	0
SAMe50d15fde368	18.89117043	0
SAM9fb814c22bdb	19.1211499	1
SAM7538ad9ff524	19.1211499	0
SAM3330c03fdf00	19.18685832	0
SAM6dd7ad1d797d	19.28542094	1
SAM6f2a102a99df	19.28542094	0
SAM6662f5181f87	19.28542094	0
SAM203dcf14f927	19.35112936	0
SAM771445e92421	19.41683778	0
SAMb15ac6e4c4ef	20.00821355	0
SAMd43f8933066b	20.00821355	0
SAM4581bac493af	20.04106776	0
SAM065890737112	20.07392197	0
SAMb470eb8f04be	20.07392197	0
SAMcabb6d58ff55	20.27104723	0
SAMd7d57ee3a863	20.27104723	0
SAM52500cabdd36	20.46817248	0
SAM2eb07dedf07f	20.50102669	0
SAMaaf505c36f93	20.56673511	0
SAM8a1b0e02ee42	20.56673511	0
SAMfed609955db9	20.56673511	0
SAM6083aac8db99	20.63244353	0
SAMbda79f955628	20.63244353	0
SAMeb587a68006b	20.69815195	0
SAM25510f300d79	20.69815195	0
SAMbf1a3ae828e6	20.73100616	0
SAMc2a1820d4e6b	20.73100616	0
SAM8f2275c36e8c	20.73100616	0
SAMc919aebc7fdd	20.73100616	0
SAM1c8b086175ca	20.76386037	1
SAMd3bd67996035	20.82956879	0
SAMaec7380f9ab0	20.862423	0
SAMb8070b7937e7	21.02669405	1
SAMe1eb5d988760	21.05954825	0
SAMae1690469964	21.15811088	1
SAMd697ba701077	21.15811088	1
SAM716f54e468f4	21.19096509	0
SAM7d7c54623618	21.2238193	0
SAM73663ee4a96e	21.25667351	0
SAM1dda30f1c5be	21.25667351	0
SAM075e037d95bc	21.32238193	0
SAM560f23d6a3ad	21.38809035	0
SAM61b9d4d84c64	21.38809035	0
SAM14df63a65411	21.42094456	0
SAM14938611a2d3	21.42094456	0
SAM3b15b4c6311d	21.45379877	0
SAMd35318127278	21.58521561	0
SAM28687037e4ff	21.58521561	0
SAMeaa477a5384b	21.58521561	0
SAMc1251c7bfee2	21.61806982	0
SAM7b40007f4aa4	21.65092402	0
SAMa9ca8536d2b1	21.84804928	0
SAM670649e105b5	22.07802875	0
SAM6d2ae0c39b96	22.11088296	0
SAMe712352fb82a	22.11088296	0
SAM08cce2fa88f2	22.11088296	0
SAM2e9ac0b1b250	22.14373717	0
SAM2570ff4aae6e	22.37371663	0
SAMb3c02294aba7	22.40657084	0
SAM62fb1388c871	22.50513347	0
SAMfb7aec7cb0e2	22.53798768	0
SAMb419a8fcbfcd	22.73511294	0
SAM1fa6bcb7fc48	22.73511294	0
SAM7fb6987514a4	22.83367556	0
SAMd3601288319e	23.12936345	0
SAM8884fe446d20	23.16221766	0
SAM6cb230f208a8	23.22792608	0
SAM0684af734db1	23.26078029	0
SAMb0a83e5fbde9	23.32648871	0
SAM681e4bf7cf85	23.39219713	0
SAMd027124354ce	23.52361396	0
SAM36d87392593b	23.68788501	0
SAM36a9225b0222	23.81930185	0
SAMc1b27bc16435	24.18069815	0
SAMf275eb859a39	24.47638604	0
