# Supplementary material for: Exploiting branched-chain amino acid metabolism and NOTCH3 expression to predict and target colorectal cancer progression
Source: Front Immunol. 2024 Sep 2;15:1430352. doi: 10.3389/fimmu.2024.1430352 (PMC11402679; doi:10.3389/fimmu.2024.1430352)
Supplement: Supplementary file 10 [file DataSheet6.zip › Figure S1-Raw data/LassoRisk.txt]

id	futime	fustat	m6Ascore	sampleType	group
TCGA-AA-3560	1.665753425	0	0.314675598	TCGA	Low
TCGA-G4-6317	3	0	0.398506471	TCGA	Low
TCGA-AA-3542	1.082191781	0	0.400776623	TCGA	Low
TCGA-G4-6307	4.58630137	0	0.503688722	TCGA	Low
TCGA-AA-3941	2	0	0.507476482	TCGA	Low
TCGA-CM-5341	2.421917808	0	0.509529049	TCGA	Low
TCGA-G4-6321	1.84109589	0	0.51540109	TCGA	Low
TCGA-AA-3502	2.917808219	0	0.515494234	TCGA	Low
TCGA-AA-A01T	2.753424658	0	0.587438999	TCGA	Low
TCGA-G4-6293	11.09863014	0	0.602713588	TCGA	Low
TCGA-AA-3851	2.756164384	0	0.625439479	TCGA	Low
TCGA-CM-5864	1.252054795	0	0.630960873	TCGA	Low
TCGA-DM-A1HA	7.123287671	0	0.632257614	TCGA	Low
TCGA-A6-6780	1.676712329	0	0.636114111	TCGA	Low
TCGA-AZ-5403	5.232876712	1	0.652687075	TCGA	Low
TCGA-AY-A54L	1.438356164	0	0.656094411	TCGA	Low
TCGA-DM-A0X9	9.975342466	0	0.662031292	TCGA	Low
TCGA-AA-3854	3.002739726	0	0.664860673	TCGA	Low
TCGA-AA-3979	2	0	0.680340078	TCGA	Low
TCGA-AA-3495	3.087671233	0	0.681202001	TCGA	Low
TCGA-AD-6888	1.293150685	1	0.687742054	TCGA	Low
TCGA-CK-5912	4.090410959	1	0.6928846	TCGA	Low
TCGA-AA-3548	2.832876712	0	0.699466669	TCGA	Low
TCGA-A6-5656	2.742465753	0	0.720544262	TCGA	Low
TCGA-RU-A8FL	3.224657534	0	0.723213973	TCGA	Low
TCGA-AA-A024	3.254794521	1	0.73033737	TCGA	Low
TCGA-DM-A1D0	10.88767123	0	0.730550117	TCGA	Low
TCGA-G4-6586	2.983561644	0	0.736725093	TCGA	Low
TCGA-AA-3556	1.917808219	0	0.737170685	TCGA	Low
TCGA-A6-A5ZU	0.802739726	0	0.737240859	TCGA	Low
TCGA-AA-3524	3.002739726	0	0.738143045	TCGA	Low
TCGA-AY-A71X	1.610958904	0	0.742959855	TCGA	Low
TCGA-AA-3982	2.252054795	0	0.749714034	TCGA	Low
TCGA-DM-A1D9	11.69863014	0	0.750965026	TCGA	Low
TCGA-AA-3947	2.750684932	0	0.753282919	TCGA	Low
TCGA-G4-6294	2.350684932	1	0.754848164	TCGA	Low
TCGA-CM-4752	1.084931507	0	0.757517564	TCGA	Low
TCGA-A6-5659	2.536986301	0	0.76814721	TCGA	Low
TCGA-A6-4107	2.704109589	0	0.772487513	TCGA	Low
TCGA-G4-6306	3.723287671	0	0.777084851	TCGA	Low
TCGA-AA-3975	2.838356164	0	0.779091783	TCGA	Low
TCGA-AA-3549	1.750684932	0	0.779536321	TCGA	Low
TCGA-AA-3846	1.419178082	0	0.780352717	TCGA	Low
TCGA-CM-6675	1.087671233	0	0.790543925	TCGA	Low
TCGA-CM-4744	1.668493151	0	0.795305329	TCGA	Low
TCGA-AA-3685	3.087671233	0	0.804217197	TCGA	Low
TCGA-A6-A567	5.153424658	1	0.811791071	TCGA	Low
TCGA-A6-6650	1.717808219	0	0.815668529	TCGA	Low
TCGA-A6-3807	2.887671233	0	0.820846453	TCGA	Low
TCGA-A6-6141	0.698630137	0	0.821578746	TCGA	Low
TCGA-D5-5538	4.550684932	1	0.823272104	TCGA	Low
TCGA-AA-3673	4.169863014	0	0.824050375	TCGA	Low
TCGA-DM-A28E	9.994520548	0	0.828549004	TCGA	Low
TCGA-AA-3519	0.756164384	0	0.829760139	TCGA	Low
TCGA-AA-3562	1.665753425	0	0.830848868	TCGA	Low
TCGA-AA-3555	2.495890411	0	0.834756574	TCGA	Low
TCGA-CM-5862	0.419178082	1	0.837358488	TCGA	Low
TCGA-AZ-4315	4.865753425	0	0.840457381	TCGA	Low
TCGA-CM-4748	2.169863014	0	0.841099364	TCGA	Low
TCGA-AA-3956	2.835616438	0	0.842977171	TCGA	Low
TCGA-AY-6386	1.484931507	0	0.844520654	TCGA	Low
TCGA-AA-A00D	1.583561644	0	0.848753589	TCGA	Low
TCGA-AA-3939	1.082191781	0	0.849793918	TCGA	Low
TCGA-AA-3971	1.339726027	0	0.850531682	TCGA	Low
TCGA-A6-2686	3.084931507	1	0.852114484	TCGA	Low
TCGA-CA-5256	1.038356164	0	0.853844379	TCGA	Low
TCGA-CA-5796	1.032876712	0	0.857612228	TCGA	Low
TCGA-AA-3862	2.504109589	0	0.858199781	TCGA	Low
TCGA-AD-6963	2.284931507	0	0.858975063	TCGA	Low
TCGA-AY-A8YK	1.569863014	0	0.860810061	TCGA	Low
TCGA-AA-3844	1.243835616	0	0.86372951	TCGA	Low
TCGA-DM-A28F	2.997260274	1	0.864885011	TCGA	Low
TCGA-AA-3679	1.252054795	0	0.86504328	TCGA	Low
TCGA-A6-5665	1.838356164	0	0.866585079	TCGA	Low
TCGA-AA-A01I	2.583561644	0	0.866649876	TCGA	Low
TCGA-QG-A5YX	2.747945205	0	0.870025439	TCGA	Low
TCGA-AA-3980	0.663013699	0	0.871652872	TCGA	Low
TCGA-A6-3810	3.043835616	0	0.872093609	TCGA	Low
TCGA-AZ-5407	7.350684932	0	0.873676867	TCGA	Low
TCGA-AA-3675	3.920547945	0	0.874706968	TCGA	Low
TCGA-T9-A92H	0.991780822	0	0.877766704	TCGA	Low
TCGA-AA-3522	3.087671233	0	0.880525072	TCGA	Low
TCGA-AA-3841	3.079452055	0	0.880993878	TCGA	Low
TCGA-G4-6625	7.649315068	0	0.889976872	TCGA	Low
TCGA-F4-6808	2.805479452	0	0.903992136	TCGA	Low
TCGA-AA-A00L	3.169863014	0	0.904668093	TCGA	Low
TCGA-AY-5543	2.750684932	0	0.905845797	TCGA	Low
TCGA-D5-6541	1.298630137	0	0.906461163	TCGA	Low
TCGA-AA-3955	1.747945205	0	0.914717676	TCGA	Low
TCGA-DM-A280	0.646575342	1	0.914744861	TCGA	Low
TCGA-CM-4746	3.084931507	0	0.918938399	TCGA	Low
TCGA-AA-3511	0.580821918	0	0.920655773	TCGA	Low
TCGA-AZ-4615	2.745205479	0	0.921517074	TCGA	Low
TCGA-AA-3861	2.504109589	0	0.923028816	TCGA	Low
TCGA-AA-3553	2	0	0.927183709	TCGA	Low
TCGA-AA-3869	2.252054795	1	0.932278966	TCGA	Low
TCGA-NH-A6GC	1.065753425	0	0.934486177	TCGA	Low
TCGA-DM-A28K	8.18630137	0	0.938473171	TCGA	Low
TCGA-AA-3842	3.084931507	0	0.941671116	TCGA	Low
TCGA-AA-A02Y	3.331506849	0	0.945602994	TCGA	Low
TCGA-AA-3688	1.583561644	0	0.951684161	TCGA	Low
TCGA-AA-3510	5.331506849	0	0.953731738	TCGA	Low
TCGA-AA-3506	4.835616438	0	0.955250736	TCGA	Low
TCGA-CM-4751	2.252054795	0	0.955479845	TCGA	Low
TCGA-D5-6537	0.4	1	0.957766639	TCGA	Low
TCGA-AA-A01F	2.668493151	0	0.960136532	TCGA	Low
TCGA-DM-A28M	7.931506849	0	0.967816035	TCGA	Low
TCGA-DM-A28H	9.756164384	0	0.969635748	TCGA	Low
TCGA-A6-5661	2.794520548	0	0.973189835	TCGA	Low
TCGA-A6-6140	2.010958904	0	0.97647886	TCGA	Low
TCGA-A6-3808	2.778082192	0	0.978018809	TCGA	Low
TCGA-G4-6310	5.301369863	0	0.980623397	TCGA	Low
TCGA-AA-3532	2.416438356	0	0.98225394	TCGA	Low
TCGA-AA-3710	2.249315068	0	0.982433498	TCGA	Low
TCGA-AA-3561	1.161643836	0	0.984863229	TCGA	Low
TCGA-AA-3994	2.252054795	0	0.985302711	TCGA	Low
TCGA-CM-5868	1.419178082	0	0.987277608	TCGA	Low
TCGA-CM-6677	0.923287671	0	0.992990172	TCGA	Low
TCGA-AA-3680	0.917808219	1	0.994797888	TCGA	Low
TCGA-AA-3966	0.167123288	0	0.997079792	TCGA	Low
TCGA-AA-3815	2.753424658	0	1.016574804	TCGA	Low
TCGA-AA-A010	2.915068493	0	1.018448775	TCGA	Low
TCGA-CM-4743	1.920547945	0	1.022469549	TCGA	Low
TCGA-AA-A02W	3.416438356	0	1.0246278	TCGA	Low
TCGA-D5-6532	1.520547945	0	1.028095402	TCGA	Low
TCGA-AZ-4308	9.106849315	0	1.029178972	TCGA	Low
TCGA-DM-A1D7	1.109589041	1	1.029740838	TCGA	Low
TCGA-4T-AA8H	1.054794521	0	1.031140863	TCGA	Low
TCGA-A6-5660	2.432876712	0	1.03138843	TCGA	Low
TCGA-A6-2683	1.380821918	1	1.032797615	TCGA	Low
TCGA-AA-3970	3.002739726	0	1.038874287	TCGA	Low
TCGA-A6-2682	1.161643836	1	1.03934137	TCGA	Low
TCGA-G4-6299	6.21369863	0	1.039800167	TCGA	Low
TCGA-DM-A1D4	7.728767123	1	1.041338518	TCGA	Low
TCGA-CA-5255	1.030136986	0	1.041370879	TCGA	Low
TCGA-F4-6807	3.58630137	0	1.042094912	TCGA	Low
TCGA-AA-3812	2.920547945	0	1.04332305	TCGA	Low
TCGA-AA-3660	6.506849315	0	1.043618792	TCGA	Low
TCGA-CM-4747	2.084931507	0	1.045421039	TCGA	Low
TCGA-AZ-4313	6.328767123	0	1.047014595	TCGA	Low
TCGA-CK-4951	5.846575342	1	1.047689517	TCGA	Low
TCGA-AA-A017	1.252054795	0	1.047908286	TCGA	Low
TCGA-3L-AA1B	1.301369863	0	1.048066776	TCGA	Low
TCGA-A6-2681	3.8	0	1.050397566	TCGA	Low
TCGA-AA-3977	2.084931507	0	1.053962155	TCGA	Low
TCGA-CM-6163	1.169863014	0	1.054171252	TCGA	Low
TCGA-AA-3877	2.583561644	0	1.055685308	TCGA	Low
TCGA-D5-6539	1.04109589	0	1.056538629	TCGA	Low
TCGA-AA-3866	1.419178082	0	1.061591537	TCGA	Low
TCGA-AA-3692	3	1	1.062913301	TCGA	Low
TCGA-DM-A1HB	11.30410959	0	1.065730253	TCGA	Low
TCGA-DM-A1D8	1.049315068	1	1.066105699	TCGA	Low
TCGA-CK-4950	7.120547945	0	1.066871922	TCGA	Low
TCGA-CM-6676	0.923287671	0	1.067168485	TCGA	Low
TCGA-CK-4948	12.33424658	0	1.06882189	TCGA	Low
TCGA-A6-6782	1.690410959	0	1.069605738	TCGA	Low
TCGA-AD-6895	2.090410959	0	1.070118464	TCGA	Low
TCGA-CM-5860	2.668493151	0	1.072565515	TCGA	Low
TCGA-D5-5541	4.660273973	0	1.073525609	TCGA	Low
TCGA-A6-6138	1.876712329	0	1.075326016	TCGA	Low
TCGA-AD-6965	2.205479452	0	1.076794639	TCGA	Low
TCGA-DM-A28C	6.780821918	1	1.076816761	TCGA	Low
TCGA-A6-2679	3.742465753	0	1.07802636	TCGA	Low
TCGA-AD-5900	1.01369863	0	1.079988989	TCGA	Low
TCGA-CM-6165	1.336986301	0	1.080688941	TCGA	Low
TCGA-AA-3681	0.498630137	0	1.081746225	TCGA	Low
TCGA-5M-AATE	3.287671233	0	1.08491607	TCGA	Low
TCGA-AA-3544	1.167123288	0	1.091331421	TCGA	Low
TCGA-CM-6678	0.917808219	0	1.098644944	TCGA	Low
TCGA-A6-2675	3.619178082	0	1.106304298	TCGA	Low
TCGA-AA-A01X	2.167123288	0	1.109250154	TCGA	Low
TCGA-AA-A00K	1.504109589	0	1.110660124	TCGA	Low
TCGA-AA-3655	5.084931507	0	1.117139399	TCGA	Low
TCGA-A6-2671	3.646575342	1	1.118337029	TCGA	Low
TCGA-AA-A029	4.331506849	0	1.119134654	TCGA	Low
TCGA-A6-2676	3.575342466	1	1.119782165	TCGA	Low
TCGA-AA-3697	7.087671233	0	1.119965471	TCGA	Low
TCGA-AA-3972	4.249315068	0	1.120966429	TCGA	Low
TCGA-AA-3855	2.671232877	0	1.121685521	TCGA	Low
TCGA-D5-6540	1.345205479	0	1.121838532	TCGA	Low
TCGA-A6-2677	2.02739726	1	1.123110045	TCGA	Low
TCGA-AA-3516	1.084931507	1	1.127657873	TCGA	Low
TCGA-AA-3538	2.167123288	0	1.128680801	TCGA	Low
TCGA-AD-6548	1.780821918	0	1.130600439	TCGA	Low
TCGA-AA-3833	1.328767123	0	1.130738095	TCGA	Low
TCGA-AA-3973	1.087671233	0	1.132560163	TCGA	Low
TCGA-DM-A0XF	3.183561644	1	1.132594293	TCGA	Low
TCGA-D5-5540	4.673972603	0	1.132722511	TCGA	Low
TCGA-AA-3867	2.002739726	0	1.133612874	TCGA	Low
TCGA-AU-3779	1.208219178	0	1.13432041	TCGA	Low
TCGA-D5-6929	1.117808219	0	1.134555227	TCGA	Low
TCGA-AA-3663	0.580821918	0	1.134942551	TCGA	Low
TCGA-CM-6164	2.419178082	0	1.138203083	TCGA	Low
TCGA-CM-5863	1.252054795	0	1.142064412	TCGA	Low
TCGA-A6-6142	2.090410959	0	1.142605199	TCGA	Low
TCGA-CM-5348	1.915068493	0	1.145912024	TCGA	Low
TCGA-AA-3949	2.167123288	0	1.148467283	TCGA	Low
TCGA-AA-3678	3.917808219	0	1.149094862	TCGA	Low
TCGA-DM-A282	11.59726027	0	1.149882023	TCGA	Low
TCGA-AA-3986	1.589041096	0	1.15092491	TCGA	Low
TCGA-AA-A00W	1.249315068	0	1.152001108	TCGA	Low
TCGA-D5-5539	1.632876712	0	1.153892544	TCGA	Low
TCGA-AA-A00Z	1.832876712	0	1.158034903	TCGA	Low
TCGA-F4-6856	2.942465753	0	1.158521279	TCGA	Low
TCGA-AA-3713	1.58630137	0	1.159072489	TCGA	Low
TCGA-CK-4947	1.463013699	0	1.160641138	TCGA	Low
TCGA-DM-A1DA	0.624657534	1	1.16087859	TCGA	Low
TCGA-G4-6297	6.865753425	0	1.162876581	TCGA	Low
TCGA-A6-6652	2.057534247	0	1.165084403	TCGA	Low
TCGA-A6-2684	3.087671233	0	1.167401895	TCGA	High
TCGA-AA-A00R	0.082191781	0	1.169920334	TCGA	High
TCGA-AA-3543	0.082191781	0	1.17431756	TCGA	High
TCGA-AZ-6606	0.978082192	1	1.175721348	TCGA	High
TCGA-AA-3520	2.002739726	0	1.175756253	TCGA	High
TCGA-AA-A01P	3.17260274	1	1.177361894	TCGA	High
TCGA-4N-A93T	0.4	0	1.183955729	TCGA	High
TCGA-AA-3662	0.504109589	0	1.192831759	TCGA	High
TCGA-AA-3875	1.504109589	0	1.196144476	TCGA	High
TCGA-AA-A01S	0.084931507	0	1.197060875	TCGA	High
TCGA-AA-3509	5.246575342	0	1.198851131	TCGA	High
TCGA-AA-3837	3.249315068	0	1.19894595	TCGA	High
TCGA-G4-6322	2.169863014	0	1.200595482	TCGA	High
TCGA-AA-3552	1.084931507	1	1.201520318	TCGA	High
TCGA-G4-6323	1.147945205	0	1.201869243	TCGA	High
TCGA-A6-2674	3.646575342	0	1.209437412	TCGA	High
TCGA-CK-4952	1.301369863	0	1.213292706	TCGA	High
TCGA-AA-A00A	3.169863014	0	1.213400437	TCGA	High
TCGA-A6-3809	2.728767123	0	1.215705904	TCGA	High
TCGA-G4-6627	5.95890411	0	1.215825422	TCGA	High
TCGA-AA-3831	1.498630137	0	1.216195936	TCGA	High
TCGA-CM-6170	1.252054795	0	1.218780007	TCGA	High
TCGA-A6-2672	3.887671233	0	1.21932471	TCGA	High
TCGA-CA-6716	1.016438356	0	1.219873659	TCGA	High
TCGA-A6-2685	3.104109589	0	1.220342252	TCGA	High
TCGA-D5-7000	0.854794521	0	1.227641466	TCGA	High
TCGA-AD-6889	6.936986301	1	1.232882002	TCGA	High
TCGA-G4-6320	2.202739726	0	1.242555032	TCGA	High
TCGA-F4-6460	2.663013699	1	1.244542173	TCGA	High
TCGA-AA-3664	4.501369863	0	1.246695702	TCGA	High
TCGA-DM-A288	1.169863014	1	1.250846251	TCGA	High
TCGA-DM-A28G	5.065753425	1	1.251623013	TCGA	High
TCGA-A6-A565	1.353424658	1	1.252209113	TCGA	High
TCGA-AD-6901	1.868493151	1	1.253328553	TCGA	High
TCGA-CM-6674	1.079452055	0	1.253534348	TCGA	High
TCGA-AA-A00E	2.501369863	0	1.255262125	TCGA	High
TCGA-AZ-6599	0.564383562	1	1.255424676	TCGA	High
TCGA-QL-A97D	1.824657534	0	1.255968514	TCGA	High
TCGA-D5-6932	0.947945205	0	1.257269073	TCGA	High
TCGA-5M-AAT4	0.134246575	1	1.25763184	TCGA	High
TCGA-AA-3514	0.084931507	0	1.259297099	TCGA	High
TCGA-NH-A50V	1.610958904	0	1.259540549	TCGA	High
TCGA-AA-A00U	1.419178082	0	1.260732791	TCGA	High
TCGA-AA-A01V	0.084931507	0	1.263011007	TCGA	High
TCGA-AA-3554	1.495890411	0	1.265402197	TCGA	High
TCGA-A6-6137	2.257534247	0	1.266265512	TCGA	High
TCGA-AA-3696	0.419178082	1	1.266583619	TCGA	High
TCGA-A6-6653	2.032876712	0	1.267570624	TCGA	High
TCGA-AD-6899	0.482191781	1	1.26894442	TCGA	High
TCGA-G4-6303	5.487671233	1	1.27031524	TCGA	High
TCGA-D5-6898	0.62739726	0	1.271246008	TCGA	High
TCGA-NH-A6GB	1.304109589	0	1.274240514	TCGA	High
TCGA-CM-6679	0.838356164	0	1.274542781	TCGA	High
TCGA-AA-3950	2	0	1.278833788	TCGA	High
TCGA-CK-6748	0.167123288	0	1.280794181	TCGA	High
TCGA-AA-A00F	2.835616438	0	1.283133961	TCGA	High
TCGA-A6-6781	1.638356164	0	1.285184234	TCGA	High
TCGA-AA-A01G	1	0	1.287939107	TCGA	High
TCGA-D5-6535	1.260273973	0	1.288199214	TCGA	High
TCGA-NH-A8F7	1.487671233	0	1.288276639	TCGA	High
TCGA-AA-3968	1.832876712	0	1.289230138	TCGA	High
TCGA-AA-A02J	0.419178082	1	1.289804496	TCGA	High
TCGA-AA-3864	4.416438356	0	1.307296692	TCGA	High
TCGA-CM-5861	1.252054795	0	1.311049193	TCGA	High
TCGA-F4-6459	0.717808219	1	1.316900142	TCGA	High
TCGA-AA-3821	0.084931507	0	1.319175097	TCGA	High
TCGA-AZ-6598	4.117808219	1	1.319853801	TCGA	High
TCGA-AZ-6603	2.463013699	1	1.321812045	TCGA	High
TCGA-AA-3666	0.167123288	1	1.324106764	TCGA	High
TCGA-G4-6311	3.284931507	0	1.325934282	TCGA	High
TCGA-AD-A5EK	1.369863014	0	1.330106976	TCGA	High
TCGA-AA-3848	0.838356164	1	1.330653681	TCGA	High
TCGA-A6-2680	2.926027397	0	1.331189765	TCGA	High
TCGA-QG-A5YW	2.454794521	0	1.331828816	TCGA	High
TCGA-AA-3870	2.498630137	0	1.332326933	TCGA	High
TCGA-D5-6533	2.123287671	0	1.333768411	TCGA	High
TCGA-AA-A01C	1.252054795	0	1.3359596	TCGA	High
TCGA-AA-3856	0.082191781	0	1.338425499	TCGA	High
TCGA-DM-A0XD	2.035616438	1	1.340013879	TCGA	High
TCGA-QG-A5YV	3.564383562	0	1.341953664	TCGA	High
TCGA-D5-6530	1.701369863	0	1.355879643	TCGA	High
TCGA-D5-6531	1.479452055	0	1.357381308	TCGA	High
TCGA-CK-6747	2.246575342	0	1.360340459	TCGA	High
TCGA-AA-A01Z	3.084931507	0	1.361373232	TCGA	High
TCGA-A6-5667	2.430136986	0	1.366952185	TCGA	High
TCGA-AA-3811	0.838356164	1	1.368516627	TCGA	High
TCGA-F4-6809	1.104109589	1	1.370422292	TCGA	High
TCGA-G4-6309	7.123287671	0	1.373500381	TCGA	High
TCGA-AA-3667	1.167123288	0	1.374868419	TCGA	High
TCGA-QG-A5Z2	2.608219178	0	1.377301041	TCGA	High
TCGA-G4-6295	0.695890411	0	1.378276508	TCGA	High
TCGA-A6-4105	1.210958904	1	1.379505837	TCGA	High
TCGA-A6-5666	2.726027397	0	1.380138439	TCGA	High
TCGA-CA-6718	0.838356164	1	1.390591785	TCGA	High
TCGA-CK-6751	1.419178082	0	1.390673716	TCGA	High
TCGA-AA-A03J	3.41369863	0	1.390926194	TCGA	High
TCGA-CK-5913	4.276712329	0	1.391307684	TCGA	High
TCGA-AA-3858	2.589041096	0	1.392925527	TCGA	High
TCGA-G4-6315	5.15890411	0	1.395332133	TCGA	High
TCGA-D5-6920	1.032876712	0	1.396337132	TCGA	High
TCGA-D5-6926	0.753424658	0	1.407299889	TCGA	High
TCGA-D5-6930	1.112328767	0	1.41395085	TCGA	High
TCGA-AA-3930	0.167123288	1	1.416973372	TCGA	High
TCGA-F4-6855	3.950684932	0	1.418409531	TCGA	High
TCGA-F4-6461	0.926027397	1	1.420267881	TCGA	High
TCGA-AA-A00N	0.334246575	1	1.421225287	TCGA	High
TCGA-AZ-6601	8.334246575	1	1.42330716	TCGA	High
TCGA-AA-3531	2.835616438	0	1.428570915	TCGA	High
TCGA-AA-3818	0.082191781	1	1.431702217	TCGA	High
TCGA-CM-6166	1.832876712	0	1.440295726	TCGA	High
TCGA-AA-A00Q	3.501369863	0	1.452017701	TCGA	High
TCGA-AA-3952	0.167123288	1	1.455014485	TCGA	High
TCGA-AY-4070	1.35890411	1	1.460506686	TCGA	High
TCGA-AD-6890	2.043835616	0	1.471363511	TCGA	High
TCGA-AA-A02H	0.167123288	1	1.471456332	TCGA	High
TCGA-F4-6806	3.452054795	0	1.477472139	TCGA	High
TCGA-D5-6922	0.843835616	0	1.481087855	TCGA	High
TCGA-CM-6680	1.002739726	0	1.484700723	TCGA	High
TCGA-AZ-6608	0.161643836	1	1.48885402	TCGA	High
TCGA-AZ-4616	0.42739726	1	1.505248934	TCGA	High
TCGA-AZ-4614	0.471232877	1	1.507237112	TCGA	High
TCGA-A6-6649	2.01369863	0	1.509315543	TCGA	High
TCGA-AA-3530	1.589041096	0	1.5094472	TCGA	High
TCGA-D5-6924	1.191780822	0	1.517097951	TCGA	High
TCGA-CK-5914	1.832876712	0	1.519126197	TCGA	High
TCGA-AA-A02E	0.246575342	1	1.523938709	TCGA	High
TCGA-AA-A00J	1.504109589	0	1.525769255	TCGA	High
TCGA-AY-A69D	1.487671233	0	1.526295534	TCGA	High
TCGA-AA-A01Q	0.084931507	0	1.526972505	TCGA	High
TCGA-D5-6536	1.487671233	0	1.536852337	TCGA	High
TCGA-DM-A285	0.490410959	1	1.538864393	TCGA	High
TCGA-F4-6570	0.515068493	1	1.54514543	TCGA	High
TCGA-A6-5664	1.84109589	0	1.545355388	TCGA	High
TCGA-CM-6171	1.169863014	0	1.553232698	TCGA	High
TCGA-D5-6534	3.605479452	0	1.553998303	TCGA	High
TCGA-AA-3518	0.084931507	0	1.554950072	TCGA	High
TCGA-D5-6538	1.42739726	0	1.561528616	TCGA	High
TCGA-A6-5657	2.635616438	0	1.562682575	TCGA	High
TCGA-AA-A01R	2.917808219	0	1.576477301	TCGA	High
TCGA-AZ-6607	0.265753425	1	1.581047743	TCGA	High
TCGA-D5-6931	1	0	1.581799714	TCGA	High
TCGA-A6-5662	1.967123288	0	1.589473697	TCGA	High
TCGA-NH-A50T	1.515068493	0	1.603486849	TCGA	High
TCGA-D5-6529	1.682191781	0	1.609271952	TCGA	High
TCGA-CM-6169	1.084931507	0	1.622066544	TCGA	High
TCGA-CA-6717	1.063013699	0	1.623014665	TCGA	High
TCGA-AA-3715	1.58630137	1	1.630096113	TCGA	High
TCGA-F4-6805	2.868493151	0	1.645543393	TCGA	High
TCGA-G4-6304	4.468493151	0	1.646532475	TCGA	High
TCGA-CA-6715	1.049315068	0	1.64972456	TCGA	High
TCGA-CM-6162	1	0	1.659606536	TCGA	High
TCGA-AZ-6605	0.435616438	1	1.663083489	TCGA	High
TCGA-AY-6197	1.78630137	0	1.664229589	TCGA	High
TCGA-G4-6628	6.64109589	0	1.665213419	TCGA	High
TCGA-AA-3819	2.084931507	0	1.682949888	TCGA	High
TCGA-AA-3494	0.084931507	0	1.689023932	TCGA	High
TCGA-CM-5349	2.506849315	0	1.6929212	TCGA	High
TCGA-CM-5344	1.835616438	0	1.697642812	TCGA	High
TCGA-AA-3860	2.589041096	0	1.697680056	TCGA	High
TCGA-AA-A02F	3.331506849	0	1.698498974	TCGA	High
TCGA-AA-3526	1.589041096	0	1.698887309	TCGA	High
TCGA-F4-6704	0.128767123	0	1.70020692	TCGA	High
TCGA-DM-A1D6	1.561643836	1	1.70462558	TCGA	High
TCGA-A6-6648	2.098630137	0	1.708388688	TCGA	High
TCGA-CM-6167	1.249315068	0	1.724440961	TCGA	High
TCGA-AA-A02R	1.835616438	1	1.729629694	TCGA	High
TCGA-AA-3517	3.249315068	0	1.738323028	TCGA	High
TCGA-F4-6703	3.989041096	0	1.749534564	TCGA	High
TCGA-AA-3989	0.663013699	1	1.757021311	TCGA	High
TCGA-D5-6928	0.969863014	0	1.768162343	TCGA	High
TCGA-A6-A56B	4.687671233	1	1.770332403	TCGA	High
TCGA-A6-6651	1.81369863	0	1.783525587	TCGA	High
TCGA-CM-6172	0.917808219	0	1.796641591	TCGA	High
TCGA-AD-6964	0.906849315	1	1.801660419	TCGA	High
TCGA-NH-A50U	0.915068493	1	1.824219249	TCGA	High
TCGA-CM-6168	1.082191781	0	1.825721316	TCGA	High
TCGA-AA-A00O	2.252054795	0	1.838093385	TCGA	High
TCGA-AA-A004	1.161643836	0	1.850181907	TCGA	High
TCGA-A6-6654	1.989041096	0	1.866419607	TCGA	High
TCGA-AZ-6600	1.008219178	1	1.883761973	TCGA	High
TCGA-AZ-4323	0.117808219	1	1.889674354	TCGA	High
TCGA-G4-6314	2.994520548	0	1.900235636	TCGA	High
TCGA-AA-3489	0.58630137	1	1.933025585	TCGA	High
TCGA-CK-5916	1.761643836	1	1.939877209	TCGA	High
TCGA-CA-5254	1.057534247	0	1.957102369	TCGA	High
TCGA-D5-6927	0.78630137	0	1.966910231	TCGA	High
TCGA-CA-5797	1.049315068	0	1.977142928	TCGA	High
TCGA-AA-3496	0.084931507	0	2.005351814	TCGA	High
TCGA-CA-6719	1.191780822	0	2.028229749	TCGA	High
TCGA-AA-A01K	2.583561644	0	2.029506807	TCGA	High
TCGA-F4-6463	2.978082192	0	2.070804557	TCGA	High
TCGA-AA-3534	2.416438356	0	2.075373264	TCGA	High
TCGA-G4-6588	2.180821918	0	2.103244346	TCGA	High
TCGA-NH-A8F8	1.4	1	2.146518047	TCGA	High
TCGA-AU-6004	2.257534247	0	2.157853949	TCGA	High
TCGA-DM-A28A	2.205479452	1	2.170637546	TCGA	High
TCGA-F4-6569	2.978082192	0	2.259702271	TCGA	High
TCGA-D5-6923	1.035616438	0	2.273358417	TCGA	High
TCGA-5M-AAT6	0.794520548	1	2.28203118	TCGA	High
TCGA-D5-5537	3.783561644	1	2.342564082	TCGA	High
TCGA-NH-A6GA	0.82739726	1	2.348528169	TCGA	High
TCGA-A6-A566	2.076712329	1	2.457884368	TCGA	High
TCGA-CM-6161	1.252054795	0	2.505053285	TCGA	High
TCGA-DM-A1DB	3.693150685	1	3.063504133	TCGA	High
TCGA-SS-A7HO	5.010958904	0	3.097975906	TCGA	High
TCGA-WS-AB45	5.835616438	0	3.385138103	TCGA	High
TCGA-AA-A02K	1.167123288	1	3.678458951	TCGA	High
