# Supplementary material for: Exploiting branched-chain amino acid metabolism and NOTCH3 expression to predict and target colorectal cancer progression
Source: Front Immunol. 2024 Sep 2;15:1430352. doi: 10.3389/fimmu.2024.1430352 (PMC11402679; doi:10.3389/fimmu.2024.1430352)
Supplement: Supplementary file 10 [file DataSheet6.zip › Figure S1-Raw data/TMB.txt]

id	TMB
TCGA-CM-4747	1.63157894736842
TCGA-D5-6922	2.15789473684211
TCGA-AA-3956	2.84210526315789
TCGA-CM-4744	3.13157894736842
TCGA-A6-A567	1.10526315789474
TCGA-A6-2675	1.78947368421053
TCGA-AZ-4616	1.89473684210526
TCGA-AA-3526	0.578947368421053
TCGA-WS-AB45	60.5526315789474
TCGA-AA-3842	1.78947368421053
TCGA-AA-3696	1.68421052631579
TCGA-AD-6888	2.23684210526316
TCGA-AA-3664	3.18421052631579
TCGA-A6-2672	27.6578947368421
TCGA-CK-6751	3.65789473684211
TCGA-AY-A8YK	1.44736842105263
TCGA-AZ-4323	0.868421052631579
TCGA-AA-3667	1.52631578947368
TCGA-AY-6197	25.2368421052632
TCGA-AA-3845	44.9473684210526
TCGA-AA-3506	3.18421052631579
TCGA-AZ-4681	1.73684210526316
TCGA-RU-A8FL	2.68421052631579
TCGA-A6-6654	3.76315789473684
TCGA-DM-A0X9	3.92105263157895
TCGA-DM-A1HB	26.8684210526316
TCGA-AD-6899	3.05263157894737
TCGA-QG-A5YV	3.42105263157895
TCGA-AA-3684	2.68421052631579
TCGA-AA-A02J	2.52631578947368
TCGA-A6-2685	1.02631578947368
TCGA-AZ-6607	1.47368421052632
TCGA-AM-5821	28.7631578947368
TCGA-AA-3532	0.473684210526316
TCGA-AZ-6599	4.94736842105263
TCGA-QG-A5Z2	24.1052631578947
TCGA-AA-3858	1.23684210526316
TCGA-AA-3818	2.92105263157895
TCGA-DM-A1D8	3.18421052631579
TCGA-AA-3679	1.39473684210526
TCGA-AA-3856	1.34210526315789
TCGA-DM-A1DB	1.23684210526316
TCGA-G4-6293	2.42105263157895
TCGA-DM-A1D6	2.05263157894737
TCGA-F4-6808	2.71052631578947
TCGA-AA-3861	2.23684210526316
TCGA-F4-6806	2.10526315789474
TCGA-AA-3971	1.71052631578947
TCGA-A6-2682	1.71052631578947
TCGA-CM-5868	1.73684210526316
TCGA-T9-A92H	3.55263157894737
TCGA-D5-5540	2.15789473684211
TCGA-CM-6680	1.81578947368421
TCGA-AZ-4313	26.2105263157895
TCGA-AA-A02E	3.31578947368421
TCGA-AY-6386	2.18421052631579
TCGA-CK-5915	1.57894736842105
TCGA-AA-3561	0.394736842105263
TCGA-F4-6569	2.47368421052632
TCGA-DM-A0XD	3.28947368421053
TCGA-AA-3989	2.44736842105263
TCGA-AY-5543	2.28947368421053
TCGA-AA-3877	25.4473684210526
TCGA-A6-5660	2.63157894736842
TCGA-AA-3984	214.736842105263
TCGA-DM-A28C	2.23684210526316
TCGA-AA-3496	2.07894736842105
TCGA-A6-6651	1.78947368421053
TCGA-AA-3967	3.07894736842105
TCGA-NH-A6GC	2.55263157894737
TCGA-AA-3556	0.342105263157895
TCGA-AA-3489	2
TCGA-F4-6461	2.84210526315789
TCGA-CK-5912	1.26315789473684
TCGA-AA-3681	2.5
TCGA-5M-AATA	1.42105263157895
TCGA-CA-5796	1.31578947368421
TCGA-AA-3979	3.07894736842105
TCGA-AD-6901	5.31578947368421
TCGA-AZ-6601	43.6842105263158
TCGA-CM-5348	3.60526315789474
TCGA-CA-5256	1.65789473684211
TCGA-AA-3869	1.47368421052632
TCGA-A6-6138	2.15789473684211
TCGA-NH-A50T	2.86842105263158
TCGA-AA-3864	55.4210526315789
TCGA-D5-6538	2.89473684210526
TCGA-CM-6168	4.57894736842105
TCGA-AA-3867	2.15789473684211
TCGA-D5-6536	2.26315789473684
TCGA-CM-6166	1.68421052631579
TCGA-F4-6856	23.3157894736842
TCGA-G4-6306	2.5
TCGA-AA-3977	176.236842105263
TCGA-DM-A28G	2.36842105263158
TCGA-AA-A024	1.55263157894737
TCGA-D5-7000	2.18421052631579
TCGA-AA-3688	1.60526315789474
TCGA-AA-3511	2.39473684210526
TCGA-AD-A5EK	1.65789473684211
TCGA-CM-6171	27.9473684210526
TCGA-AY-4071	2.5
TCGA-AA-3530	2
TCGA-AA-3666	3.86842105263158
TCGA-AA-3529	0.236842105263158
TCGA-AY-6196	4.65789473684211
TCGA-AD-6889	40.3157894736842
TCGA-5M-AAT5	1.52631578947368
TCGA-AA-3509	1.81578947368421
TCGA-A6-2680	2.23684210526316
TCGA-A6-3810	5.89473684210526
TCGA-AA-3524	0.342105263157895
TCGA-AZ-4614	3.68421052631579
TCGA-AA-3697	4.18421052631579
TCGA-AA-A004	1.52631578947368
TCGA-CM-4746	17.3947368421053
TCGA-A6-A566	3.52631578947368
TCGA-A6-A56B	2
TCGA-CM-4748	1.31578947368421
TCGA-AA-A029	1.76315789473684
TCGA-AA-3821	18.8684210526316
TCGA-DM-A28E	1.81578947368421
TCGA-A6-2683	0.710526315789474
TCGA-AZ-6598	56
TCGA-CM-5864	3.94736842105263
TCGA-G4-6295	3.10526315789474
TCGA-AD-6964	34.7631578947368
TCGA-AA-3819	3.86842105263158
TCGA-G4-6317	4.71052631578947
TCGA-4N-A93T	1.86842105263158
TCGA-DM-A1D9	2.71052631578947
TCGA-CM-6161	1.78947368421053
TCGA-D5-6531	3.97368421052632
TCGA-F4-6704	1.31578947368421
TCGA-D5-6920	2.39473684210526
TCGA-AA-3678	1.55263157894737
TCGA-G4-6314	2.97368421052632
TCGA-G4-6625	2.26315789473684
TCGA-F4-6807	3.44736842105263
TCGA-AD-5900	34.6842105263158
TCGA-F4-6809	3.15789473684211
TCGA-DM-A1D4	3.63157894736842
TCGA-AA-3814	2.02631578947368
TCGA-AA-3854	2.84210526315789
TCGA-CM-5341	3.34210526315789
TCGA-DM-A1D7	2.76315789473684
TCGA-CA-6715	1.65789473684211
TCGA-CM-4752	2.60526315789474
TCGA-AZ-6606	2.60526315789474
TCGA-A6-4105	3.47368421052632
TCGA-AZ-6608	2.94736842105263
TCGA-G4-6321	1.36842105263158
TCGA-AA-3966	58.6315789473684
TCGA-AZ-5403	1.42105263157895
TCGA-AA-3517	0.236842105263158
TCGA-CK-4951	92.7894736842105
TCGA-CK-5913	19.1578947368421
TCGA-AU-3779	2.13157894736842
TCGA-AZ-4315	144.657894736842
TCGA-AA-3968	2.57894736842105
TCGA-AA-3514	0.684210526315789
TCGA-CA-5797	1.39473684210526
TCGA-F4-6459	2.65789473684211
TCGA-AA-3494	1.94736842105263
TCGA-AA-3833	14.6315789473684
TCGA-AA-3986	1.71052631578947
TCGA-AA-A017	1.05263157894737
TCGA-AA-3521	0.315789473684211
TCGA-AA-3930	3.81578947368421
TCGA-CM-6675	1.55263157894737
TCGA-AA-A01V	2.47368421052632
TCGA-AA-A03F	2.73684210526316
TCGA-AU-6004	23.0263157894737
TCGA-AA-3519	0.447368421052632
TCGA-AA-3994	3.84210526315789
TCGA-G4-6304	20.6052631578947
TCGA-A6-5665	85
TCGA-AA-A01C	1.68421052631579
TCGA-CM-5861	32.8684210526316
TCGA-F4-6854	2.55263157894737
TCGA-G4-6307	1.5
TCGA-CM-6164	1.55263157894737
TCGA-D5-6534	3.26315789473684
TCGA-CM-5349	2
TCGA-AY-A71X	1.89473684210526
TCGA-G4-6311	2.81578947368421
TCGA-CM-6167	1.68421052631579
TCGA-D5-6537	2.23684210526316
TCGA-AA-3866	2.23684210526316
TCGA-AA-3811	73.0789473684211
TCGA-CM-5344	1.23684210526316
TCGA-AA-3851	1.92105263157895
TCGA-D5-6539	2.07894736842105
TCGA-CM-6169	2.28947368421053
TCGA-D5-6931	6.47368421052632
TCGA-A6-6137	2.52631578947368
TCGA-CA-5254	4.31578947368421
TCGA-NH-A6GB	3.23684210526316
TCGA-A6-6781	117.078947368421
TCGA-D5-6541	2.02631578947368
TCGA-A6-5662	1.28947368421053
TCGA-G4-6309	19.2631578947368
TCGA-DM-A288	1.44736842105263
TCGA-AA-3685	1.81578947368421
TCGA-G4-6310	2.07894736842105
TCGA-D5-6927	16
TCGA-D5-6924	2.89473684210526
TCGA-AY-A54L	3.02631578947368
TCGA-CM-5860	2.13157894736842
TCGA-AA-3844	2.47368421052632
TCGA-AA-3693	3.02631578947368
TCGA-A6-2679	3.10526315789474
TCGA-AZ-4308	1.36842105263158
TCGA-QG-A5YX	1.89473684210526
TCGA-AD-6548	2.47368421052632
TCGA-A6-2677	5.18421052631579
TCGA-5M-AAT6	45.5263157894737
TCGA-AA-3831	2.39473684210526
TCGA-DM-A28K	2.07894736842105
TCGA-AA-3662	1.68421052631579
TCGA-A6-2674	3.94736842105263
TCGA-4T-AA8H	2.71052631578947
TCGA-A6-6780	81.8157894736842
TCGA-AD-6895	36.7631578947368
TCGA-D5-6540	29.6052631578947
TCGA-A6-6652	1.73684210526316
TCGA-AA-3850	2.18421052631579
TCGA-D5-6929	2.73684210526316
TCGA-D5-6930	28.1578947368421
TCGA-A6-A565	7.39473684210526
TCGA-DM-A1D0	2.28947368421053
TCGA-AA-3534	0.473684210526316
TCGA-AA-3947	52.2631578947368
TCGA-A6-5659	12
TCGA-AA-3713	24.5263157894737
TCGA-AA-3675	1.84210526315789
TCGA-G4-6628	45.4736842105263
TCGA-QG-A5YW	3
TCGA-G4-6298	1.57894736842105
TCGA-CK-4950	3.71052631578947
TCGA-G4-6626	2.63157894736842
TCGA-F4-6703	9.57894736842105
TCGA-AA-3672	41.3157894736842
TCGA-AD-6963	1.44736842105263
TCGA-AA-3950	25.4210526315789
TCGA-CA-6716	3.05263157894737
TCGA-AZ-6605	1.73684210526316
TCGA-A6-5657	2.36842105263158
TCGA-A6-6648	2
TCGA-AA-3520	0.394736842105263
TCGA-CA-6718	76.9473684210526
TCGA-CM-5863	1.15789473684211
TCGA-A6-2684	4.26315789473684
TCGA-AA-3949	26.7894736842105
TCGA-CK-4947	2.07894736842105
TCGA-QL-A97D	4.94736842105263
TCGA-AA-A01P	34.3157894736842
TCGA-NH-A50V	3.13157894736842
TCGA-SS-A7HO	3.42105263157895
TCGA-D5-6529	2.18421052631579
TCGA-D5-6530	25.3157894736842
TCGA-AA-3841	1.5
TCGA-AA-3875	2.76315789473684
TCGA-5M-AATE	2.65789473684211
TCGA-AA-3872	1.47368421052632
TCGA-AA-3837	2.97368421052632
TCGA-G4-6320	23.6842105263158
TCGA-AA-3982	2.55263157894737
TCGA-DM-A1HA	3.10526315789474
TCGA-A6-2671	1.55263157894737
TCGA-D5-5538	2.18421052631579
TCGA-CK-5914	2.92105263157895
TCGA-CM-6676	1.97368421052632
TCGA-AZ-5407	2
TCGA-DM-A28M	1.86842105263158
TCGA-CM-6678	2.76315789473684
TCGA-CM-6170	1.84210526315789
TCGA-AY-4070	2.92105263157895
TCGA-AA-3531	0.368421052631579
TCGA-A6-5666	1.97368421052632
TCGA-DM-A282	1.97368421052632
TCGA-AA-3939	2.60526315789474
TCGA-AD-A5EJ	35.7368421052632
TCGA-DM-A1DA	6
TCGA-NH-A5IV	56.8684210526316
TCGA-AA-3975	2.86842105263158
TCGA-AA-3941	2.47368421052632
TCGA-G4-6323	1.65789473684211
TCGA-AA-3549	0.368421052631579
TCGA-A6-3809	51.9210526315789
TCGA-AA-3510	70.5526315789474
TCGA-NH-A8F8	2.21052631578947
TCGA-AA-A02F	1.15789473684211
TCGA-CK-6748	1.15789473684211
TCGA-CM-6163	1.97368421052632
TCGA-D5-6533	3.36842105263158
TCGA-CK-6746	28.7631578947368
TCGA-A6-3807	2.05263157894737
TCGA-AA-3862	1.86842105263158
TCGA-DM-A285	3.42105263157895
TCGA-G4-6303	1.89473684210526
TCGA-AA-A01S	1.15789473684211
TCGA-AA-A010	337.131578947368
TCGA-AA-3544	0.447368421052632
TCGA-AA-3972	1.71052631578947
TCGA-AA-A02H	1.57894736842105
TCGA-A6-2681	2.92105263157895
TCGA-AA-3955	2.73684210526316
TCGA-A6-6653	25.7105263157895
TCGA-AA-A022	65
TCGA-F4-6463	1.5
TCGA-AA-A02Y	2.5
TCGA-CK-4952	3.05263157894737
TCGA-AZ-4615	24.0789473684211
TCGA-AZ-6600	2.92105263157895
TCGA-AA-3663	45.3947368421053
TCGA-A6-2678	0.578947368421053
TCGA-AA-3695	3.23684210526316
TCGA-5M-AAT4	3.92105263157895
TCGA-AA-A01R	75.2894736842105
TCGA-DM-A28F	4.89473684210526
TCGA-AA-3502	3.86842105263158
TCGA-AA-3848	2.97368421052632
TCGA-AA-3522	0.473684210526316
TCGA-AA-3846	1.84210526315789
TCGA-AA-3692	1.36842105263158
TCGA-A6-A5ZU	1.78947368421053
TCGA-AA-3952	1.86842105263158
TCGA-D5-6926	2.10526315789474
TCGA-AA-A00Z	0.263157894736842
TCGA-AY-A69D	4.13157894736842
TCGA-D5-6928	37.5
TCGA-DM-A28H	2.68421052631579
TCGA-CM-4743	27.7894736842105
TCGA-A6-5656	4.07894736842105
TCGA-CM-5862	1.60526315789474
TCGA-CA-6717	188.552631578947
TCGA-A6-2686	50.2631578947368
TCGA-G4-6588	48
TCGA-D5-6898	1.63157894736842
TCGA-CK-4948	2.23684210526316
TCGA-A6-4107	3.73684210526316
TCGA-G4-6586	27.1842105263158
TCGA-AA-A01K	2.81578947368421
TCGA-AD-6890	2.26315789473684
TCGA-AA-3560	0.394736842105263
TCGA-AA-A03J	1.63157894736842
TCGA-AA-3673	1.55263157894737
TCGA-AA-3855	2.78947368421053
TCGA-G4-6299	3.36842105263158
TCGA-AA-3815	20.3421052631579
TCGA-AA-3715	52.5
TCGA-A6-6142	1.65789473684211
TCGA-F4-6460	2.94736842105263
TCGA-G4-6315	3.07894736842105
TCGA-A6-6782	2.86842105263158
TCGA-AA-3680	2.44736842105263
TCGA-G4-6297	1.71052631578947
TCGA-AA-3812	2.36842105263158
TCGA-AD-6965	2.42105263157895
TCGA-A6-6650	4.97368421052632
TCGA-AA-3712	2.57894736842105
TCGA-AA-3852	2.89473684210526
TCGA-G4-6294	3.31578947368421
TCGA-G4-6627	1.86842105263158
TCGA-F4-6805	1.42105263157895
TCGA-DM-A28A	2.71052631578947
TCGA-D5-6932	2.86842105263158
TCGA-NH-A6GA	1.71052631578947
TCGA-A6-6649	2.28947368421053
TCGA-AA-A02W	1.71052631578947
TCGA-AA-3538	0.368421052631579
TCGA-CA-6719	2.44736842105263
TCGA-NH-A50U	1.68421052631579
TCGA-AA-3660	2.78947368421053
TCGA-A6-5661	28.2631578947368
TCGA-AZ-6603	1.68421052631579
TCGA-CM-6677	2.81578947368421
TCGA-CM-6674	20.6842105263158
TCGA-CK-5916	33.6578947368421
TCGA-CM-6172	1.84210526315789
TCGA-AM-5820	1.36842105263158
TCGA-AA-A02O	3.65789473684211
TCGA-D5-5537	1.97368421052632
TCGA-AA-A01X	1.39473684210526
TCGA-DM-A280	2.28947368421053
TCGA-AA-3492	48.1842105263158
TCGA-AA-3655	1.73684210526316
TCGA-AA-A01Z	2.18421052631579
TCGA-D5-5541	1.34210526315789
TCGA-AA-A00O	1.84210526315789
TCGA-AA-3495	2.26315789473684
TCGA-D5-5539	1.92105263157895
TCGA-AA-A00N	211.763157894737
TCGA-F4-6570	39.0526315789474
TCGA-3L-AA1B	2.60526315789474
TCGA-AA-A02R	28.1052631578947
TCGA-AA-3860	1.07894736842105
TCGA-CM-6679	1.26315789473684
TCGA-AA-3973	1.68421052631579
TCGA-G4-6302	20.0263157894737
TCGA-AA-3548	0.368421052631579
TCGA-CA-5255	0.947368421052632
TCGA-DM-A0XF	2.60526315789474
TCGA-A6-3808	3
TCGA-CK-6747	3.63157894736842
TCGA-CM-6162	23.5526315789474
TCGA-D5-6532	2.23684210526316
TCGA-NH-A8F7	4.73684210526316
TCGA-D5-6535	3.52631578947368
TCGA-CM-6165	2.15789473684211
TCGA-AA-A01T	1.94736842105263
TCGA-AA-A02K	2.92105263157895
TCGA-AA-3870	2.57894736842105
TCGA-AA-A01I	2.34210526315789
TCGA-F4-6855	1.94736842105263
TCGA-A6-5667	1.23684210526316
TCGA-G4-6322	1.76315789473684
TCGA-AA-3980	2.07894736842105
TCGA-A6-5664	1.05263157894737
TCGA-CM-4751	1.89473684210526
