# Supplementary material for: Exploiting branched-chain amino acid metabolism and NOTCH3 expression to predict and target colorectal cancer progression
Source: Front Immunol. 2024 Sep 2;15:1430352. doi: 10.3389/fimmu.2024.1430352 (PMC11402679; doi:10.3389/fimmu.2024.1430352)
Supplement: Supplementary file 10 [file DataSheet6.zip › Figure S1-Raw data/maftools.R]

library(maftools)       #ÒýÓÃ°ü
setwd("D:\\Shengxin\\³¢ÊÔ\\ICD\\ÐÂ½¨ÎÄ¼þ¼Ð\\6.TMB\\Maftools")      #ÉèÖÃ¹¤×÷Ä¿Â¼

#¶ÁÈ¡m6AÆÀ·ÖµÄ·Ö×éÎÄ¼þ
score=read.table("m6Ascore.group.txt", header=T, sep="\t", check.names=F)
outTab=score[,c(1, ncol(score))]
colnames(outTab)=c("Tumor_Sample_Barcode", "Score")
write.table(outTab, file="ann.txt", sep="\t", quote=F, row.names=F)

#¶ÁÈ¡»ùÒòÍ»±äÎÄ¼þ
geneNum=20
geneMut=read.table("geneMut.txt", header=T, sep="\t", check.names=F, row.names=1)
gene=row.names(geneMut)[1:geneNum]

#ÑÕÉ«
ann_colors=list()
col=c("#0066FF","#FF0000")
names(col)=c("Low", "High")
ann_colors[["m6Ascore"]]=col

#µÍÆÀ·Ö×éÆÙ²¼Í¼
pdf(file="low.pdf", width=6, height=6)
maf=read.maf(maf="low.maf", clinicalData="ann.txt")
oncoplot(maf=maf, clinicalFeatures="m6Ascore", genes=gene, annotationColor=ann_colors, keepGeneOrder=T)
dev.off()

#¸ßÆÀ·Ö×éÆÙ²¼Í¼
pdf(file="high.pdf", width=6, height=6)
maf=read.maf(maf="high.maf", clinicalData="ann.txt")
oncoplot(maf=maf, clinicalFeatures="m6Ascore", genes=gene, annotationColor=ann_colors, keepGeneOrder=T)
dev.off()
