# Supplementary material for: Exploiting branched-chain amino acid metabolism and NOTCH3 expression to predict and target colorectal cancer progression
Source: Front Immunol. 2024 Sep 2;15:1430352. doi: 10.3389/fimmu.2024.1430352 (PMC11402679; doi:10.3389/fimmu.2024.1430352)
Supplement: Supplementary file 10 [file DataSheet6.zip › Figure S1-Raw data/risk.IMvigor.txt]

id	futime	fustat	NOTCH3	HMGCL	NOTCH4	IVD	BRS	Risk
SAMf2ce197162ce	1.577002053	1	5.2243386745667	3.79285642346102	1.92608409320047	2.36347411711734	0.0753995746932057	high
SAM698d8d76b934	0.427104723	1	5.1057290229225	4.65909288175899	1.17663212222272	3.08267747829356	-0.013051314471106	high
SAMc1b27bc16435	24.18069815	0	5.91432466503588	5.18503016891211	2.06020066192411	2.78747078304582	-0.0176670742648322	high
SAM85e41e7f33f9	0.624229979	1	5.35982600628579	4.18085516053167	1.02286160559745	2.2212761880778	-0.0360196110338427	high
SAMf275eb859a39	24.47638604	0	4.85886854901681	4.80318138012252	2.59360137484464	3.04405806469431	0.0582418435841055	high
SAM7f0d9cc7f001	4.632443532	1	5.86485736754259	4.62452255261114	3.04307521939352	2.46743246714677	0.0821530783820278	high
SAM4305ab968b90	1.412731006	1	5.50683757782912	5.06482778430297	1.19394759491379	3.60947162837767	-0.00478282793998301	high
SAMcf018fee2acd	16.22997947	1	4.65591711824732	5.22676063760924	2.67328250887829	3.15002075600909	0.0220258787517208	high
SAMb2f1d0e54ece	11.40041068	1	4.88432797634379	4.7567207984191	2.21378617455302	2.40284143640092	-0.0136568534350831	high
SAMcc4675f394a1	3.121149897	1	4.94981245399626	5.42841027337089	2.56654684742531	3.42593266336629	0.0215070989187023	high
SAM49f9b2e57aa5	7.457905544	1	5.8898210457497	4.72074770411291	1.76759783951651	3.20655792707513	0.0464273800832114	high
SAM2e7aa8fa0ab3	7.72073922	1	4.76966042491182	5.34668830968853	1.43774408648033	2.52940487581905	-0.121883368705603	low
SAMd0e47be700b0	0.887063655	1	5.22651982033417	5.02645676587698	1.34213446274929	2.32604055299687	-0.100512207982614	low
SAMdf3e42c8672a	7.326488706	1	6.14025353004078	4.36517500547999	1.04491186599162	2.19041407042111	-0.0406728433186892	high
SAMd027124354ce	23.52361396	0	4.16601164976385	4.11345747152098	1.60362643536283	2.88323008435128	0.0389367291213986	high
SAM36d87392593b	23.68788501	0	5.53525938072434	3.65076927261266	1.00574482021683	2.14339759944836	0.0176415260751697	high
SAM4edbe45817b3	1.051334702	1	5.92896597599463	4.6177707920748	1.46314416908566	1.57653994160338	-0.094102493474676	low
SAM36a9225b0222	23.81930185	0	4.33524491039251	3.97821227869099	1.42512522831771	2.2579660628061	-0.00551107156751591	high
SAMe7bf6c015192	3.121149897	1	5.03018469208598	4.71909622591809	2.04998054365488	2.04821792093568	-0.0462606942338884	high
SAM6dd7ad1d797d	19.28542094	1	5.94014564793172	3.69508026825994	1.46180081524675	2.20726669883564	0.0571336233330268	high
SAMc0d625a50eb8	13.27310062	1	5.17766057194936	4.05553804863153	1.66390469033369	2.70303468021623	0.0558476810922934	high
SAM18039827e1b9	1.478439425	1	6.11037437413765	6.29800999335936	2.5756939947248	4.43243149664831	0.0337203334101061	high
SAM681e4bf7cf85	23.39219713	0	6.10711896891135	4.63860529656497	1.94439273434752	2.97726881896524	0.0531826150831566	high
SAMc692536a795a	5.650924025	1	5.44455114718672	4.62898872690618	1.9745922070098	3.34688684748812	0.0723248677628101	high
SAM9a2cf3c06fb3	5.650924025	1	6.41572014514822	4.00078660975332	3.69774082008455	2.66234096750465	0.221060611574163	high
SAM557dde1b9f3e	6.702258727	1	5.69099423326388	4.91441518738106	2.33332041961123	2.78026312650534	0.0247511785282053	high
SAMb8f13a0525a6	2.694045175	1	5.49285321708335	4.71724455363282	1.74093179679877	2.52805608597738	-0.0182641952009304	high
SAM23aa15d4a0b0	5.716632444	1	5.33373646343332	5.10918068255858	1.77218593142538	3.16638257061973	-0.0102582931940468	high
SAM468a9e1dc821	3.876796715	1	6.39883646221478	4.21124428633562	1.7818174638156	2.23964506531424	0.0349243945623961	high
SAM81b71522417a	2.135523614	1	5.7392524745189	4.31617743889883	1.36878846815369	2.79997952498545	0.027385097230662	high
SAM6cb230f208a8	23.22792608	0	5.52797098294588	5.12515780363862	1.91818074427947	3.31423712827776	0.0138647202112875	high
SAM0684af734db1	23.26078029	0	5.59890951359727	5.06677859513509	1.12323902585311	3.39959656934919	-0.0248200020531258	high
SAMb963dda93cfd	2.759753593	1	5.1961900320458	4.23542360713379	1.94280296602869	2.06144109695444	0.00350236244219949	high
SAMa9ca8536d2b1	21.84804928	0	5.13789383701631	4.22673107012059	1.62173620390087	2.53190041394922	0.01976482660407	high
SAM9fb814c22bdb	19.1211499	1	4.57656097492394	3.65422192571222	3.41849766832644	2.13252356459053	0.158425542309369	high
SAMbcbc7957c264	4.1724846	1	6.13078904082586	4.21738859716593	1.85045971492594	2.62087972977251	0.0641432331775162	high
SAM7fb6987514a4	22.83367556	0	4.83182132715356	3.98424955471309	1.52126769606265	2.57813645406574	0.0366299828374366	high
SAM63405b04ab2d	6.800821355	1	4.93362729021666	4.3495136196391	1.48581180558089	2.27192784428587	-0.0280125076793638	high
SAM18bc1078bc15	6.899383984	1	4.26328941313276	5.16966542231258	0.822475955175476	2.54866471616041	-0.15308085057033	low
SAM7d2dfba6cd84	12.71457906	1	5.24738361385794	4.22414834356899	3.19807386975357	2.76790823955821	0.147371007939901	high
SAMd1bd63734394	1.938398357	1	6.09232562352489	4.53684631707185	0.88530856848025	2.65144323517907	-0.0336551615417492	high
SAMe9ae8beb82fa	5.486652977	1	5.1319373171996	4.83203593643611	1.79115387367089	3.0603065730115	0.00823234803932835	high
SAMb0a83e5fbde9	23.32648871	0	5.05724942339463	4.92747536233393	1.90651912773385	3.16398340002002	0.0124760169450745	high
SAMba7176afe070	3.449691992	0	5.23623730005788	4.27888794406271	2.5444691180536	3.04045842655963	0.119369882471546	high
SAMae1690469964	21.15811088	1	5.22383197349201	4.68913288347709	1.50505643159486	3.29392565641421	0.0253467447278709	high
SAMbe83eae4026e	2.726899384	1	5.57376739071604	4.56035752180716	1.47015610204504	2.98744660509424	0.0194557482604007	high
SAMe5bc41772bc9	6.110882957	1	5.67556534272673	5.03878397128286	1.87034556866067	2.5416030927029	-0.0394920139434832	high
SAM23095936e611	2.234086242	1	5.77958631886185	5.08393330481973	1.54799811058207	3.31593430940319	-0.00113429499350481	high
SAM7114d99032ec	10.84188912	1	5.84850494581495	4.42995381109806	1.87818599836479	2.82209026388228	0.0533599703866577	high
SAMd215b503f99a	1.708418891	0	5.63895125367297	3.33283601939959	1.68802831105851	2.38915676121154	0.120020459053391	high
SAMdb3f50c9129c	15.80287474	1	4.48856428919242	5.10437522282082	1.45530694835489	2.95396260000538	-0.0659338766161388	high
SAMbf1a3ae828e6	20.73100616	0	4.51002851183734	4.84820946256417	1.66732504875146	2.21127476912398	-0.0836450913630073	low
SAM52e3fa3ad574	7.950718686	1	4.66067057056805	4.31063593973643	2.06262059087802	3.13820836198218	0.0794215725103311	high
SAMd4c0837b0997	5.388090349	1	3.61457721515464	5.27761522790814	0.748403309365899	2.10443322166576	-0.219328257030231	low
SAM9cafb905b36a	7.622176591	1	4.27407745862152	4.58126034462148	1.81995786001828	2.76816599263895	-0.00428433395991603	high
SAM3f2033c90438	0.821355236	1	4.63057129680801	4.1533376363249	1.41513306104034	2.6781461503429	0.015062471126422	high
SAM032c642382a7	2.496919918	1	3.99978968730927	4.33041868127535	0.981079257645648	1.9497293379313	-0.10551138443586	low
SAM5ffd7e4cd794	1.215605749	1	4.58340867238631	5.97316284317548	1.41983685876187	3.75652118198938	-0.0954666278287598	low
SAMb419a8fcbfcd	22.73511294	0	4.28371482977623	4.29945701355865	0.682140617976884	1.85153601400061	-0.124251693563138	low
SAM8884fe446d20	23.16221766	0	4.65312340529454	3.99017803614101	1.60643727371201	1.27030327835785	-0.067983557206924	high
SAM17c45bf16bb6	2.694045175	1	6.86727373495836	4.04968595834178	1.05468297919424	2.73737150773709	0.0537076663064859	high
SAM2070b416069c	8.016427105	1	6.10392571468074	4.81757741560477	1.87586198086238	3.23144496044626	0.0497070471513616	high
SAM0ce9c983b20f	6.603696099	1	5.74431243140878	4.19181960818124	2.10457609355051	2.86273828956355	0.0954899049887154	high
SAMa1e62d323e1d	10.57905544	1	5.6426945237242	4.10813373066267	1.31901586676281	3.3918428281532	0.0925143391140954	high
SAM61baf919bb01	15.60574949	1	7.27770900613766	4.22814185800298	1.99407988815916	2.82567688713878	0.113233519256335	high
SAM97a00e0929fb	12.71457906	0	4.80986910688499	4.44514048939367	1.75066002925054	3.05760004642739	0.0404778833178722	high
SAM2f228939632f	7.885010267	1	4.89174139383192	4.73670022882871	1.61365785542556	3.08049040986152	0.00324412493854259	high
SAM9539a4f19ebc	7.950718686	1	5.7720141750104	4.66608480524471	2.05264090407002	2.40459196946047	0.00406676294199452	high
SAM36851bc8b9ae	3.54825462	1	6.3630105495242	4.76601450986224	2.11914199166012	3.25663221518969	0.0791063405337826	high
SAM297c0301e861	8.082135524	1	4.60230222658475	3.44318350076427	1.70622157257195	1.82146989333215	0.0415882843924042	high
SAM1fa6bcb7fc48	22.73511294	0	5.61128779987587	5.01661779090605	1.31073019691338	3.51901751961787	0.00314747421526336	high
SAM075e037d95bc	21.32238193	0	6.17736276810242	5.03173682863192	1.77722645620536	2.74357973516814	-0.0181153785881145	high
SAM6d2ae0c39b96	22.11088296	0	6.54729061368822	4.80159576235032	2.52189829133826	2.50142748242383	0.0449882711887136	high
SAMcabb6d58ff55	20.27104723	0	5.3251284830038	4.2558077707691	1.34810921798738	2.42178453195539	-0.00677176834884486	high
SAM716f54e468f4	21.19096509	0	5.00282945901941	4.75314687542115	1.5972605015122	2.91788641442334	-0.0104870927761516	high
SAMeff2ce356ccb	8.082135524	1	5.22061898089693	4.5987794647811	1.66017089705722	3.3628471040711	0.051077050056431	high
SAM110501d0eedb	4.271047228	1	4.50793301214108	5.14802562260867	1.28772499152929	3.88386737920443	-0.00618396954691589	high
SAM2e9ac0b1b250	22.14373717	0	3.78849844266666	3.73419886930886	1.00553796987397	3.36288558121691	0.0708067542669643	high
SAMc0ef41aa6c8b	9.560574949	1	4.54943243968477	5.33524770991356	2.24875045014835	2.92805548569276	-0.0384672450765879	high
SAMd636e3461955	10.48049281	1	5.03456445653239	3.60436028227076	2.20608519525402	1.85284732613504	0.0692996293308669	high
SAMe712352fb82a	22.11088296	0	4.39377969382411	5.43907358030697	0.545930998428236	2.35131864242167	-0.21411395212087	low
SAM30b5c6c54cf7	9.264887064	1	8.000967643732	3.3769578414346	1.23126669624638	0.838287735831914	0.00836449345299842	high
SAMd98bac0a070f	2.069815195	1	5.6845449918693	3.98707949095859	2.56871345448708	2.57854490873423	0.124588718021615	high
SAM8e8ef2368dfa	4.501026694	1	5.79277561256471	4.37476640867016	1.85516488043274	2.47495147388838	0.0285042677399114	high
SAM08cce2fa88f2	22.11088296	0	6.19646092628382	4.05676189092951	1.70878031185151	3.327734143856	0.13067115889289	high
SAMb4c7a001537d	3.186858316	1	5.58530506738068	5.01218588229047	1.19758455649689	3.51971579162571	-0.00446193363053536	high
SAMfd947610629d	9.034907598	1	5.62624615381941	4.78278570550783	2.52958088512296	2.83980056493202	0.0556706333835243	high
SAM943df5cf15df	2.135523614	1	5.83129043333418	3.519371413443	1.3507629538958	1.85642532185934	0.0380130666447349	high
SAM31f41dd0d6ca	8.27926078	1	5.98727421828168	4.92470385548393	2.52543469740464	2.94373220069597	0.0559910705422253	high
SAMb3c02294aba7	22.40657084	0	4.20514158139229	5.27951881235091	0.870701107326769	1.73330362806707	-0.229018436784591	low
SAM39eb94fa504d	17.90554415	1	7.19999026033377	3.50516409247217	1.86493089373923	1.35915136930895	0.062472026783735	high
SAM62fb1388c871	22.50513347	0	5.69320820551487	3.81567889011555	1.91236869124202	3.4112867933115	0.166708836350082	high
SAMc0da5d48686d	9.49486653	1	4.94408279146406	4.14213291225205	1.00392864589253	1.67292433691516	-0.0862240281125693	low
SAMe7bcab05402e	7.917864476	1	5.88541897197472	4.38227971913198	2.52965071474375	2.19949952072142	0.0526331642550358	high
SAM2570ff4aae6e	22.37371663	0	4.94803187151466	4.91287474372852	1.32217327917249	2.33198537199596	-0.0948935879383537	low
SAM2dc3f04e45e9	10.18480493	1	3.8056764243583	4.74084931958855	1.43513242732975	2.96915552696275	-0.0409605670711045	high
SAM9448d858692c	2.036960986	1	3.6079561236923	4.0486362673635	1.1096080275025	2.25767340569268	-0.0495945982098298	high
SAM4501e41e4751	1.117043121	1	5.53536986036915	4.10006525534738	2.03095269064149	2.09281018089614	0.0337375163813057	high
SAM714285adf612	0.624229979	1	2.83836093809412	4.08333781679081	0.652464538415901	2.67715101343134	-0.0662014459142797	high
SAM5b57e47fdcb3	3.843942505	1	4.99411412583641	3.95683316966747	1.23732546947191	2.91592817085354	0.0512869096631773	high
SAMae4da274eded	4.993839836	1	5.51554769670016	4.97786660979162	1.90108449053489	3.36671549872916	0.0326697815852844	high
SAMd35318127278	21.58521561	0	6.52790215427542	4.78954345341024	1.33238479444116	2.13955971696671	-0.0633509572674757	high
SAMa913c6139ec8	5.125256674	1	5.0230729516537	4.7893174897453	1.93083684105028	2.90449935756238	0.00734527301241677	high
SAM75142fcab9df	11.92607803	1	5.04009543015581	4.48119961342196	2.10926370795532	2.65048591801083	0.0325034402446222	high
SAMd697ba701077	21.15811088	1	4.89814928128698	5.0478354414015	2.31877034302731	3.21974159259991	0.0283171945795087	high
SAM166a419a4e5a	5.388090349	1	4.5809550667243	3.84641572684886	1.40285450794142	2.07998533877187	-0.00199828500946807	high
SAM025b45c27e05	8.772073922	1	5.09807867434387	3.95381421126701	1.67083486431947	2.53933172374465	0.0524090307613147	high
SAMe07c4560772d	2.102669405	0	5.57805999056385	4.12287355140659	2.46120261306976	2.98436752452443	0.13329606969511	high
SAM2dc578e0165f	1.971252567	1	5.64415976913839	3.87868787871098	1.09642685472759	1.86620724391936	-0.02114178067519	high
SAM3785587846ce	7.063655031	1	5.18233983157883	4.71543347051394	1.84659471769624	2.984803784507	0.0195326114291842	high
SAM560f23d6a3ad	21.38809035	0	4.00638766359651	5.08387114383881	1.52004867648323	2.71399116406478	-0.088898629569764	low
SAM52500cabdd36	20.46817248	0	5.79105900668776	5.63835005794585	1.58109428963547	2.84614184045142	-0.0968137770779387	low
SAM14df63a65411	21.42094456	0	5.307409822226	4.88927184021397	1.77213270104746	2.94459751250979	-0.00494841427292082	high
SAMf3a9bce50099	2.102669405	0	5.42590489781302	5.38607081654749	1.76588982312609	2.85039370283291	-0.0643582928021441	high
SAMffa5c7cad0e5	15.54004107	1	5.27752531915382	4.12760553216633	2.05704969562303	1.85590754641005	0.00791524384447116	high
SAMdab9ca8fb5de	0.197125257	0	5.80362960341809	4.51898026524435	1.77492226117283	2.68865137645661	0.0250236565494832	high
SAM34430ef08e5b	18.16837782	0	4.56352804451599	3.52269423447995	2.34655186792179	2.36417525966388	0.119149694659202	high
SAM4b0175e8db6e	2.069815195	1	5.68090895194741	4.45017925659074	2.11473821189143	2.88129395906169	0.0683491118520354	high
SAMf28c01545593	6.406570842	1	5.82313043326628	4.13389289703477	1.84386405664793	3.03673224409396	0.0999965449238475	high
SAMaec7380f9ab0	20.862423	0	3.33134920772216	3.64428653920418	0.889299842698241	1.82580414299321	-0.0613552272937452	high
SAMaf7578d55754	0.229979466	1	5.90943372749571	5.19554377759823	2.21046389047215	3.3463191395704	0.0364614783947572	high
SAMbd8ee73983b8	0.854209446	1	4.94896893625503	4.61979678960447	1.82582974222587	2.82278859161885	0.0104900973383217	high
SAMe94c30c30616	15.37577002	1	5.45880232364007	4.14078441705519	1.95400021737089	2.62398098352385	0.0655829583044249	high
SAM54e58f1b0230	4.369609856	1	5.33436318484808	4.94035934035253	0.895407315263802	2.69256447804533	-0.0892457109834727	low
SAM5e3bae090b8c	6.735112936	1	4.3866761782704	5.10310969564501	1.06967036169485	2.69566342200833	-0.114766656092931	low
SAM3cb94b0d5297	5.059548255	1	6.24651377853753	4.46167939190552	1.72109948746595	2.72108157499048	0.0395177017832017	high
SAM61b9d4d84c64	21.38809035	0	4.28232534010439	5.45836871134492	1.21733920450945	3.22751383221099	-0.102443323511327	low
SAM8a42c0d59187	2.825462012	1	5.05165636034805	4.76822294403697	1.99315796551712	2.78872902512927	0.00503825167447802	high
SAMcb132b0cdd2c	2.529774127	1	4.60916220093591	5.39889013891489	1.8057306366723	2.28456526053918	-0.126011508372366	low
SAMe97af0feefdf	11.10472279	1	5.45884390351911	5.1013489295464	1.87239122774245	2.99035542311477	-0.0143177739492684	high
SAMee3844cc0b9f	3.219712526	1	5.95463088215515	4.20984849777897	3.00068936650172	2.30876832321348	0.113270551675902	high
SAM73b653ae20d1	1.80698152	1	4.62652999288111	4.06246514226261	0.87536203473119	2.216886909166	-0.0488093186731758	high
SAMdcae54fcd7fa	6.242299795	1	5.16063379331669	3.93071106685121	2.31706645289141	2.4954835401636	0.0960905370116663	high
SAMdad5c29dc105	2.431211499	1	6.18164893556816	4.65686652555113	1.40980414331139	3.01430934857162	0.0198459386276508	high
SAMa424c75831b4	3.54825462	1	4.72610312683308	4.95706676689446	1.09021903894218	2.3334749515881	-0.119793932913266	low
SAM28687037e4ff	21.58521561	0	4.92226604041413	4.0339746977282	1.44018394234458	2.06896259665289	-0.0135630327585335	high
SAMe50d15fde368	18.89117043	0	5.62441037609701	5.46048262833521	1.51910785483635	3.52958805806223	-0.0298236217263339	high
SAM45c8e6412c66	3.482546201	1	5.03513334475279	4.29618499122671	0.918897637802479	2.67293065992643	-0.0257120680375454	high
SAM8533e5e261d6	12.81314168	1	6.74020096426039	4.45167485882193	2.20806358878959	3.31023492603169	0.13138724392837	high
SAMaaf505c36f93	20.56673511	0	5.44077296750984	4.63014847132097	1.58363252358029	2.94011338260074	0.0128974466927302	high
SAM73663ee4a96e	21.25667351	0	5.67283295397389	5.15737932027613	1.33830347976847	2.65159001959343	-0.0792392362976572	low
SAM0bdb3428bd13	2.234086242	1	6.00477874269057	4.27684443338876	2.51965127629843	2.54677316950317	0.0940206634635594	high
SAM3330c03fdf00	19.18685832	0	4.30762359914612	4.49341387430632	1.81643005357242	2.45864010471767	-0.0193744909486005	high
SAM0a7c2091dd56	2.628336756	1	5.55635254599622	3.84620190176837	1.31774300594224	2.14615340020944	0.0180898886398836	high
SAM7bff231634e9	10.25051335	1	5.96818597631052	4.65819511353435	1.02187566966973	3.0078636150189	-0.0113546557585083	high
SAM5d1dfd5207f5	10.90759754	1	5.94062835538789	4.5653935780192	1.86961518752519	3.27261499641305	0.0765334741808964	high
SAMeb587a68006b	20.69815195	0	4.78705010946976	3.94694902957844	1.76091064043456	2.0121689729368	0.00998558880888176	high
SAM99a46b9eec27	3.613963039	1	4.96882882584921	4.17894043528453	1.81536938998523	2.44828814931056	0.0276406091596463	high
SAM1ac4e3dee297	5.519507187	1	6.6919700547167	4.56351262078474	0.835239727279845	3.09806726141384	0.00882883431171358	high
SAM553c3c35b847	6.702258727	1	4.72324597782863	4.17257091650736	1.98579787507573	2.53088001156109	0.0413309316171785	high
SAM3e04eb914f3d	17.28131417	0	5.54697430828427	4.84997457084926	1.82206658234509	3.16843104176282	0.0258149848229425	high
SAMc2a1820d4e6b	20.73100616	0	5.45155059093222	5.13706883500708	1.62674126428682	3.4217523366231	0.000102150817250193	high
SAM822b226466a1	17.28131417	0	6.03757758739764	4.31554574257646	1.67243007832188	3.52749429802229	0.113040034316186	high
SAMabc151b01ea3	0.558521561	1	5.22487422766423	5.57220672568646	2.24182583850687	3.24074370721111	-0.0251380279859902	high
SAMe1eb5d988760	21.05954825	0	5.11957381724665	4.65273056402962	1.91572587643461	2.69035751575711	0.00580455309949234	high
SAMe3210d3632b4	2.168377823	1	5.27315608619994	4.52336800259261	1.50058785152939	1.80235629506756	-0.076793299819762	high
SAMb15ad09d6e24	3.876796715	1	4.40212763528243	4.3736510514912	1.69688278387415	1.94789326277047	-0.0538263369442793	high
SAM7893196e0e89	2.661190965	1	4.99360292247304	4.06400805931666	0.729124517714204	2.55146633652902	-0.0240109373047033	high
SAM3f446449bf81	0.755646817	1	5.33706229690837	4.27002653816424	1.38711314428827	3.12164060433202	0.0512555329517671	high
SAM961d04c42bd9	5.880903491	1	4.68515374579802	4.94476250355611	1.3874692783488	3.81366472047762	0.0205694725985464	high
SAMb0d11db9aa79	10.54620123	1	4.8964709569224	4.49292126664899	1.45369940712772	2.82282922125792	-0.00185931110244122	high
SAM19fec8f3b3bd	9.889117043	1	5.45400175814326	4.14711324016508	2.32972664126228	2.06047524198475	0.0443900941020688	high
SAM6083aac8db99	20.63244353	0	5.26703628957948	5.31505048247037	1.25928775743104	2.75604633507042	-0.101669959311359	low
SAM7ee2b6e4d6b3	1.708418891	1	5.96193169700483	4.39098261392022	2.16495939995841	3.13482996093575	0.104562736832874	high
SAMa90d73f8d891	1.018480493	1	7.07102972210926	4.75104872531021	2.70509580542625	0.7894008455354	-0.064955598097956	high
SAMaff272833538	2.135523614	1	5.74594691251963	4.20805381656981	2.21937740627607	2.52915716275733	0.0744537342498641	high
SAM415f36ad349e	17.97125257	1	5.23292985678439	3.7175282841788	1.48270008512895	2.24934592101869	0.0447061812175477	high
SAM7c67b05aa109	8.246406571	1	5.89965554571437	5.11763162976797	1.64251468772341	3.78080169796638	0.0417387777539725	high
SAMad83c9c53537	14.98151951	0	5.27353439712873	4.29884576214232	1.87241099135903	2.87684228570795	0.0595773136816931	high
SAM3e8baff50d7a	6.965092402	1	4.76565635113558	5.60500340322697	1.81951916149803	3.82520158121241	-0.0193333864832173	high
SAM3ee5dcd894f0	8.706365503	1	4.42423462350544	4.5447754050161	1.56555439942739	2.55195213638276	-0.0317958639459884	high
SAM8a1b0e02ee42	20.56673511	0	4.06414976380153	4.33429412788546	1.04538142484169	3.0176520980278	-0.0137473226143567	high
SAMd7d57ee3a863	20.27104723	0	4.42398873930362	4.26689913082192	1.01244519839033	2.00893699362409	-0.0828414819936712	low
SAMeb29625f76a5	3.121149897	1	6.80817848945218	4.5657944485897	2.31751751439741	2.56066820755301	0.0670723407035991	high
SAM563d6233dfa2	2.135523614	1	4.99784509189581	4.17387199322491	2.7462493843245	2.26849723016081	0.0767777097900313	high
SAM4581bac493af	20.04106776	0	4.4630803245106	4.22706224449281	1.36086133387535	3.14775479084309	0.0379637843764199	high
SAMa1871f491b02	1.741273101	1	5.70477048535414	5.37687850955623	1.81258586326562	2.7066200976144	-0.0660332097469994	high
SAM30cf07d4874f	11.66324435	1	4.74362115692332	4.20815287525607	2.12540776593498	2.50803817169867	0.045431299328284	high
SAM31291c256373	1.149897331	1	4.09576872339285	4.70277832878644	0.925665496104761	2.86085082497617	-0.0737658173615675	high
SAMd135d5867fe3	3.613963039	1	4.16851451871154	4.2743539477465	2.21572890223734	2.05934499694907	-0.00406634082737915	high
SAM9e11ec6bea80	15.40862423	1	3.46001118852031	4.86981097474152	1.00774051894833	2.32936232554973	-0.14272241391076	low
SAM065890737112	20.07392197	0	4.62898979281671	5.13784103727152	0.744941885156134	3.13400143689156	-0.0997642152696969	low
SAMb470eb8f04be	20.07392197	0	4.99350691930477	4.03565203383511	1.80209903944564	2.7320457954222	0.0657824869815851	high
SAM675a12a09c15	2.891170431	1	6.21034478334673	4.54297118917691	1.80447114838276	2.86527787170389	0.0472340868796918	high
SAM1e9c4d1d39ae	12.41889117	1	5.46351716411858	3.33611914114441	1.74529221219993	2.56994558744417	0.134485235984318	high
SAM5a2347c0498a	4.895277207	1	4.04006903049694	5.74356190346361	1.39051802902838	2.88251548802926	-0.15473668126664	low
SAM0571f17f4045	4.533880903	1	3.83629025035845	4.47754078415281	1.32830914660644	2.6237731835999	-0.0469419864646691	high
SAM4b7ea015fd9e	13.27310062	1	4.74268722054898	3.9357716725044	0.865292116761441	2.56145071726287	-0.0054093248454418	high
SAM9306c5c92444	15.44147844	0	5.21737750558348	5.36652280902903	1.47393100441951	2.53090485531252	-0.112105563068977	low
SAMb15ac6e4c4ef	20.00821355	0	4.786606421121	4.89574790541581	1.70110853700395	2.82802317680856	-0.0307711546979488	high
SAM28e6031ac18b	9.232032854	1	5.72603432268162	4.64656501841923	0.878369603053877	3.00469883864588	-0.025063048522145	high
SAMd86389d0d768	2.201232033	1	5.60993057769906	5.48989199252724	1.52606885690922	3.26906583935346	-0.0539520644159581	high
SAM63b2189c36d7	3.975359343	1	5.26352856651791	4.77134328090756	1.40594093901969	3.25423760528105	0.00739368989753965	high
SAM18be5b395318	9.002053388	1	4.05956032036567	5.4161047602932	0.645280312909222	2.50035129179482	-0.199873815395471	low
SAM0d855cff64e6	2.858316222	1	4.69183133977652	5.33067344151788	1.39625983359571	3.20874034116686	-0.0695294650432463	high
SAM6cbc10abddb0	5.94661191	1	5.25200764752294	4.35340008898744	0.708267473637288	1.0752760503306	-0.170955271683968	low
SAMdee1011782cd	3.909650924	1	5.5855220910377	4.61693713222828	2.02013124804432	2.5619448940504	0.0160516044141672	high
SAMe9475f77504b	18.66119097	0	4.29157915315231	4.18056415435932	1.72193614635374	2.28510309359049	-0.00621373593365522	high
SAMa535fcdf18a0	17.28131417	0	5.08004406457625	5.1716847559013	1.61898045241226	2.28309325870386	-0.104196041312347	low
SAM7746b76437e6	2.825462012	1	6.54691083621075	3.49135392049449	1.67862828547931	3.32372261280631	0.196933191708038	high
SAM548551ef782c	17.28131417	0	4.5705087690536	4.95995537897126	0.863820203716116	2.42978874609324	-0.130773868901849	low
SAM203dcf14f927	19.35112936	0	4.96306649462055	5.76662261740191	1.35308685388025	2.42290195298435	-0.177659709288412	low
SAMe41b1e773582	0.854209446	1	5.00990996449567	4.97971453512789	1.52428086898748	2.80420753937448	-0.0490057217287672	high
SAM978a587b207e	2.102669405	1	5.73194837363088	4.96817393004809	1.84593509054516	2.10827407194631	-0.0674047867665522	high
SAM5234688806a7	5.880903491	1	6.62379733596731	4.16439843283931	1.90279395055267	2.84512408754647	0.101891813596537	high
SAM2c9586161ce6	11.26899384	1	5.85216155940862	4.91576718206845	1.66223328587438	2.46220206847986	-0.0428782485593738	high
SAM76a431ba6ce1	14.12731006	1	4.9030516401823	4.70953647094694	1.82577486047011	2.35507641121694	-0.0380913382463991	high
SAM7a9093b9c7e9	1.80698152	1	5.23979189649781	4.60957445615641	1.55812395860043	1.94590913958159	-0.071338820858492	high
SAM8f2275c36e8c	20.73100616	0	5.08634477946635	5.33761727183844	3.58826134031233	3.71940309738492	0.126629305261712	high
SAMab8052a03398	13.30595483	1	4.67959581056116	3.85833423453201	2.17364445903431	1.74410769471992	0.0233541563062444	high
SAMd3bd67996035	20.82956879	0	4.90739854307129	3.72154017002174	1.6382687789192	2.31660901932437	0.0533571915758979	high
SAMfddc359e862b	1.938398357	1	5.66010170997464	4.49467462945985	2.62114225581594	2.9734498128721	0.104582426780925	high
SAM753d4bb52dbe	11.36755647	1	5.30844193441129	4.92095338968086	1.37404949175799	2.62842640734863	-0.060721491631585	high
SAMd3601288319e	23.12936345	0	4.36442335196639	5.25386177673326	1.01753575837683	2.18902205228147	-0.17611772823218	low
SAM59f392864f5d	17.77412731	1	4.04904806726736	4.78354575519673	1.20572633308484	2.58340680899148	-0.0871565108367919	low
SAM26104d5adc89	5.388090349	1	5.1599388387992	4.4529273919993	1.67690913570864	2.35989967426104	-0.0145145209347281	high
SAMba1a34b5a060	12.84599589	1	5.70588748787496	4.15008609688019	1.67596728409801	2.98151242220533	0.0800322595514296	high
SAM18a4dabbc557	16.45995893	1	4.78520566781922	5.30574719084369	1.12663942390262	2.83046220361565	-0.113634379870498	low
SAMfb7aec7cb0e2	22.53798768	0	4.267308402991	3.79811981493064	0.892147359929733	2.2563942085895	-0.0233544039232257	high
SAMfed609955db9	20.56673511	0	5.19438239255714	4.29429453910198	2.06261836561816	2.20145600169481	0.0164779401710956	high
SAMb8070b7937e7	21.02669405	1	4.62774575092338	5.15019696703154	2.39913355064417	3.17279418124144	0.0131583860161332	high
SAMf2aae1443f67	10.34907598	1	5.89387423429034	4.14202760770448	1.47226375350008	3.05122108750947	0.0768022154807963	high
SAM2bba8cb35e48	10.48049281	1	5.05398031797375	4.19440598002833	1.12548081299558	2.00957125246255	-0.0541479918753251	high
SAMcee0fa8c05b4	1.675564682	1	4.54316818957415	5.01347301685002	1.30420279241147	2.37014140796539	-0.112389184904664	low
SAM5c139c5c1c4f	7.227926078	1	4.76771866498886	3.68449351379777	1.62778810754711	2.75769414373418	0.0894769971378581	high
SAMc1251c7bfee2	21.61806982	0	3.75768820381114	4.25891622990882	0.878190555473993	2.76046585653436	-0.0440642071955679	high
SAM6780ed436b55	6.242299795	1	6.27894009571146	3.47374770324616	1.17245357892265	2.97931643362113	0.131319061600216	high
SAM85f0a3ac1c45	5.848049281	1	5.89184011350888	4.88330233932089	1.35172821042032	3.45510715707046	0.0210466466641386	high
SAM9d2494119c05	1.445585216	1	4.87376065330715	5.69623077930066	1.52393368988655	3.17167274534997	-0.0997614047469608	low
SAM9410b866974a	6.735112936	1	5.58489466967132	4.26927476856943	2.18131860411081	1.41965702638752	-0.0279946385926775	high
SAM5d989c86255e	3.449691992	1	5.52305034700975	4.6384441983787	1.0616780587015	2.432853336164	-0.0624437514484068	high
SAM27299aed7681	18.85831622	0	4.97635259237922	4.93830722533992	1.06046286680977	2.59703895681373	-0.0931682170463408	low
SAM49d48750e294	9.856262834	1	5.26637613112126	3.72826893490738	1.60867371113835	2.16736774764251	0.0460653167348464	high
SAMd43f8933066b	20.00821355	0	4.31808936783943	4.97277828820642	1.54752504854059	2.4894023569978	-0.086681196882944	low
SAM7aa01fc49a80	2.135523614	1	4.90553788077682	4.17919098076245	1.8850596744127	2.452674405281	0.031326082282343	high
SAM0257bbbbd388	15.6386037	1	4.52416808809578	5.90583566433541	1.60054155622506	3.02351438084749	-0.136652369968998	low
SAMc919aebc7fdd	20.73100616	0	4.5286572787757	4.0494312966808	1.23863506154656	2.43501541574182	-0.00736648201336912	high
SAMa321770ac31c	7.063655031	0	7.41960479276821	4.71740016918682	0.636103873623772	2.68006700590762	-0.0398565741650811	high
SAM3894ac3956a5	2.102669405	0	4.96471066730458	4.77955012151036	2.32361113214668	2.9553137784352	0.0376889014919109	high
SAM3779e979db6b	1.314168378	1	5.40426645046924	4.35465732700494	2.3378213590209	3.09799430316868	0.105453278379291	high
SAM1c0ecfb3eb63	5.848049281	1	5.85102329558111	3.61071956665672	1.64578406425681	2.11761481674449	0.0695088170684441	high
SAMbf91f27e7f9b	0.59137577	1	4.87377851644615	4.50914218104404	1.1576425575832	2.71118347063572	-0.0330291926655942	high
SAMbcb07ba81cee	2.529774127	1	5.90001177477598	3.04790683304003	1.41773253108372	1.50497017473177	0.0665732526511386	high
SAM9aa6a095a9d6	8.837782341	1	6.18124091585635	3.91053681206191	1.99012246743319	2.38212290769375	0.088495576632947	high
SAM957378bd907f	2.234086242	1	4.23884415486629	4.31671521036175	1.27663843176338	2.71180896658787	-0.0174236840434212	high
SAMf82bbdc267c8	3.121149897	1	5.74623725605873	4.18389880048494	1.77026333696795	2.81904284096349	0.070386255816761	high
SAM2624229effe8	2.562628337	1	5.50973954509518	4.24416119663104	2.11339231418846	2.45845584637592	0.0527460061782482	high
SAMd2492b2a31bb	7.852156057	1	4.93219383690339	4.09096710441467	1.00024912574283	1.94315961376738	-0.0592825144220776	high
SAM670649e105b5	22.07802875	0	6.32417616877423	3.78702652394235	1.22865159809572	2.40779738960303	0.0557904339014071	high
SAM91c47b054ffb	17.01848049	1	4.64415959501621	4.40988381099226	1.42610937307317	2.70153707974728	-0.00982328894336019	high
SAM491e341d5a82	1.872689938	1	5.49569323377908	5.40166598067758	0.841622225928352	2.47533177235688	-0.157073619057127	low
SAM5fe7a81a39dd	17.08418891	1	4.95481741197262	4.47361834917238	1.81356706844625	2.69284968967336	0.0151036765374186	high
SAM29da928587ad	2.595482546	1	6.21640955118173	4.13415798305907	1.55523310406835	3.03672149849195	0.0888084463309922	high
SAM0a0f2bac4b20	1.18275154	1	4.8076076546432	4.12428266201425	1.32968169934133	1.88685772357709	-0.0479283138688433	high
SAM8e469834acc1	3.712525667	1	5.25427872382704	4.32948296615959	1.54416885385702	2.73612148758111	0.0223990579082894	high
SAM8e43e9caf307	0.492813142	1	4.83414619557248	5.60654684416781	1.0131315952394	2.74485319844409	-0.159770347941746	low
SAM99b1f6a9534e	0.492813142	1	5.19521879322117	5.18262654014564	1.14585193454671	2.5783124550833	-0.110843036882755	low
SAM12502d970c10	7.392197125	1	6.00341098926468	4.97286677315021	2.24208115278191	2.78030731102563	0.0188312775542456	high
SAM9681450bbc90	4.960985626	1	4.42163309714416	3.62609759079087	1.24028878409142	1.87946906377237	-0.0086248843111666	high
SAM7d7c54623618	21.2238193	0	3.95853532298888	3.98212421453106	1.53222737016362	2.60289968915312	0.0213177460387518	high
SAM181b638b8248	10.87474333	1	5.7128568682166	4.28839881945754	2.84033726281371	2.04121615684968	0.0672461238596468	high
SAMbfdffb97c446	6.702258727	1	4.69774345585759	4.16290660427255	1.67694243204583	2.53756111826212	0.0216335989123766	high
SAM3b15b4c6311d	21.45379877	0	5.02384554508464	4.32904209799899	0.75070316391297	1.9165970331559	-0.102083346221548	low
SAM00b9e5c52da9	1.905544148	1	5.72518736301061	4.1161961995502	2.43628369705222	2.22343304644493	0.073780150213773	high
SAM59b825252c0d	0.525667351	1	6.0717422885203	3.72124205817328	2.06209477368986	1.67093622148201	0.0539375466528699	high
SAM1c8b086175ca	20.76386037	1	5.24649628834872	4.64027880371314	1.75840041854703	2.46439730944518	-0.0190649490426401	high
SAMeaa477a5384b	21.58521561	0	5.37311825086401	3.96849462401335	1.1778054202948	3.01415008951947	0.0619169523682089	high
SAM1dda30f1c5be	21.25667351	0	5.90676442259222	4.40038943956369	3.24489301025745	2.4265559650164	0.117569154711367	high
SAM9eebdef2858a	0.821355236	1	4.82214747156867	4.17578860141872	1.49099431009254	2.38602535106054	-0.00192791772724613	high
SAM9daccafc18db	16.45995893	0	5.76572739553574	3.28101354130194	2.17326212764617	2.31281548533722	0.15470925221818	high
SAM2eb07dedf07f	20.50102669	0	4.56679238924785	4.12368116051904	1.79951336190608	2.17598456016465	0.00208569629650436	high
SAM25510f300d79	20.69815195	0	4.82429528438841	5.24223485498223	1.10827360068029	2.53513764447998	-0.131092103523488	low
SAMbda79f955628	20.63244353	0	5.02488377946356	4.29800633169424	1.49686679717373	2.5724874006557	0.0045723827615304	high
SAM9b9d48b0b02c	2.891170431	1	5.04674619090634	4.84949123663719	1.53386265340717	2.76318218156096	-0.0368015117085158	high
SAMff41c4e8c08f	2.464065708	1	5.02043613263443	4.35167245317388	1.1275040597979	3.31999366608433	0.034403832680276	high
SAMc97f35a29d16	0.821355236	0	7.36733834419068	4.4689987857934	3.50962013177759	2.64307084479384	0.176043214327534	high
SAM187e056d6a2a	2.299794661	1	5.83760621154734	4.66164335072733	1.75558743206238	2.53230263791808	-0.00369124062710594	high
SAMbc8dc3a7b54e	14.75154004	1	5.45976580670983	6.44376884438308	2.02572078181656	2.74026494968871	-0.169739393818885	low
SAM7b40007f4aa4	21.65092402	0	5.12665411754982	4.59108852773572	1.64140766916574	3.70682511585749	0.0765491957102988	high
SAM568ce160abd9	12.84599589	1	5.2778884192095	3.91898636829046	2.53507165876413	2.80821590660268	0.139799538065775	high
SAM14938611a2d3	21.42094456	0	4.79604322101835	5.07325451315764	1.71762576682969	2.880415879841	-0.0444562379207841	high
SAM1a87df750b9d	5.388090349	1	6.19227019413218	3.98857044648475	1.63739561524263	2.16792754348218	0.0392173816817687	high
SAMae02629a97f7	3.252566735	1	6.34652552765747	5.2860661120507	2.23652445876207	3.25359853608858	0.0300426219261008	high
SAM47fc46c3d6be	18.72689938	0	4.38898970601381	4.90908674906755	1.74597139128765	2.1396411633074	-0.0932959452875191	low
SAM7829a341b9f3	3.876796715	1	6.14617611988493	4.69885925729532	1.34725093276645	2.53979009904998	-0.0280930339783799	high
SAM0f956e757453	10.41478439	1	5.73690672058538	4.82801373863423	2.70935135628376	2.42806317293653	0.0318086939877866	high
SAMaf42c1541269	5.519507187	0	5.21477937334905	5.46786492998653	1.09025846279141	1.91585939914337	-0.198748560456499	low
SAM09c84ec0cf34	6.50513347	1	5.40753795588721	5.67280894225827	0.963037452380697	2.96568097448614	-0.140421376863779	low
SAM7538ad9ff524	19.1211499	0	6.79367880781862	4.59009565868141	1.57924934158939	2.18378731487653	-0.0160014113328632	high
SAM95c70496ffb5	0.361396304	1	5.62432715841842	4.70977684133486	1.79739723661279	2.67013293460609	0.000601972526302132	high
SAM7edacb3deb65	18.00410678	0	4.9870761640675	4.36276455478515	1.29924261652731	2.75487642343531	-0.00173970554129498	high
SAMb2e4a082541a	4.369609856	1	4.35871761569188	4.18177002809576	1.50935013486328	2.7892068202483	0.0216168472652771	high
SAM771445e92421	19.41683778	0	4.38587122323239	4.15553026670109	2.03216963855402	2.50355083532697	0.0370153243450738	high
SAM59fda9035d1d	3.745379877	1	5.34691933988763	3.80624414878377	1.60196722702908	1.77284916788113	0.0068894385132216	high
SAM727c0e92a2a7	18.72689938	0	4.38079507626287	5.22678810888236	1.36087463317152	2.5773684038681	-0.118310722920503	low
SAM6f2a102a99df	19.28542094	0	4.88462039405346	4.84184352540683	2.29268865396359	2.74851141893677	0.0104295767253744	high
SAMe56c96c51190	9.757700205	1	4.93468494616887	4.3294769068127	2.10386743212781	2.09361757127224	0.0012626629518584	high
SAM2b672f4336c7	15.3100616	1	5.80454024387888	4.93775048489673	1.93881861444931	2.62082018838046	-0.0148238318875877	high
SAM1ab1b28d9f2b	2.102669405	1	5.2441202613329	4.51996455540115	1.18335581047773	1.69841777897829	-0.106767614448796	low
SAM1bcc62d8290c	18.62833676	0	2.34002052865262	4.37071759693319	1.04439600283249	2.06430374882516	-0.131095103087233	low
SAM6662f5181f87	19.28542094	0	5.45003313581252	4.78338621448543	1.51468584414423	2.7464995597406	-0.023833365297719	high
SAMe0c49ea0df5d	4.13963039	1	5.11277025987048	4.8201481519087	2.28149936912716	2.6405717064308	0.00806147350485113	high
SAM59289ca42c99	1.708418891	1	5.79739766077739	4.45288656106288	2.07799792767812	2.4177362405214	0.0304718398857167	high
SAM18b9351e265a	15.86858316	1	4.17792112134169	4.89509321321176	1.55200032107537	3.32424624827885	-0.0132628887475109	high
SAM7fb7a13c096b	1.675564682	1	6.47972435790347	4.87536539140905	2.97548186551767	2.98598923049489	0.105311104244242	high
SAM87a8e18eb45b	2.759753593	1	5.81444403656347	5.12012111978034	1.48820176462961	3.2632732527008	-0.0126101865289975	high
SAM1f3c93814cb9	1.445585216	1	5.66191884713287	5.68938863559069	2.7329868527203	3.04940558716579	-0.0111863423145613	high
SAM5fc9ae0aed1f	0.624229979	1	4.85453108524921	4.2769816261589	1.6148231274064	2.39382417212225	-0.00326462646489703	high
SAM9725303dce0c	8.90349076	0	4.92652189118946	4.74116692016222	2.06926535960708	3.24197096999552	0.0471826036274727	high
SAM6ff654a20f98	18.56262834	0	6.06274273546774	5.35765530959717	2.68317437535882	3.32079035169647	0.051796142365375	high
SAM65afda25b920	8.082135524	1	5.64483309116675	4.04534384489952	2.62886254392239	1.54738211261684	0.037946367954082	high
SAMef0e3d2415fd	10.11909651	1	4.84031524180377	4.57756803636396	2.70185146195031	2.48784507388073	0.0445164564547415	high
SAM07a93a28f801	12.84599589	0	5.6028889240767	4.73991696110578	2.88436552435716	3.51847433282552	0.138646986820348	high
SAM94859b440b1d	13.33880903	1	6.09717679310369	4.91384817430579	2.94181317803317	2.8314516186528	0.0783489071302752	high
SAM58e7832f4e7d	16.45995893	0	5.38744108330813	4.94855610620269	2.41355640160721	3.00169762863358	0.038025537721084	high
SAMc57eadb2d82b	8.016427105	1	5.15642412180452	5.62565295201693	1.93193546194185	3.69263083408552	-0.0165760061334168	high
SAMd5ab7fbfab4e	18.1026694	0	4.57433671718004	6.23648509269644	1.44463031531812	2.02599618160465	-0.262723451280106	low
SAM5767dd75d142	18.16837782	0	4.9290029536652	4.43877136709142	1.18349193002413	2.1911869567241	-0.0646364208730003	high
SAMaabf4afe4213	2.628336756	1	5.92250594649691	4.88936407078734	2.12114409922504	1.0378456358629	-0.123101697079035	low
SAMcc7a42d87e9c	17.21560575	0	6.32707042134758	5.02693402159885	1.76614129728748	3.39334261152399	0.0374344004000884	high
SAMce39dd79b441	6.275154004	1	5.45654243358282	4.27357163258847	1.18475962689291	2.36344978504009	-0.0216466518716279	high
SAM75f12d1a55fc	14.75154004	0	4.73284617603778	4.68819852569203	2.89911996225345	2.53024880321226	0.0469665702091654	high
SAM6964a6d7b967	16.26283368	1	5.23611386259668	5.0533930713937	1.62622663140086	2.66473457963338	-0.0567036355618831	high
SAM3b1066e5801b	15.6386037	0	4.43648643462671	4.62525307109062	2.66700047302544	2.4364080513237	0.0243844752123458	high
SAMf20b827dca51	4.369609856	1	5.31350816058555	4.55837756743963	2.21872774481615	2.47948046947713	0.023365353575852	high
SAM6792d6e98068	6.012320329	1	5.53089827757086	5.37958374589959	1.94512445849346	3.10757970254297	-0.0285786285396144	high
SAM31d9176e11fb	17.11704312	0	7.0224330785405	4.39413658158721	1.31100931036355	3.04723052921219	0.0619524516454875	high
SAM04c589eb3fb3	0.689938398	0	6.28796977416846	3.84067661091956	1.32525253222211	2.48594140955186	0.0620394153616203	high
SAM5cc2d9036053	5.683778234	1	7.0267118306495	4.52860978113072	4.93130285644566	2.97017870439461	0.284473671009477	high
SAMb8101c538753	13.40451745	1	5.19573488650202	4.34148955747741	0.931304178455713	1.42392524002256	-0.127611686323479	low
SAM80c6183220e6	14.75154004	0	5.26378865342239	3.85367808188417	1.77556278020949	2.21020295936905	0.0471036229206397	high
SAM572f19794c96	16.82135524	0	4.45164109386908	4.53700450121822	1.29435668378168	2.31308334231233	-0.0679531724863722	high
SAM1abf01dd4544	16.85420945	0	4.49856718130267	5.30894020669315	1.64150038946117	2.15879474844231	-0.139802713256172	low
SAM1f83ebd6be9b	3.515400411	1	5.89962577192763	4.77375180862027	0.620067899638873	2.56712288445043	-0.0880167574911824	low
SAM1f66db567eb5	16.59137577	0	5.69497125175749	3.93343864740907	1.66129729103035	2.4849711710492	0.0620703364702543	high
SAM4918c524b83a	0.624229979	0	5.61089163470646	5.29078505940237	1.59470888122311	2.92285167146135	-0.0557901269126537	high
SAMa0ca029b7afd	0.361396304	1	6.98377275037186	4.90753328066143	2.00568928046103	1.83655044822457	-0.045901298370921	high
SAM6157c8f38b72	16.59137577	0	5.8159113392313	4.35680515567385	1.83479603193238	2.47158506090634	0.0292939044660237	high
SAMe7e4f7c076a7	1.971252567	1	5.3636817293112	4.08657999092395	2.06252898831054	1.22001503867408	-0.0369823533707716	high
SAMbe25e2c88f3e	2.924024641	1	4.82336118116718	3.5137531878029	1.46281600761269	1.19739415006142	-0.0283438605020632	high
SAM4caabd64e7fd	15.70431211	0	6.10062696101083	5.05218897808214	1.71743927268754	3.20163397769936	0.0111528584868502	high
SAMc6eff056c89a	1.80698152	1	5.73228308038721	4.68711150472939	1.9166355029698	2.82040723874539	0.0255045333085058	high
SAM5cfa1699bdb7	15.83572895	0	5.98500084889403	5.55104131040838	2.64635490933084	2.43622312065834	-0.0449251741279157	high
SAMda4d892fddc8	14.12731006	0	5.47962376642909	5.35228108273795	1.94193151889147	3.08039090252683	-0.0291105383299352	high
SAM3a1c9632ff7b	16.03285421	0	6.42925569824881	4.48916069203719	2.73662053559006	2.93721131058437	0.126107916195798	high
SAM8b4b8b0f9e73	15.67145791	0	5.79403743351337	4.65466961147463	2.21427442069306	2.48384944433396	0.0230460480107647	high
SAMe3d4266775a9	13.99589322	0	5.80531063358599	4.43244650986433	3.19414004216983	2.77387654594509	0.136698278581815	high
SAM2de7cffb5f72	1.839835729	1	4.66034087083072	4.15725919413656	1.38080715266952	2.8551952855939	0.0272977935912398	high
