# Supplementary material for: Exploiting branched-chain amino acid metabolism and NOTCH3 expression to predict and target colorectal cancer progression
Source: Front Immunol. 2024 Sep 2;15:1430352. doi: 10.3389/fimmu.2024.1430352 (PMC11402679; doi:10.3389/fimmu.2024.1430352)
Supplement: Supplementary file 11 [file DataSheet7.zip]

Archive with 3 entries (2 files):
- Figure S2-Raw data/Drug.R
- Figure S2-Raw data/lassoRisk.txt
- Figure S2-Raw data/
